# Supplementary material for: Aedes aegypti Argonaute 2 controls arbovirus infection and host mortality
Source: Nat Commun. 2023 Sep 18;14:5773. doi: 10.1038/s41467-023-41370-y (PMC10507101; doi:10.1038/s41467-023-41370-y)
Supplement: Supplementary file 4 — Supplementary Data 1 [file 41467_2023_41370_MOESM4_ESM.xlsx]

## Sheet: Upregulated DE genes
Gene ID	WT1	WT2	WT3	Ago2-/- 1	Ago2-/- 2	Ago2-/- 3	log2(FC)	P-value	Product Description	Interpro Description	Superfamily Description	Gene Name or Symbol	Gene Type
AAEL026025	0	0	0	476.984	260.994	532.386	7.10326	7.55156e-54	unspecified product	Insect allergen-related	N/A	N/A	protein coding gene
AAEL020495	3.43209	1.47115	1.59769	509.074	468.923	439.584	6.62506	2.13233e-71	4-nitrophenylphosphatase [Source:UniProtKB/TrEMBL;Acc:A0A1S4FMV7]	2-phosphoglycolate phosphatase, eukaryotic;HAD-superfamily hydrolase, subfamily IIA;HAD-like superfamily	HAD-like superfamily	N/A	protein coding gene
AAEL000397	1.71605	3.67786	5.59192	619.933	530.651	736.304	6.55991	2.47012e-82	unspecified product	N/A	N/A	N/A	protein coding gene
AAEL012641	0	2.94229	3.19538	313.613	674.685	470.111	6.42388	1.35898e-56	unspecified product	Chitin binding domain superfamily	Chitin binding domain superfamily	N/A	protein coding gene
AAEL014555	18.8765	14.7115	16.7757	1620.58	1222.66	1439.64	6.13255	5.12685e-154	Ump1p protein, putative	Proteasome maturation factor Ump1	N/A	N/A	protein coding gene
AAEL006055	0	0	3.19538	204.213	241.501	218.571	5.87211	1.66386e-41	potassium channel interacting protein	EF-hand domain;EF-hand domain pair;EF-Hand 1, calcium-binding site;Recoverin family	EF-hand domain pair	N/A	protein coding gene
AAEL019703	6.86419	7.35573	12.7815	695.784	708.257	658.156	5.84445	1.64115e-99	unspecified product	Tetratricopeptide-like helical domain superfamily;Domain of unknown function DUF1736;Tetratricopeptide repeat;Glycosyltransferase RgtA/B/C/D-like	Tetratricopeptide-like helical domain superfamily	N/A	protein coding gene
AAEL019469	0	0	0	94.8133	139.702	235.666	5.6387	4.11788e-29	unspecified product	Insect allergen-related	N/A	N/A	protein coding gene
AAEL026981	0	0	0	121.069	126.707	126.991	5.60877	9.79709e-30	unspecified product	Insect allergen-related	N/A	N/A	protein coding gene
AAEL002670	0	1.47115	4.79307	161.912	294.566	369.984	5.5351	8.57252e-37	AMP dependent ligase	AMP-dependent synthetase/ligase;AMP-binding enzyme, C-terminal domain	N/A	N/A	protein coding gene
AAEL027598	0.858024	4.41344	1.59769	126.904	320.557	245.435	5.20461	5.96109e-32	unspecified product	N/A	N/A	N/A	ncRNA gene
AAEL022290	0	0	0	118.152	102.881	61.0534	5.00928	5.60297e-22	unspecified product	Arrestin-like, N-terminal;Arrestin C-terminal-like domain;Immunoglobulin E-set	Immunoglobulin E-set	N/A	protein coding gene
AAEL002661	6.86419	8.82687	6.39076	237.763	227.422	698.451	4.7954	2.21226e-31	Matrix metalloproteinase [Source:UniProtKB/TrEMBL;Acc:A0A1S4F2E2]	Hemopexin-like domain;Peptidase M10, metallopeptidase;Peptidase, metallopeptidase;Hemopexin, conserved site;Hemopexin-like repeats;Peptidase M10A;Peptidase M10A, catalytic domain;Hemopexin-like domain superfamily	Hemopexin-like domain superfamily	N/A	protein coding gene
AAEL023669	20.5926	25.0095	13.5804	418.637	948.675	877.948	4.79191	8.15692e-51	unspecified product	N/A	N/A	N/A	ncRNA gene
AAEL021282	0	1.47115	0	94.8133	69.3096	126.991	4.7848	1.79117e-21	unspecified product	N/A	N/A	N/A	ncRNA gene
AAEL022271	3.43209	0	0	94.8133	97.4666	151.412	4.68944	7.49236e-22	unspecified product	HotDog domain superfamily	HotDog domain superfamily	N/A	protein coding gene
AAEL019470	13.7284	14.7115	15.9769	390.923	484.084	516.512	4.66731	2.16011e-66	unspecified product	Insect allergen-related	N/A	N/A	protein coding gene
AAEL011559	3.43209	8.82687	11.1838	269.853	481.918	195.371	4.56187	5.54747e-31	metalloproteinase, putative	Peptidase M12A;Peptidase, metallopeptidase;Astacin-like metallopeptidase domain	N/A	N/A	protein coding gene
AAEL027775	5.14814	22.8028	17.5746	341.328	533.9	757.062	4.55125	9.19897e-36	unspecified product	N/A	N/A	N/A	ncRNA gene
AAEL023937	0	0	2.39654	52.512	171.108	113.559	4.5498	8.61599e-19	unspecified product	N/A	N/A	N/A	ncRNA gene
AAEL017051	12.0123	7.35573	11.1838	274.229	1393.77	957.317	4.52799	6.13168e-19	unspecified product	Serine proteases, trypsin domain;Peptidase S1A, chymotrypsin family;Peptidase S1, PA clan;Serine proteases, trypsin family, histidine active site;Serine proteases, trypsin family, serine active site	Peptidase S1, PA clan	N/A	protein coding gene
AAEL021847	10.2963	2.94229	23.1665	433.224	423.438	438.363	4.5241	5.36982e-34	unspecified product	Aromatic amino acid hydroxylase;ACT domain;Aromatic amino acid hydroxylase, C-terminal;Aromatic amino acid monoxygenase, C-terminal domain superfamily	Aromatic amino acid monoxygenase, C-terminal domain superfamily	N/A	protein coding gene
AAEL026549	2.57407	0	3.99423	87.52	127.79	174.613	4.47286	1.10037e-21	unspecified product	N/A	N/A	N/A	ncRNA gene
AAEL024748	0	0	4.79307	118.152	131.038	98.9065	4.46775	2.69044e-20	unspecified product	N/A	N/A	N/A	ncRNA gene
AAEL001650	24.0247	35.3075	20.77	493.029	849.042	844.979	4.45889	1.25137e-56	ML domain-containing protein [Source:UniProtKB/TrEMBL;Acc:A0A1S4EZF1]	MD-2-related lipid-recognition domain;Immunoglobulin E-set;Sterol transport protein NPC2-like	Immunoglobulin E-set	N/A	protein coding gene
AAEL014445	5.14814	4.41344	14.3792	338.411	189.518	284.509	4.40258	1.57406e-30	unspecified product	N/A	N/A	N/A	protein coding gene
AAEL022092	24.0247	10.298	19.1723	307.779	670.354	540.933	4.37386	7.80714e-39	unspecified product	Major facilitator superfamily;MFS transporter superfamily	MFS transporter superfamily	N/A	protein coding gene
AAEL017311	8.58024	11.0336	11.1838	214.424	275.072	286.951	4.24418	4.07077e-40	unspecified product	Aldehyde oxidase/xanthine dehydrogenase, a/b hammerhead;2Fe-2S ferredoxin-type iron-sulfur binding domain;Molybdopterin dehydrogenase, FAD-binding;[2Fe-2S]-binding;CO dehydrogenase flavoprotein, C-terminal;2Fe-2S ferredoxin, iron-sulphur binding site;Aldehyde oxidase/xanthine dehydrogenase, molybdopterin binding;Aldehyde oxidase/xanthine dehydrogenase;2Fe-2S ferredoxin-like superfamily;FAD-bindin…	[2Fe-2S]-binding domain superfamily;2Fe-2S ferredoxin-like superfamily;Aldehyde oxidase/xanthine dehydrogenase, a/b hammerhead superfamily;CO dehydrogenase flavoprotein, C-terminal domain superfamily;Aldehyde oxidase/xanthine dehydrogenase, molybdopterin binding domain superfamily;FAD-binding, type PCMH-like superfamily	N/A	protein coding gene
AAEL022420	0	0	0	75.8506	29.24	98.9065	4.24311	9.64962e-15	unspecified product	N/A	N/A	N/A	ncRNA gene
AAEL010396	16.3024	77.9707	51.1261	1887.51	3014.97	5732.91	4.23169	5.41545e-16	secreted ferritin G subunit precursor, putative	Ferritin;Ferritin-like superfamily	Ferritin-like superfamily	N/A	protein coding gene
AAEL006818	6.86419	8.0913	3.99423	113.776	209.012	250.319	4.17056	3.77497e-25	glutathione S-transferase, putative	Membrane-associated, eicosanoid/glutathione metabolism (MAPEG) protein;Membrane associated eicosanoid/glutathione metabolism-like domain superfamily;Microsomal glutathione S-transferase 1-like	Membrane associated eicosanoid/glutathione metabolism-like domain superfamily	N/A	protein coding gene
AAEL014208	0	0	0	36.4667	64.9777	61.0534	4.16785	2.35342e-14	cytochrome P450	Cytochrome P450;Cytochrome P450, E-class, group I;Cytochrome P450, conserved site;Cytochrome P450 superfamily	Cytochrome P450 superfamily	N/A	protein coding gene
AAEL001392	23.1666	28.6873	22.3677	705.994	320.557	606.871	4.10418	1.9984e-40	unspecified product	N/A	N/A	N/A	protein coding gene
AAEL020381	1.71605	2.20672	4.79307	96.272	202.514	68.3798	4.0531	2.32452e-17	unspecified product	N/A	N/A	N/A	ncRNA gene
AAEL027610	49.7654	38.2498	47.9307	666.61	823.051	996.391	4.02744	6.47044e-71	unspecified product	Heat shock protein 70 family;Heat shock protein 70, conserved site;Heat shock protein 70kD, peptide-binding domain superfamily;Heat shock protein 70kD, C-terminal domain superfamily;ATPase, nucleotide binding domain	Heat shock protein 70kD, peptide-binding domain superfamily;Heat shock protein 70kD, C-terminal domain superfamily;ATPase, nucleotide binding domain	N/A	protein coding gene
AAEL021683	2.57407	1.47115	0	55.4293	82.3051	83.0326	4.02265	8.54273e-16	unspecified product	N/A	N/A	N/A	protein coding gene
AAEL026316	7.72221	2.94229	2.39654	153.16	141.868	92.8012	4.00036	2.43618e-20	unspecified product	N/A	N/A	N/A	ncRNA gene
AAEL017976	46.3333	8.82687	34.3503	666.61	532.817	798.578	3.99754	4.55388e-29	heat shock protein HSP70	Heat shock protein 70 family;Heat shock protein 70, conserved site;Heat shock protein 70kD, peptide-binding domain superfamily;Heat shock protein 70kD, C-terminal domain superfamily;ATPase, nucleotide binding domain	Heat shock protein 70kD, peptide-binding domain superfamily;Heat shock protein 70kD, C-terminal domain superfamily;ATPase, nucleotide binding domain	HSP70Bb	protein coding gene
AAEL026214	42.9012	21.3316	43.9365	691.408	557.726	732.641	3.9696	9.7904e-52	unspecified product	Tektin	N/A	N/A	protein coding gene
AAEL020269	0	0	0	125.445	44.4015	25.6424	3.9148	2.51921e-12	unspecified product	N/A	N/A	N/A	pseudogene
AAEL024870	0.858024	10.298	3.99423	150.243	111.545	186.823	3.89144	3.55778e-18	unspecified product	Acyltransferase 3;Nose resistant-to-fluoxetine protein, N-terminal	N/A	N/A	protein coding gene
AAEL026023	28.3148	113.278	48.7296	2119.44	1599.54	1762	3.88338	1.45488e-17	unspecified product	SCP2 sterol-binding domain;SCP2 sterol-binding domain superfamily;Lipid-binding protein POX18/UbiT/NSL-TP1	SCP2 sterol-binding domain superfamily	N/A	protein coding gene
AAEL024804	4.29012	1.47115	1.59769	119.611	51.9822	101.349	3.86845	1.33974e-15	unspecified product	N/A	N/A	N/A	ncRNA gene
AAEL020330	15.4444	10.298	23.9654	233.387	268.575	448.132	3.8114	1.52007e-27	unspecified product	Heat shock protein 70 family;Heat shock protein 70, conserved site;Heat shock protein 70kD, peptide-binding domain superfamily;Heat shock protein 70kD, C-terminal domain superfamily;ATPase, nucleotide binding domain	Heat shock protein 70kD, peptide-binding domain superfamily;Heat shock protein 70kD, C-terminal domain superfamily;ATPase, nucleotide binding domain	N/A	protein coding gene
AAEL025287	2.57407	14.7115	9.58614	326.741	212.261	124.549	3.79948	1.136e-18	unspecified product	T-cell immunomodulatory protein	N/A	T-cell Imm	protein coding gene
AAEL011227	17.1605	16.1826	15.9769	217.341	249.081	349.225	3.72239	5.31379e-33	unspecified product	BTB/POZ domain;TLDc domain;SKP1/BTB/POZ domain superfamily;BTB/Kelch-associated	SKP1/BTB/POZ domain superfamily	N/A	protein coding gene
AAEL024703	0	0	2.39654	94.8133	43.3185	45.1795	3.71713	5.00811e-12	unspecified product	N/A	N/A	N/A	ncRNA gene
AAEL013350	60.9197	26.4806	103.051	1794.16	1234.58	1432.31	3.71539	4.72225e-17	heat shock protein 26kD, putative	Alpha crystallin/Small heat shock protein, animal type;Alpha crystallin/Hsp20 domain;HSP20-like chaperone	HSP20-like chaperone	N/A	protein coding gene
AAEL007002	2.57407	11.7692	8.7873	122.528	160.278	196.592	3.69308	1.02848e-19	calsenilin	EF-hand domain;EF-hand domain pair;EF-Hand 1, calcium-binding site;Recoverin family	EF-hand domain pair	N/A	protein coding gene
AAEL002467	1032.2	2063.28	1338.07	14119.9	35861.2	38373.3	3.671	3.23925e-19	unspecified product	Chitin binding domain;Chitin binding domain superfamily	Chitin binding domain superfamily	N/A	protein coding gene
AAEL022385	27.4568	2.94229	19.1723	762.882	557.726	706.998	3.64377	4.45176e-12	pickpocket 201	Epithelial sodium channel	N/A	ppk201	protein coding gene
AAEL024532	67.7839	103.716	100.654	679.738	2325.12	1287.01	3.63246	4.37489e-29	unspecified product	Leucine-rich repeat;Leucine-rich repeat, typical subtype	N/A	N/A	protein coding gene
AAEL014604	48.0493	19.8605	28.7584	325.283	478.669	687.461	3.59114	2.49088e-27	cytochrome P450	Cytochrome P450;Cytochrome P450, E-class, group I;Cytochrome P450, conserved site;Cytochrome P450 superfamily	Cytochrome P450 superfamily	N/A	protein coding gene
AAEL027012	5.14814	5.88458	7.98845	99.1893	119.126	129.433	3.58675	1.4029e-19	unspecified product	N/A	N/A	N/A	ncRNA gene
AAEL009729	1.71605	0	4.79307	112.317	58.48	57.3902	3.52747	7.56886e-12	unspecified product	Immunoglobulin-like domain superfamily	Immunoglobulin-like domain superfamily	N/A	protein coding gene
AAEL003738	120.123	69.1438	138.999	1072.12	1388.36	1538.55	3.44459	2.13672e-46	unspecified product	Ankyrin repeat;Ankyrin repeat-containing domain superfamily	Ankyrin repeat-containing domain superfamily	N/A	protein coding gene
AAEL022253	19.7345	16.1826	35.948	198.379	370.373	445.69	3.41088	7.62472e-22	unspecified product	N/A	N/A	N/A	pseudogene
AAEL017500	3.43209	11.0336	11.1838	99.1893	163.527	157.518	3.40571	8.91655e-17	unspecified product	N/A	N/A	N/A	protein coding gene
AAEL006805	247.111	261.864	229.269	2291.56	2717.15	3165.01	3.40277	4.01867e-103	cytochrome P450	Cytochrome P450;Cytochrome P450, E-class, group I;Cytochrome P450, conserved site;Cytochrome P450 superfamily	Cytochrome P450 superfamily	CYP9J2	protein coding gene
AAEL024267	409.277	420.748	483.301	3824.62	5053.1	5526.55	3.38725	9.99089e-99	unspecified product	N/A	N/A	N/A	protein coding gene
AAEL028095	3.43209	1.47115	11.1838	350.08	675.768	147.749	3.38541	1.74057e-09	unspecified product	N/A	N/A	N/A	ncRNA gene
AAEL013345	18.8765	8.0913	15.1781	215.883	165.693	184.381	3.36904	2.81445e-22	alphaA-crystallin, putative	Alpha crystallin/Small heat shock protein, animal type;Alpha crystallin/Hsp20 domain;HSP20-like chaperone	HSP20-like chaperone	N/A	protein coding gene
AAEL019504	152.728	200.076	182.936	1534.52	2076.04	2302.93	3.36858	1.89128e-71	unspecified product	Cytochrome P450;Cytochrome P450, E-class, group I;Cytochrome P450, conserved site;Cytochrome P450 superfamily	Cytochrome P450 superfamily	N/A	protein coding gene
AAEL027518	16.3024	13.2403	23.1665	199.837	281.57	197.813	3.36506	4.08257e-25	unspecified product	VWFC domain	N/A	N/A	protein coding gene
AAEL009130	25.7407	16.1826	54.3215	376.336	419.106	455.458	3.35343	1.65996e-23	cytochrome P450	Cytochrome P450;Cytochrome P450, E-class, group I;Cytochrome P450, conserved site;Cytochrome P450 superfamily	Cytochrome P450 superfamily	CYP6Z7	protein coding gene
AAEL029062	3.43209	15.447	6.39076	51.0533	207.929	295.498	3.34082	9.04373e-12	unspecified product	Chitin binding domain;Chitin binding domain superfamily	Chitin binding domain superfamily	N/A	protein coding gene
AAEL020793	42.9012	3.67786	13.5804	284.44	346.548	379.752	3.30631	1.49612e-13	unspecified product	Mediator of RNA polymerase II transcription subunit 15;Coactivator CBP, KIX domain superfamily	Coactivator CBP, KIX domain superfamily	N/A	protein coding gene
AAEL023039	0	0	0	20.4213	32.4889	47.6216	3.30343	6.49733e-09	unspecified product	N/A	N/A	N/A	ncRNA gene
AAEL007880	12.8704	15.447	61.5111	1340.51	3400.5	703.335	3.28889	5.09968e-09	ornithine decarboxylase	Ornithine/DAP/Arg decarboxylase;Ornithine decarboxylase;Alanine racemase/group IV decarboxylase, C-terminal;Orn/DAP/Arg decarboxylase 2, C-terminal;Orn/DAP/Arg decarboxylase 2, N-terminal;PLP-binding barrel	Alanine racemase/group IV decarboxylase, C-terminal;PLP-binding barrel	N/A	protein coding gene
AAEL020325	0	1.47115	3.19538	52.512	38.9866	57.3902	3.28184	4.47818e-10	unspecified product	N/A	N/A	N/A	ncRNA gene
AAEL021671	2.57407	11.7692	20.77	382.171	1251.9	348.004	3.27508	5.3814e-09	unspecified product	N/A	N/A	N/A	ncRNA gene
AAEL008003	14.5864	30.8941	43.1376	268.395	373.622	444.469	3.27367	1.38084e-22	serine protease	Serine proteases, trypsin domain;Peptidase S1A, chymotrypsin family;Peptidase S1, PA clan;Serine proteases, trypsin family, histidine active site;Serine proteases, trypsin family, serine active site	Peptidase S1, PA clan	N/A	protein coding gene
AAEL003728	179.327	133.139	190.125	1484.92	1813.96	1826.72	3.27133	8.30293e-76	unspecified product	Ankyrin repeat;Ankyrin repeat-containing domain;Ankyrin repeat-containing domain superfamily	Ankyrin repeat-containing domain superfamily	N/A	protein coding gene
AAEL014567	12.0123	16.1826	7.98845	110.859	157.03	222.234	3.26467	2.17566e-17	oviductin	Serine proteases, trypsin domain;Peptidase S1A, chymotrypsin family;Peptidase S1, PA clan;Serine proteases, trypsin family, histidine active site;Serine proteases, trypsin family, serine active site	Peptidase S1, PA clan	N/A	protein coding gene
AAEL003888	3839.66	3543.99	3636.34	36243.5	37597.2	33487.8	3.26014	9.91016e-243	ubiquitin	Ubiquitin-like domain;Ubiquitin conserved site;Ubiquitin domain;Ubiquitin-like domain superfamily	Ubiquitin-like domain superfamily	N/A	protein coding gene
AAEL027182	60.0617	36.7786	68.7007	999.186	429.936	500.638	3.24161	6.17168e-24	unspecified product	N/A	N/A	N/A	ncRNA gene
AAEL024568	0	0	0.798845	48.136	16.2444	46.4006	3.23838	9.98823e-09	unspecified product	Protein of unknown function DUF1091	N/A	N/A	protein coding gene
AAEL025032	9.43826	10.298	2.39654	151.701	89.8859	102.57	3.23476	1.38437e-13	unspecified product	N/A	N/A	N/A	ncRNA gene
AAEL020291	8.58024	2.94229	4.79307	97.7306	94.2177	67.1587	3.23136	4.01466e-13	unspecified product	Protein kinase domain;Serine/threonine-protein kinase, active site;Protein kinase-like domain superfamily;Protein kinase, ATP binding site;Domain of unknown function DUF4071	Protein kinase-like domain superfamily	N/A	protein coding gene
AAEL022372	1.71605	5.14901	5.59192	70.016	62.8118	83.0326	3.21851	3.33727e-12	unspecified product	N/A	N/A	N/A	pseudogene
AAEL017334	2152.78	5727.9	5353.06	38044.9	132630	69523.9	3.21209	2.87994e-11	unspecified product	Chitin binding domain;Chitin binding domain superfamily	Chitin binding domain superfamily	N/A	protein coding gene
AAEL013349	64.3518	47.0767	48.7296	552.834	416.94	675.25	3.19451	4.23297e-37	lethal(2)essential for life protein, l2efl	Alpha crystallin/Small heat shock protein, animal type;Alpha crystallin/Hsp20 domain;HSP20-like chaperone	HSP20-like chaperone	N/A	protein coding gene
AAEL024940	0	1.47115	0.798845	53.9706	31.4059	28.0846	3.18778	7.19241e-09	unspecified product	Gypsy;Envelope fusion protein-like	N/A	N/A	protein coding gene
AAEL009306	0.858024	0.735573	11.1838	70.016	184.104	84.2537	3.17634	1.95949e-09	unspecified product	CCR4-NOT transcription complex subunit 11	N/A	N/A	protein coding gene
AAEL024510	3.43209	0	3.19538	43.76	47.6503	76.9273	3.17078	1.33011e-09	unspecified product	N/A	N/A	N/A	ncRNA gene
AAEL017975	111.543	52.2257	64.7065	621.392	747.244	890.158	3.12055	2.43271e-31	heat shock protein HSP70	Heat shock protein 70 family;Heat shock protein 70, conserved site;Heat shock protein 70kD, peptide-binding domain superfamily;Heat shock protein 70kD, C-terminal domain superfamily;ATPase, nucleotide binding domain	Heat shock protein 70kD, peptide-binding domain superfamily;Heat shock protein 70kD, C-terminal domain superfamily;ATPase, nucleotide binding domain	HSP70Ba	protein coding gene
AAEL013118	27.4568	72.0861	22.3677	253.808	593.463	555.586	3.07091	1.19699e-15	unspecified product	Insect allergen-related	N/A	N/A	protein coding gene
AAEL024196	5.14814	13.9759	13.5804	137.115	111.545	126.991	3.03631	6.69465e-15	unspecified product	Ornithine/DAP/Arg decarboxylase;Ornithine decarboxylase;Alanine racemase/group IV decarboxylase, C-terminal;Orn/DAP/Arg decarboxylase 2, C-terminal;Orn/DAP/Arg decarboxylase 2, N-terminal;PLP-binding barrel	Alanine racemase/group IV decarboxylase, C-terminal;PLP-binding barrel	N/A	protein coding gene
AAEL020714	0	4.41344	1.59769	42.3013	36.8207	81.8115	3.03466	1.59245e-08	unspecified product	N/A	N/A	N/A	protein coding gene
AAEL003740	96.9567	100.773	123.022	824.146	818.719	1192.98	3.03424	1.74623e-46	ANK_REP_REGION domain-containing protein [Source:UniProtKB/TrEMBL;Acc:A0A1S4F5J1]	Ankyrin repeat;Ankyrin repeat-containing domain;Ankyrin repeat-containing domain superfamily	Ankyrin repeat-containing domain superfamily	N/A	protein coding gene
AAEL020219	6.86419	7.35573	12.7815	68.5573	136.453	120.886	3.01122	7.82666e-13	unspecified product	N/A	N/A	N/A	protein coding gene
AAEL022676	6.86419	4.41344	1.59769	52.512	62.8118	80.5905	3.00326	3.86982e-10	unspecified product	Gypsy	N/A	N/A	protein coding gene
AAEL024072	0	0	0	17.504	42.2355	24.4214	2.99281	1.88852e-07	unspecified product	N/A	N/A	N/A	protein coding gene
AAEL013346	8.58024	11.7692	17.5746	118.152	144.034	134.317	2.99071	3.24766e-16	lethal(2)essential for life protein, l2efl	Alpha crystallin/Small heat shock protein, animal type;Alpha crystallin/Hsp20 domain;HSP20-like chaperone	HSP20-like chaperone	N/A	protein coding gene
AAEL025214	34.3209	2.94229	9.58614	211.507	188.435	239.329	2.97729	1.82456e-10	unspecified product	Cytochrome P450;Cytochrome P450, E-class, group I;Cytochrome P450, conserved site;Cytochrome P450 superfamily	Cytochrome P450 superfamily	N/A	protein coding gene
AAEL017182	1.71605	0	3.19538	56.888	44.4015	29.3056	2.97591	3.91415e-08	gustatory receptor Gr43	N/A	N/A	Gr43	protein coding gene
AAEL026603	107.253	115.485	126.218	720.581	893.444	1421.32	2.97209	1.2373e-33	unspecified product	Ankyrin repeat;Transient receptor potential cation channel subfamily V;Ankyrin repeat-containing domain superfamily	Ankyrin repeat-containing domain superfamily	N/A	protein coding gene
AAEL026029	0	5.14901	6.39076	65.64	68.2266	64.7166	2.97042	3.48593e-09	unspecified product	N/A	N/A	N/A	ncRNA gene
AAEL008050	166.457	246.417	553.6	2380.54	6142.56	5581.5	2.94073	1.7799e-09	unspecified product	Ribosome-inactivating protein;Ribosome-inactivating protein superfamily	Ribosome-inactivating protein superfamily	N/A	protein coding gene
AAEL022892	6.00617	5.88458	4.79307	70.016	58.48	75.7062	2.93683	2.90956e-11	unspecified product	N/A	N/A	N/A	pseudogene
AAEL025530	41.1851	38.2498	24.7642	285.899	395.281	249.098	2.93597	2.83296e-23	unspecified product	Cytochrome P450;Cytochrome P450, E-class, group I;Cytochrome P450, conserved site;Cytochrome P450 superfamily	Cytochrome P450 superfamily	N/A	protein coding gene
AAEL021664	8.58024	22.0672	44.7353	268.395	265.326	253.982	2.93275	5.05153e-14	unspecified product	N/A	N/A	N/A	ncRNA gene
AAEL021981	0	0	4.79307	62.7226	30.3229	67.1587	2.91402	1.6875e-07	unspecified product	N/A	N/A	N/A	protein coding gene
AAEL028091	0	6.62015	0	55.4293	56.314	79.3694	2.90617	1.4023e-07	unspecified product	N/A	N/A	N/A	ncRNA gene
AAEL010393	45.4753	111.807	121.424	560.128	1447.92	1797.41	2.90298	1.73552e-09	ferritin subunit, putative	Ferritin;Ferritin/DPS protein domain;Ferritin-like superfamily	Ferritin-like superfamily	N/A	protein coding gene
AAEL000243	0	2.94229	3.19538	93.3546	43.3185	23.2003	2.89549	1.19027e-07	leucine-rich transmembrane protein	Cysteine-rich flanking region, C-terminal;Leucine-rich repeat;Leucine-rich repeat, typical subtype;Fibronectin type III;Fibronectin type III superfamily	Fibronectin type III superfamily	N/A	protein coding gene
AAEL022329	8.58024	4.41344	7.18961	40.8426	112.628	103.791	2.89517	5.14875e-10	unspecified product	N/A	N/A	N/A	ncRNA gene
AAEL020989	6.86419	5.88458	7.18961	43.76	149.449	69.6009	2.8919	1.02507e-09	unspecified product	N/A	N/A	N/A	ncRNA gene
AAEL021382	8.58024	4.41344	34.3503	204.213	202.514	172.171	2.89011	2.63194e-10	unspecified product	Phospholipid/glycerol acyltransferase;Glycerol-3-phosphate O-acyltransferase/Dihydroxyacetone phosphate acyltransferase;GPAT/DHAPAT, acyltransferase domain	N/A	N/A	protein coding gene
AAEL009850	45.4753	61.0525	63.9076	272.771	379.037	941.443	2.86363	2.94297e-15	Galectin [Source:UniProtKB/TrEMBL;Acc:Q16UP0]	Galectin, carbohydrate recognition domain;Concanavalin A-like lectin/glucanase domain superfamily	Concanavalin A-like lectin/glucanase domain superfamily	GALE14	protein coding gene
AAEL002394	49.7654	49.2834	71.8961	560.128	321.64	536.049	2.8634	3.90003e-25	unspecified product	Protein SCAI, metazoan/viridiplantae;Protein SCAI	N/A	N/A	protein coding gene
AAEL010669	10.2963	17.6537	12.7815	107.941	214.427	92.8012	2.84749	2.87389e-12	olfactory receptor, putative	Olfactory receptor, insect	N/A	N/A	protein coding gene
AAEL022120	45.4753	39.7209	23.1665	223.176	426.687	284.509	2.83908	2.50406e-18	unspecified product	N/A	N/A	N/A	ncRNA gene
AAEL020497	1.71605	1.47115	4.79307	36.4667	38.9866	61.0534	2.83736	4.6934e-08	unspecified product	N/A	N/A	N/A	ncRNA gene
AAEL020847	8.58024	19.1249	6.39076	75.8506	138.619	152.633	2.83198	5.26606e-11	unspecified product	Nuclear hormone receptor, ligand-binding domain;Zinc finger, nuclear hormone receptor-type;Nuclear hormone receptor;Nuclear hormone receptor-like domain superfamily	Nuclear hormone receptor-like domain superfamily	N/A	protein coding gene
AAEL025908	0	8.82687	0	84.6026	66.0607	80.5905	2.8244	3.38661e-07	unspecified product	Na+ channel auxiliary subunit TipE	N/A	N/A	protein coding gene
AAEL026808	3.43209	10.298	4.79307	46.6773	94.2177	84.2537	2.80019	2.82747e-09	unspecified product	Arrestin-like, N-terminal;Arrestin C-terminal-like domain;Immunoglobulin E-set	Immunoglobulin E-set	N/A	protein coding gene
AAEL008655	5.14814	5.88458	9.58614	83.144	47.6503	102.57	2.79903	7.27466e-10	GPCR Vasopressin Family	G protein-coupled receptor, rhodopsin-like;Vasopressin receptor;GPCR, rhodopsin-like, 7TM	N/A	GPRVPR2	protein coding gene
AAEL028247	17.1605	4.41344	18.3734	68.5573	167.859	210.024	2.79203	1.0272e-09	unspecified product	N/A	N/A	N/A	protein coding gene
AAEL027428	1.71605	2.94229	0.798845	17.504	47.6503	53.727	2.77124	3.73792e-07	unspecified product	Harbinger transposase-derived nuclease domain	N/A	N/A	protein coding gene
AAEL026299	4.29012	1.47115	0	32.0907	45.4844	43.9584	2.77095	3.59412e-07	unspecified product	Zinc finger, AD-type;Zinc finger C2H2-type;Zinc finger C2H2 superfamily	Zinc finger C2H2 superfamily	N/A	protein coding gene
AAEL013812	324.333	451.642	398.624	1969.2	3987.47	2742.52	2.77046	9.4842e-34	unspecified product	Chitin binding domain;Chitin binding domain superfamily	Chitin binding domain superfamily	N/A	protein coding gene
AAEL026290	33.4629	91.211	112.637	803.725	644.363	2333.46	2.76781	1.4722e-07	unspecified product	N/A	N/A	N/A	ncRNA gene
AAEL020192	391.259	495.04	550.404	3031.11	3083.19	9497.47	2.75879	1.73392e-09	unspecified product	Fibrinogen, alpha/beta/gamma chain, C-terminal globular domain;Fibrinogen, conserved site;Fibrinogen-like, C-terminal	Fibrinogen-like, C-terminal	N/A	protein coding gene
AAEL021461	1.71605	4.41344	0	27.7147	51.9822	50.0638	2.75012	4.6083e-07	unspecified product	N/A	N/A	N/A	ncRNA gene
AAEL027887	0.858024	2.20672	0.798845	26.256	56.314	19.5371	2.74498	7.81856e-07	unspecified product	N/A	N/A	N/A	pseudogene
AAEL006034	17.1605	18.3893	14.3792	110.859	201.431	116.001	2.73818	1.23721e-13	Vanin-like protein 1 precursor, putative	Carbon-nitrogen hydrolase;Biotinidase-like, eukaryotic;Carbon-nitrogen hydrolase superfamily;Biotinidase/VNN family	Carbon-nitrogen hydrolase superfamily	N/A	protein coding gene
AAEL024278	1.71605	1.47115	0	26.256	30.3229	30.5267	2.73101	9.4479e-07	unspecified product	N/A	N/A	N/A	ncRNA gene
AAEL021587	0	0	1.59769	27.7147	35.7378	18.316	2.72532	1.76433e-06	unspecified product	N/A	N/A	N/A	ncRNA gene
AAEL000566	82.3703	128.725	108.643	519.285	763.488	1096.52	2.72316	1.52345e-23	unspecified product	N/A	N/A	N/A	protein coding gene
AAEL026079	1.71605	2.94229	0	10.2107	101.798	43.9584	2.71265	1.692e-06	unspecified product	Harbinger transposase-derived nuclease domain	N/A	N/A	protein coding gene
AAEL013545	138.142	169.182	193.321	958.344	1102.46	1429.87	2.71133	1.6111e-40	unspecified product	N/A	N/A	N/A	protein coding gene
AAEL023677	12.0123	7.35573	14.3792	74.392	106.13	122.107	2.70793	2.0706e-11	unspecified product	RNA-binding domain superfamily	RNA-binding domain superfamily	N/A	protein coding gene
AAEL025652	36.037	13.2403	35.1492	170.664	173.274	383.415	2.68117	1.39019e-11	unspecified product	G protein-coupled receptor, rhodopsin-like;GPCR, rhodopsin-like, 7TM	N/A	N/A	protein coding gene
AAEL003632	25.7407	33.8363	47.1319	179.416	243.666	423.711	2.68054	1.76207e-14	Clip-Domain Serine Protease family B.	Serine proteases, trypsin domain;Peptidase S1A, chymotrypsin family;Peptidase S1, PA clan;Serine proteases, trypsin family, histidine active site;Proteinase, regulatory CLIP domain;Serine proteases, trypsin family, serine active site	Peptidase S1, PA clan	CLIPB39	protein coding gene
AAEL021609	5.14814	8.82687	5.59192	53.9706	83.3881	58.6113	2.66881	3.48595e-09	unspecified product	Integrin alpha chain;FG-GAP repeat;Integrin alpha beta-propellor	N/A	N/A	protein coding gene
AAEL019789	3842.23	2239.08	4070.92	18158.9	26457.8	23461.6	2.65301	4.354e-37	40S ribosomal protein S3a [Source:UniProtKB/Swiss-Prot;Acc:Q1HRR3]	Ribosomal protein S3Ae;Ribosomal protein S3Ae, conserved site;40S ribosomal protein S1/3, eukaryotes	N/A	N/A	protein coding gene
AAEL011634	6.86419	1.47115	8.7873	29.1733	95.3007	98.9065	2.65182	2.465e-07	fibrinogen and fibronectin	Fibrinogen, alpha/beta/gamma chain, C-terminal globular domain;Fibrinogen, conserved site;Fibrinogen-like, C-terminal	Fibrinogen-like, C-terminal	N/A	protein coding gene
AAEL026300	10.2963	5.88458	4.79307	113.776	2562.29	503.08	2.65134	4.44983e-06	unspecified product	N/A	N/A	N/A	protein coding gene
AAEL003123	1803.57	1998.55	2908.6	13502.9	14299.4	16143.7	2.64811	3.20779e-52	deoxyribonuclease I, putative	DNA/RNA non-specific endonuclease;Non-specific endonuclease	N/A	N/A	protein coding gene
AAEL026003	3.43209	0	4.79307	72.9333	17.3274	78.1483	2.64168	1.84231e-06	unspecified product	N/A	N/A	N/A	ncRNA gene
AAEL012014	372.382	461.204	444.158	2152.99	2758.3	5839.15	2.63795	5.04891e-11	L-lactate dehydrogenase [Source:UniProtKB/TrEMBL;Acc:Q16ND1]	Lactate/malate dehydrogenase, N-terminal;L-lactate/malate dehydrogenase;L-lactate dehydrogenase;Lactate dehydrogenase/glycoside hydrolase, family 4, C-terminal;L-lactate dehydrogenase, active site;Lactate/malate dehydrogenase, C-terminal;NAD(P)-binding domain superfamily	NAD(P)-binding domain superfamily;Lactate dehydrogenase/glycoside hydrolase, family 4, C-terminal	N/A	protein coding gene
AAEL020890	0	1.47115	8.7873	33.5493	63.8948	98.9065	2.63687	1.68366e-06	unspecified product	N/A	N/A	N/A	ncRNA gene
AAEL005417	693.283	685.554	1096.02	6002.41	4514.87	5701.17	2.63383	3.01386e-42	annexin x	Annexin;Annexin repeat, conserved site;Annexin repeat;Annexin superfamily	Annexin superfamily	N/A	protein coding gene
AAEL025669	27.4568	28.6873	42.3388	309.237	162.444	251.54	2.62249	6.80553e-16	unspecified product	N/A	N/A	N/A	protein coding gene
AAEL025126	34.3209	63.2593	43.9365	335.493	2825.45	466.448	2.61707	3.88365e-06	unspecified product	N/A	N/A	N/A	protein coding gene
AAEL013351	4.29012	16.9182	48.7296	204.213	223.09	245.435	2.6032	1.59669e-08	lethal(2)essential for life protein, l2efl	Alpha crystallin/Small heat shock protein, animal type;Alpha crystallin/Hsp20 domain;HSP20-like chaperone	HSP20-like chaperone	N/A	protein coding gene
AAEL014617	74.6481	61.7881	50.3272	274.229	489.499	504.301	2.58728	7.72914e-20	cytochrome P450	Cytochrome P450;Cytochrome P450, E-class, group I;Cytochrome P450, conserved site;Cytochrome P450 superfamily	Cytochrome P450 superfamily	CYP9J28	protein coding gene
AAEL001675	14.5864	20.596	8.7873	81.6853	85.554	228.34	2.58267	6.12236e-09	Clip-Domain Serine Protease family A. Protease homologue.	Serine proteases, trypsin domain;Peptidase S1A, chymotrypsin family;Peptidase S1, PA clan;Serine proteases, trypsin family, histidine active site	Peptidase S1, PA clan	CLIPA10	protein coding gene
AAEL009384	7.72221	35.3075	31.155	116.693	357.378	186.823	2.58091	5.33214e-09	fibrinogen and fibronectin	Fibrinogen, alpha/beta/gamma chain, C-terminal globular domain;Fibrinogen-like, C-terminal	Fibrinogen-like, C-terminal	N/A	protein coding gene
AAEL002341	67.7839	41.9276	66.3042	390.923	311.893	465.227	2.57688	5.83316e-22	unspecified product	SNF2-related, N-terminal domain;Helicase, C-terminal;Helicase superfamily 1/2, ATP-binding domain;P-loop containing nucleoside triphosphate hydrolase	P-loop containing nucleoside triphosphate hydrolase	N/A	protein coding gene
AAEL007993	22.3086	20.596	51.9249	320.907	305.395	2283.4	2.57001	7.06382e-06	Clip-Domain Serine Protease family B.	Serine proteases, trypsin domain;Peptidase S1A, chymotrypsin family;Peptidase S1, PA clan;Serine proteases, trypsin family, histidine active site;Proteinase, regulatory CLIP domain;Serine proteases, trypsin family, serine active site	Peptidase S1, PA clan	CLIPB27	protein coding gene
AAEL006058	66.0678	52.9612	27.9596	374.877	344.382	285.73	2.5693	1.59389e-17	cytochrome P450	Cytochrome P450;Cytochrome P450, E-class, group I;Cytochrome P450, conserved site;Cytochrome P450 superfamily	Cytochrome P450 superfamily	CYP325Q2	protein coding gene
AAEL011557	27.4568	66.2015	27.1607	316.531	275.072	272.298	2.56695	1.81478e-14	metalloproteinase, putative	Peptidase M12A;Peptidase, metallopeptidase;Astacin-like metallopeptidase domain	N/A	N/A	protein coding gene
AAEL004947	16.3024	10.298	8.7873	40.8426	258.828	78.1483	2.56643	2.15976e-07	elongase, putative	ELO family;ELO family, conserved site	N/A	N/A	protein coding gene
AAEL022947	10.2963	1.47115	7.18961	65.64	35.7378	128.212	2.56464	6.6616e-07	unspecified product	N/A	N/A	N/A	ncRNA gene
AAEL027215	39.4691	38.9854	38.3446	140.032	336.801	354.11	2.55639	7.75133e-14	unspecified product	C-type lectin-like;C-type lectin fold	C-type lectin fold	N/A	protein coding gene
AAEL016997	6.86419	5.88458	9.58614	129.821	51.9822	42.7374	2.55362	1.10334e-07	GPCR Gastrin/Bombesin Family	G protein-coupled receptor, rhodopsin-like;Bombesin receptor-like;GPCR, rhodopsin-like, 7TM	N/A	GPRGRP2_3	protein coding gene
AAEL014348	177.611	261.128	239.654	1200.48	1654.77	1338.29	2.55113	1.18018e-39	caspase (short)	Peptidase C14 family;Peptidase C14A, caspase catalytic domain;Peptidase family C14A, His active site;Caspase-like domain superfamily;Peptidase family C14A, cysteine active site	Caspase-like domain superfamily	CASPS8	protein coding gene
AAEL011929	76.3641	51.4901	36.7469	210.048	550.145	399.289	2.53594	2.69833e-13	serine-type enodpeptidase,	Serine proteases, trypsin domain;Peptidase S1A, chymotrypsin family;Peptidase S1, PA clan;Serine proteases, trypsin family, histidine active site;Serine proteases, trypsin family, serine active site	Peptidase S1, PA clan	N/A	protein coding gene
AAEL011305	36.895	33.1008	43.9365	272.771	185.187	291.835	2.53138	3.20594e-18	unspecified product	Leucine-rich repeat;Leucine-rich repeat, typical subtype	N/A	N/A	protein coding gene
AAEL008943	12.8704	4.41344	13.5804	62.7226	93.1347	105.012	2.52509	1.1069e-08	chromatin assembly factor 1, p180-subunit, putative	N/A	N/A	N/A	protein coding gene
AAEL022658	42.9012	28.6873	24.7642	87.52	180.855	572.681	2.52171	2.75672e-08	unspecified product	N/A	N/A	N/A	protein coding gene
AAEL020806	13.7284	40.4565	40.7411	177.957	177.606	343.12	2.49873	1.21521e-10	unspecified product	N/A	N/A	N/A	ncRNA gene
AAEL000859	1746.94	1722.71	2684.92	9256.69	13027	21391.9	2.49717	1.55536e-11	unspecified product	Domain of unknown function DUF753	N/A	N/A	protein coding gene
AAEL003439	12.8704	41.1921	24.7642	169.205	151.615	249.098	2.48778	7.09798e-11	caspase (short)	Peptidase C14 family;Peptidase C14A, caspase catalytic domain;Peptidase family C14A, His active site;Caspase-like domain superfamily	Caspase-like domain superfamily	CASPS18	protein coding gene
AAEL006206	2.57407	1.47115	11.9827	58.3466	79.0562	48.8427	2.48551	1.79718e-06	N-twist [Source:UniProtKB/TrEMBL;Acc:A0A1S4FD16]	Myc-type, basic helix-loop-helix (bHLH) domain;Helix-loop-helix DNA-binding domain superfamily	Helix-loop-helix DNA-binding domain superfamily	N/A	protein coding gene
AAEL006987	62.6357	66.9371	56.718	195.461	540.398	496.975	2.48168	5.98198e-14	unspecified product	Phosphatidic acid phosphatase type 2/haloperoxidase;Phosphatidic acid phosphatase type 2/haloperoxidase superfamily;Phospholipid phosphatase	Phosphatidic acid phosphatase type 2/haloperoxidase superfamily	N/A	protein coding gene
AAEL000338	1.71605	1.47115	15.9769	107.941	50.8992	85.4747	2.47014	3.78003e-06	cytochrome P450	Cytochrome P450;Cytochrome P450, E-class, group I;Cytochrome P450, conserved site;Cytochrome P450 superfamily	Cytochrome P450 superfamily	CYP325E3	protein coding gene
AAEL006533	17.1605	64.7304	75.0914	328.2	348.714	410.279	2.46352	2.6636e-11	Ets domain-containing protein	Ets domain;Pointed domain;Sterile alpha motif/pointed domain superfamily;Winged helix DNA-binding domain superfamily	Winged helix DNA-binding domain superfamily;Sterile alpha motif/pointed domain superfamily	N/A	protein coding gene
AAEL023321	47.1913	37.5142	40.7411	351.539	201.431	234.445	2.4605	9.25062e-17	unspecified product	Heat shock protein 70 family;Heat shock protein 70, conserved site;Heat shock protein 70kD, peptide-binding domain superfamily;Heat shock protein 70kD, C-terminal domain superfamily;ATPase, nucleotide binding domain	Heat shock protein 70kD, peptide-binding domain superfamily;Heat shock protein 70kD, C-terminal domain superfamily;ATPase, nucleotide binding domain	N/A	protein coding gene
AAEL022454	210.216	186.1	169.355	856.237	833.881	1743.68	2.45653	2.14288e-20	unspecified product	N/A	N/A	N/A	ncRNA gene
AAEL001658	15.4444	14.7115	15.9769	176.499	37.9037	170.949	2.44405	1.0235e-07	sodium-dependent phosphate transporter	Sugar transporter, conserved site;Major facilitator superfamily;MFS transporter superfamily	MFS transporter superfamily	N/A	protein coding gene
AAEL012652	0	5.88458	3.99423	35.008	60.6459	36.632	2.4241	7.64371e-06	unspecified product	Chitin binding domain;Chitin binding domain superfamily	Chitin binding domain superfamily	N/A	protein coding gene
AAEL021557	155.302	91.9466	119.827	458.021	782.982	946.328	2.41931	2.68741e-18	poor Imd response upon knock-in	N/A	N/A	pirk	protein coding gene
AAEL028048	79.7962	94.8889	131.011	329.659	871.785	1747.35	2.41859	1.55052e-06	unspecified product	N/A	N/A	N/A	protein coding gene
AAEL007344	463.333	801.774	755.708	3360.77	2882.85	5485.04	2.41811	3.34585e-23	LITAF domain-containing protein [Source:UniProtKB/TrEMBL;Acc:A0A1S4FG64]	LPS-induced tumour necrosis factor alpha factor;LITAF domain containing protein	N/A	N/A	protein coding gene
AAEL023991	1293.04	2273.66	1993.92	9892.67	10745.2	10386.4	2.41674	2.65374e-40	unspecified product	N/A	N/A	N/A	protein coding gene
AAEL027013	87.5184	227.292	266.015	1038.57	1375.36	1102.62	2.41045	6.02938e-16	Putative translocon-associated protein [Source:UniProtKB/TrEMBL;Acc:A0A0P6IT12]	Translocon-associated protein (TRAP), alpha subunit	N/A	N/A	protein coding gene
AAEL025175	15.4444	1.47115	3.19538	64.1813	105.047	51.2848	2.40826	4.5638e-06	unspecified product	N/A	N/A	N/A	ncRNA gene
AAEL006382	5.14814	1.47115	19.9711	64.1813	112.628	95.2433	2.40362	3.0749e-06	trypsin-eta, putative	Serine proteases, trypsin domain;Peptidase S1A, chymotrypsin family;Peptidase S1, PA clan	Peptidase S1, PA clan	N/A	protein coding gene
AAEL019729	0.858024	0	1.59769	32.0907	14.0785	23.2003	2.39935	2.73961e-05	unspecified product	N/A	N/A	N/A	protein coding gene
AAEL024252	5.14814	21.3316	0.798845	97.7306	68.2266	137.981	2.39745	5.47132e-06	unspecified product	N/A	N/A	N/A	ncRNA gene
AAEL027715	29.1728	3.67786	52.7238	220.259	202.514	273.519	2.3796	4.29156e-07	unspecified product	N/A	N/A	N/A	protein coding gene
AAEL010196	517.388	891.514	853.167	3960.28	3560.78	4826.88	2.37082	7.04797e-32	trypsin	Serine proteases, trypsin domain;Peptidase S1A, chymotrypsin family;Peptidase S1, PA clan;Serine proteases, trypsin family, histidine active site;Serine proteases, trypsin family, serine active site	Peptidase S1, PA clan	N/A	protein coding gene
AAEL019572	1.71605	4.41344	0.798845	35.008	37.9037	21.9792	2.36728	1.55405e-05	unspecified product	Serine-threonine/tyrosine-protein kinase, catalytic domain;Protein kinase-like domain superfamily	Protein kinase-like domain superfamily	N/A	protein coding gene
AAEL013406	6.86419	4.41344	3.19538	35.008	68.2266	32.9688	2.36634	2.88775e-06	venom allergen	Cysteine-rich secretory protein-related;CAP domain;Venom allergen 3, insect;CAP superfamily	CAP superfamily	N/A	protein coding gene
AAEL013712	188.765	341.306	190.924	1177.14	1217.25	1619.14	2.36459	3.89656e-23	trypsin 5G1 Precursor (EC 3.4.21.4)	Serine proteases, trypsin domain;Peptidase S1A, chymotrypsin family;Peptidase S1, PA clan;Serine proteases, trypsin family, histidine active site;Serine proteases, trypsin family, serine active site	Peptidase S1, PA clan	N/A	protein coding gene
AAEL014363	22.3086	9.56245	19.9711	100.648	144.034	96.4644	2.35789	1.95785e-09	unspecified product	Immunoglobulin E-set	Immunoglobulin E-set	N/A	protein coding gene
AAEL020226	0	0	0	14.5867	12.9955	28.0846	2.35137	4.63018e-05	unspecified product	N/A	N/A	N/A	ncRNA gene
AAEL007147	29.1728	22.8028	45.5342	256.725	100.715	280.846	2.35135	1.60017e-09	unspecified product	N/A	N/A	N/A	protein coding gene
AAEL029051	307.172	726.746	462.531	2686.86	6102.49	2360.32	2.34987	1.8384e-07	unspecified product	Chitin binding domain;Chitin binding domain superfamily	Chitin binding domain superfamily	N/A	protein coding gene
AAEL003842	3.43209	4.41344	3.99423	29.1733	38.9866	42.7374	2.34807	3.47094e-06	unspecified product	N/A	N/A	N/A	protein coding gene
AAEL011654	78.9382	79.4419	95.8614	577.632	361.709	459.121	2.34639	1.19865e-22	cationic amino acid transporter	Amino acid/polyamine transporter I;Cationic amino acid transporter, C-terminal	N/A	N/A	protein coding gene
AAEL023659	16.3024	11.0336	3.19538	88.9786	64.9777	80.5905	2.33826	4.30896e-07	unspecified product	N/A	N/A	N/A	ncRNA gene
AAEL001687	31.7469	49.2834	33.5515	192.544	223.09	236.887	2.33787	5.3355e-16	adenylate cyclase	Major facilitator superfamily;MFS transporter superfamily	MFS transporter superfamily	N/A	protein coding gene
AAEL017067	8.58024	4.41344	3.19538	26.256	58.48	62.2745	2.3313	4.11687e-06	unspecified product	Chitin binding domain;Chitin binding domain superfamily	Chitin binding domain superfamily	N/A	protein coding gene
AAEL020697	0	0	0	8.752	21.6592	26.8635	2.33098	5.35284e-05	unspecified product	N/A	N/A	N/A	ncRNA gene
AAEL027254	7.72221	7.35573	1.59769	83.144	49.8163	29.3056	2.32794	6.74171e-06	unspecified product	N/A	N/A	N/A	ncRNA gene
AAEL024717	188.765	147.115	176.545	827.064	932.43	903.59	2.32768	6.33037e-43	unspecified product	Pyrroline-5-carboxylate reductase;6-phosphogluconate dehydrogenase-like, C-terminal domain superfamily;Pyrroline-5-carboxylate reductase, catalytic, N-terminal;Pyrroline-5-carboxylate reductase, dimerisation domain;NAD(P)-binding domain superfamily	6-phosphogluconate dehydrogenase-like, C-terminal domain superfamily;NAD(P)-binding domain superfamily	N/A	protein coding gene
AAEL003641	140.716	105.187	105.448	376.336	629.201	974.412	2.31735	7.11831e-15	sodium/chloride dependent amino acid transporter	Sodium:neurotransmitter symporter;Sodium:neurotransmitter symporter superfamily	Sodium:neurotransmitter symporter superfamily	N/A	protein coding gene
AAEL023058	1.71605	16.1826	11.1838	68.5573	95.3007	75.7062	2.31721	1.83685e-06	unspecified product	N/A	N/A	N/A	protein coding gene
AAEL025205	16.3024	4.41344	11.1838	48.136	79.0562	117.223	2.3154	8.4646e-07	unspecified product	N/A	N/A	N/A	ncRNA gene
AAEL020228	0	1.47115	0	26.256	38.9866	7.32641	2.30464	6.58256e-05	unspecified product	N/A	N/A	N/A	ncRNA gene
AAEL005641	46.3333	191.249	109.442	789.138	791.645	4625.4	2.30351	5.21615e-05	C-Type Lectin (CTL) - galactose binding.	C-type lectin-like;C-type lectin fold	C-type lectin fold	CTLGA5	protein coding gene
AAEL017514	212.79	299.378	214.091	910.208	1394.86	1505.58	2.29956	3.39488e-25	unspecified product	N/A	N/A	N/A	protein coding gene
AAEL019490	0	0	0	43.76	15.1615	7.32641	2.29681	6.76954e-05	unspecified product	Nuclear transport factor 2;NTF2-like domain superfamily	NTF2-like domain superfamily	N/A	protein coding gene
AAEL008467	48.0493	29.4229	51.1261	220.259	523.071	107.454	2.29441	5.09046e-08	cysteine synthase	CBS domain;Cysteine synthase/cystathionine beta-synthase, pyridoxal-phosphate attachment site;Pyridoxal-phosphate dependent enzyme;Cystathionine beta-synthase;Tryptophan synthase beta subunit-like PLP-dependent enzyme	Tryptophan synthase beta subunit-like PLP-dependent enzyme	N/A	protein coding gene
AAEL020770	0	0	3.19538	14.5867	34.6548	36.632	2.29327	6.62735e-05	unspecified product	N/A	N/A	N/A	ncRNA gene
AAEL002742	54.0555	72.8217	62.3099	150.243	689.847	333.352	2.28887	3.99219e-09	unspecified product	Major facilitator, sugar transporter-like;MFS transporter superfamily	MFS transporter superfamily	N/A	protein coding gene
AAEL023000	35.179	6.62015	15.9769	116.693	170.025	112.338	2.28801	2.44151e-07	unspecified product	Arrestin-like, N-terminal;Arrestin C-terminal-like domain;Immunoglobulin E-set	Immunoglobulin E-set	N/A	protein coding gene
AAEL005866	219.654	166.975	194.119	1280.71	1144.69	641.061	2.28592	1.85648e-20	succinate dehydrogenase assembly factor 2, mitochondrial precursor (SDH assembly factor 2)	Flavinator of succinate dehydrogenase;Succinate dehydrogenase assembly factor 2, mitochondrial;Flavinator of succinate dehydrogenase superfamily	Flavinator of succinate dehydrogenase superfamily	N/A	protein coding gene
AAEL006826	1.71605	3.67786	3.19538	14.5867	84.4711	20.7582	2.28574	4.16621e-05	unspecified product	Phospholipase A2 domain;Phospholipase A2, histidine active site;Phospholipase A2 domain superfamily	Phospholipase A2 domain superfamily	N/A	protein coding gene
AAEL013284	36.037	570.069	216.487	2786.05	9754.24	6723.2	2.28405	7.15555e-05	late trypsin 1, serine-type enodpeptidase	Serine proteases, trypsin domain;Peptidase S1A, chymotrypsin family;Peptidase S1, PA clan;Serine proteases, trypsin family, histidine active site;Serine proteases, trypsin family, serine active site	Peptidase S1, PA clan	LT1	protein coding gene
AAEL028635	191.339	175.802	199.711	781.845	915.103	1195.43	2.28236	2.69011e-31	unspecified product	Cytochrome P450;Cytochrome P450, E-class, group I;Cytochrome P450, conserved site;Cytochrome P450 superfamily	Cytochrome P450 superfamily	N/A	protein coding gene
AAEL003886	36.037	47.0767	17.5746	153.16	228.505	205.139	2.2728	1.46077e-10	unspecified product	Arrestin-like, N-terminal;Arrestin C-terminal-like domain;Immunoglobulin E-set	Immunoglobulin E-set	N/A	protein coding gene
AAEL027403	37.753	22.0672	52.7238	157.536	210.095	279.625	2.26793	9.05143e-11	unspecified product	N/A	N/A	N/A	ncRNA gene
AAEL025842	0.858024	4.41344	6.39076	36.4667	62.8118	24.4214	2.26401	2.50681e-05	unspecified product	Domain of unknown function DUF4806	N/A	N/A	protein coding gene
AAEL026980	36.895	36.0431	23.1665	112.317	216.592	222.234	2.26287	1.03197e-10	unspecified product	N/A	N/A	N/A	ncRNA gene
AAEL012636	33.4629	30.8941	43.9365	138.573	277.238	190.487	2.26201	9.23545e-12	cytochrome b5, putative	Cytochrome b5-like heme/steroid binding domain;Cytochrome b5, heme-binding site;Cytochrome b5-like heme/steroid binding domain superfamily	Cytochrome b5-like heme/steroid binding domain superfamily	N/A	protein coding gene
AAEL020158	1.71605	0	19.1723	121.069	68.2266	94.0222	2.25904	5.40111e-05	unspecified product	TMEM169 protein	N/A	N/A	protein coding gene
AAEL021959	13.7284	5.88458	22.3677	61.264	95.3007	134.317	2.25665	6.42317e-07	unspecified product	N/A	N/A	N/A	ncRNA gene
AAEL023271	91.8085	125.783	140.597	568.88	612.957	625.187	2.25637	7.17724e-28	unspecified product	N/A	N/A	N/A	ncRNA gene
AAEL001208	16.3024	19.8605	23.9654	126.904	77.9733	153.855	2.25611	2.34029e-09	Ubiquitin-conjugating enzyme variant [Source:UniProtKB/TrEMBL;Acc:A0A1S4EY35]	B domain of TMEM189, localisation domain	N/A	N/A	protein coding gene
AAEL007830	252.259	484.007	492.887	1645.38	2520.05	2122.22	2.24756	8.90557e-21	cytochrome P450	Cytochrome P450;Cytochrome P450, E-class, group I;Cytochrome P450, conserved site;Cytochrome P450 superfamily	Cytochrome P450 superfamily	CYP4H29	protein coding gene
AAEL010779	12.0123	4.41344	5.59192	43.76	66.0607	52.5059	2.24397	2.59195e-06	pickpocket 204	Epithelial sodium channel	N/A	ppk204	protein coding gene
AAEL028183	1.71605	2.20672	7.18961	24.7973	38.9866	48.8427	2.24315	2.74902e-05	unspecified product	N/A	N/A	N/A	ncRNA gene
AAEL005821	412.709	431.781	893.109	2589.13	2915.33	3408	2.24158	4.25241e-19	alanyl aminopeptidase	Peptidase M1, alanine aminopeptidase/leukotriene A4 hydrolase;Peptidase M1, membrane alanine aminopeptidase;ERAP1-like C-terminal domain;Aminopeptidase N-type;Aminopeptidase N-like , N-terminal	Aminopeptidase N-like , N-terminal	N/A	protein coding gene
AAEL024956	7.72221	2.94229	2.39654	48.136	77.9733	14.6528	2.24063	3.71339e-05	unspecified product	N/A	N/A	N/A	ncRNA gene
AAEL020670	4.29012	2.94229	6.39076	7.29333	36.8207	144.086	2.23911	6.67078e-05	unspecified product	Neuralized homology repeat (NHR) domain;Concanavalin A-like lectin/glucanase domain superfamily;Neuralized	Concanavalin A-like lectin/glucanase domain superfamily	N/A	protein coding gene
AAEL021027	45.4753	84.5909	173.349	344.245	789.479	621.524	2.23176	2.2024e-09	unspecified product	N/A	N/A	N/A	ncRNA gene
AAEL021144	0	1.47115	0	30.632	28.157	7.32641	2.22811	0.000114698	unspecified product	DDE superfamily endonuclease domain	N/A	N/A	protein coding gene
AAEL011375	15.4444	2.94229	10.385	51.0533	83.3881	75.7062	2.22792	3.37551e-06	trypsin, putative	Serine proteases, trypsin domain;Peptidase S1A, chymotrypsin family;Peptidase S1, PA clan;Serine proteases, trypsin family, histidine active site;Serine proteases, trypsin family, serine active site	Peptidase S1, PA clan	N/A	protein coding gene
AAEL026834	48.0493	75.764	68.7007	261.101	321.64	412.721	2.22671	4.27152e-16	unspecified product	N/A	N/A	N/A	protein coding gene
AAEL026752	4.29012	1.47115	0.798845	13.128	45.4844	31.7478	2.22658	7.2489e-05	unspecified product	Transposon, En/Spm-like	N/A	N/A	protein coding gene
AAEL001667	688.993	2222.17	1998.71	7340.01	12226.6	12822.4	2.22487	5.724e-07	multicopper oxidase	Multicopper oxidase, type 1;Multicopper oxidase, copper-binding site;Cupredoxin;Multicopper oxidase, type 2;Multicopper oxidase, type 3;Multicopper oxidases, conserved site	Cupredoxin	N/A	protein coding gene
AAEL021566	24.0247	12.5047	12.7815	140.032	73.6414	89.1379	2.22473	6.19107e-08	unspecified product	N/A	N/A	N/A	ncRNA gene
AAEL023945	0	1.47115	0	21.88	10.8296	26.8635	2.22459	0.000116923	unspecified product	N/A	N/A	N/A	protein coding gene
AAEL005792	158.734	143.437	145.39	547	647.611	2342.01	2.22426	8.70153e-06	Clip-Domain Serine Protease family E. Protease homologue.	Serine proteases, trypsin domain;Peptidase S1, PA clan;Proteinase, regulatory CLIP domain	Peptidase S1, PA clan	CLIPE8	protein coding gene
AAEL013348	10.2963	13.2403	19.1723	91.896	94.2177	69.6009	2.217	2.77287e-08	lethal(2)essential for life protein, l2efl	Alpha crystallin/Small heat shock protein, animal type;Alpha crystallin/Hsp20 domain;HSP20-like chaperone	HSP20-like chaperone	N/A	protein coding gene
AAEL014539	46.3333	35.3075	71.8961	119.611	333.552	451.795	2.21506	1.90903e-08	maltose phosphorylase	Glycoside hydrolase, family 65, central catalytic;Six-hairpin glycosidase superfamily	Six-hairpin glycosidase superfamily	N/A	protein coding gene
AAEL001632	12.0123	20.596	28.7584	106.483	90.9688	167.286	2.21247	2.52125e-08	multicopper oxidase	Multicopper oxidase, type 1;Multicopper oxidase, copper-binding site;Cupredoxin;Multicopper oxidase, type 2;Multicopper oxidase, type 3;Multicopper oxidases, conserved site	Cupredoxin	N/A	protein coding gene
AAEL004206	46.3333	56.6391	43.1376	212.965	167.859	421.268	2.21164	1.4046e-10	unspecified product	N/A	N/A	N/A	protein coding gene
AAEL027446	0	0	6.39076	37.9253	43.3185	36.632	2.20957	0.000111964	unspecified product	N/A	N/A	N/A	ncRNA gene
AAEL026868	7.72221	1.47115	0	37.9253	50.8992	31.7478	2.2047	8.43988e-05	unspecified product	N/A	N/A	N/A	ncRNA gene
AAEL023463	23.1666	15.447	17.5746	88.9786	111.545	109.896	2.19869	1.09097e-09	unspecified product	N/A	N/A	N/A	ncRNA gene
AAEL027700	181.043	212.581	317.94	813.936	1097.04	1659.43	2.19542	1.96054e-16	unspecified product	N/A	N/A	N/A	ncRNA gene
AAEL025819	34.3209	25.745	30.3561	122.528	231.754	134.317	2.19397	2.46454e-10	unspecified product	N/A	N/A	N/A	pseudogene
AAEL013715	156.16	180.215	186.93	624.309	689.847	1296.77	2.19136	8.32857e-17	trypsin	Serine proteases, trypsin domain;Peptidase S1A, chymotrypsin family;Peptidase S1, PA clan;Serine proteases, trypsin family, histidine active site;Serine proteases, trypsin family, serine active site	Peptidase S1, PA clan	N/A	protein coding gene
AAEL003156	6.86419	1.47115	37.5457	390.923	322.723	870.621	2.19037	0.000149851	fibrinogen and fibronectin	Fibrinogen, alpha/beta/gamma chain, C-terminal globular domain;Fibrinogen-like, C-terminal	Fibrinogen-like, C-terminal	N/A	protein coding gene
AAEL014541	441.882	559.035	389.038	1543.27	2152.93	3067.32	2.18773	2.44436e-21	maltose phosphorylase	Glycoside hydrolase, family 65, central catalytic;Six-hairpin glycosidase superfamily	Six-hairpin glycosidase superfamily	N/A	protein coding gene
AAEL012353	105.537	100.038	92.666	373.419	483.001	582.449	2.17998	1.04036e-21	C-Type Lectin (CTL).	C-type lectin-like;C-type lectin fold	C-type lectin fold	CTL15	protein coding gene
AAEL022137	12.0123	20.596	40.7411	122.528	136.453	163.623	2.17637	4.16774e-08	unspecified product	Acyltransferase 3;Nose resistant-to-fluoxetine protein, N-terminal	N/A	N/A	protein coding gene
AAEL003176	96.9567	101.509	198.912	745.378	530.651	702.114	2.17342	3.75749e-15	unspecified product	THAP-type zinc finger;Zinc finger, AD-type;Zinc finger C2H2-type;Zinc finger C2H2 superfamily	Zinc finger C2H2 superfamily	N/A	protein coding gene
AAEL005108	1.71605	5.88458	3.19538	35.008	15.1615	63.4955	2.17048	7.1655e-05	manganese-iron (Mn-Fe) superoxide dismutase	Manganese/iron superoxide dismutase;Manganese/iron superoxide dismutase, N-terminal;Manganese/iron superoxide dismutase, C-terminal;Manganese/iron superoxide dismutase, binding site;Manganese/iron superoxide dismutase, C-terminal domain superfamily;Manganese/iron superoxide dismutase, N-terminal domain superfamily	Manganese/iron superoxide dismutase, N-terminal domain superfamily;Manganese/iron superoxide dismutase, C-terminal domain superfamily	MNSOD2	protein coding gene
AAEL026796	2.57407	1.47115	7.98845	51.0533	21.6592	45.1795	2.16787	6.04509e-05	unspecified product	N/A	N/A	N/A	protein coding gene
AAEL012646	326.907	611.996	777.276	2406.8	2643.51	3278.57	2.16772	2.65561e-18	unspecified product	Chitin binding domain;Chitin binding domain superfamily	Chitin binding domain superfamily	N/A	protein coding gene
AAEL005533	23.1666	95.6245	59.1145	259.643	2356.53	538.491	2.16558	0.00016094	synaptic vesicle protein	Major facilitator, sugar transporter-like;MFS transporter superfamily	MFS transporter superfamily	N/A	protein coding gene
AAEL022870	0	0	4.79307	36.4667	17.3274	47.6216	2.16551	0.000166718	unspecified product	DDE superfamily endonuclease domain	N/A	N/A	protein coding gene
AAEL005674	190.481	295.7	354.687	1530.14	1086.21	1398.12	2.16356	1.22118e-21	unspecified product	Thrombospondin type-1 (TSP1) repeat;VWFC domain	N/A	N/A	protein coding gene
AAEL027493	205.068	186.835	173.349	714.746	1129.53	813.231	2.16042	2.05384e-25	unspecified product	N/A	N/A	N/A	ncRNA gene
AAEL005293	656.388	739.986	1021.72	3560.6	2931.58	7365.48	2.15297	1.16392e-07	Galectin [Source:UniProtKB/TrEMBL;Acc:Q16ND5]	Galectin, carbohydrate recognition domain;Concanavalin A-like lectin/glucanase domain superfamily	Concanavalin A-like lectin/glucanase domain superfamily	GALE8A	protein coding gene
AAEL023926	3.43209	0.735573	4.79307	32.0907	30.3229	26.8635	2.14859	7.95129e-05	unspecified product	N/A	N/A	N/A	protein coding gene
AAEL012058	13.7284	20.596	24.7642	71.4746	120.209	134.317	2.13914	3.90895e-08	unspecified product	Helix-turn-helix motif;Homeobox domain engrailed;Homeobox domain;Homeobox-like domain superfamily;Homeobox, conserved site;Homeobox engrailed, C-terminal;Homeobox engrailed-type, conserved site;Homeobox domain, metazoa	Homeobox-like domain superfamily	N/A	protein coding gene
AAEL006971	1196.08	4466.4	4920.09	20520.5	20160.4	29477.8	2.13706	6.61913e-06	unspecified product	Beta-1,3-glucan-binding protein, N-terminal	N/A	N/A	protein coding gene
AAEL005044	22.3086	36.7786	51.1261	167.747	136.453	284.509	2.13446	7.35436e-09	unspecified product	N/A	N/A	N/A	protein coding gene
AAEL021173	14.5864	1.47115	18.3734	88.9786	77.9733	80.5905	2.12806	1.97839e-05	unspecified product	Integrin alpha-2;Integrin domain superfamily	Integrin domain superfamily	N/A	protein coding gene
AAEL023930	3.43209	0	1.59769	11.6693	25.9911	45.1795	2.1274	0.000200984	unspecified product	N/A	N/A	N/A	ncRNA gene
AAEL007703	1951.15	5861.04	3913.54	18752.6	21254.2	22374.8	2.12557	1.21022e-08	unspecified product	N/A	N/A	N/A	protein coding gene
AAEL009498	74.6481	47.8122	51.1261	332.576	218.758	283.288	2.12136	5.71188e-14	unspecified product	RNA polymerase Rpb2, domain 3;DNA-directed RNA polymerase, subunit 2	N/A	N/A	protein coding gene
AAEL015458	3794.18	2568.62	3412.67	10181.5	15052.1	19473.6	2.11678	1.93054e-23	transferrin	Transferrin-like domain;Transferrin;Transferrin family, iron binding site	N/A	Tf1	protein coding gene
AAEL013352	29.1728	47.8122	47.9307	205.672	230.671	172.171	2.11449	1.84995e-12	lethal(2)essential for life protein, l2efl	Alpha crystallin/Small heat shock protein, animal type;Alpha crystallin/Hsp20 domain;HSP20-like chaperone	HSP20-like chaperone	N/A	protein coding gene
AAEL005093	294.302	491.363	442.56	1121.71	1722.99	3066.1	2.11321	3.22355e-13	Clip-Domain Serine Protease family B.	Serine proteases, trypsin domain;Peptidase S1A, chymotrypsin family;Peptidase S1, PA clan;Serine proteases, trypsin family, histidine active site;Proteinase, regulatory CLIP domain;Serine proteases, trypsin family, serine active site	Peptidase S1, PA clan	CLIPB46	protein coding gene
AAEL026959	1.71605	2.20672	31.9538	355.915	384.452	610.534	2.11032	0.000256575	unspecified product	N/A	N/A	N/A	ncRNA gene
AAEL020264	80.6542	98.5667	123.821	586.384	424.521	395.626	2.10643	1.10607e-17	unspecified product	Immunoglobulin subtype 2;Immunoglobulin subtype;Fibronectin type III;Immunoglobulin I-set;Immunoglobulin V-set domain;Fibronectin type III superfamily;Immunoglobulin-like domain superfamily	Immunoglobulin-like domain superfamily;Fibronectin type III superfamily	N/A	protein coding gene
AAEL028003	0	0	0	29.1733	4.33185	24.4214	2.10551	0.000243435	unspecified product	N/A	N/A	N/A	ncRNA gene
AAEL009556	13.7284	4.41344	9.58614	11.6693	253.413	36.632	2.10404	0.000164143	Niemann-Pick Type C-2, putative	MD-2-related lipid-recognition domain;Immunoglobulin E-set;Npc2 like, ML domain;Sterol transport protein NPC2-like	Immunoglobulin E-set	N/A	protein coding gene
AAEL005428	1342.81	1774.2	1910.84	6523.15	6587.66	9208.07	2.09858	1.57425e-32	unspecified product	Transcription activator MBF2	N/A	N/A	protein coding gene
AAEL027718	29.1728	36.7786	19.1723	172.123	112.628	146.528	2.09765	1.76127e-09	unspecified product	Restriction endonuclease type II-like;YqaJ viral recombinase	Restriction endonuclease type II-like	N/A	protein coding gene
AAEL022840	0	0	4.79307	18.9627	61.7288	21.9792	2.09436	0.000281571	unspecified product	Nuclear apoptosis-inducing factor 1;Myb/SANT-like DNA-binding domain	N/A	NAIF1	protein coding gene
AAEL007667	16.3024	19.8605	32.7527	166.288	97.4666	101.349	2.09312	5.22917e-08	unspecified product	Sterile alpha motif domain;Sterile alpha motif/pointed domain superfamily;Caskin1/2, SAM repeat 1;Caskin1/2, SAM repeat 2	Sterile alpha motif/pointed domain superfamily	N/A	protein coding gene
AAEL023336	5.14814	2.94229	11.9827	26.256	51.9822	74.4851	2.09203	5.2526e-05	unspecified product	N/A	N/A	N/A	ncRNA gene
AAEL008286	6.86419	45.6055	34.3503	107.941	205.763	201.476	2.08322	3.57195e-06	unspecified product	N/A	N/A	N/A	protein coding gene
AAEL009394	0	0	1.59769	39.384	23.8252	4.88427	2.07871	0.000318211	zinc finger protein	Zinc finger C2H2-type;Zinc finger C2H2 superfamily;Zinc finger protein 277;ZN622/Rei1/Reh1, zinc finger C2H2-type	Zinc finger C2H2 superfamily	N/A	protein coding gene
AAEL027776	152.728	98.5667	148.585	444.893	655.192	709.44	2.07645	3.84402e-17	unspecified product	Reverse transcriptase domain	N/A	N/A	protein coding gene
AAEL018241	377.53	578.896	487.296	2202.59	2059.79	2015.98	2.0732	8.53842e-35	unspecified product	Protein translocase subunit SecA;SecA DEAD-like, N-terminal;Tetratricopeptide-like helical domain superfamily;Tetratricopeptide repeat;P-loop containing nucleoside triphosphate hydrolase;AHH domain-containing protein;SecA, preprotein cross-linking domain superfamily	Tetratricopeptide-like helical domain superfamily;P-loop containing nucleoside triphosphate hydrolase;SecA, preprotein cross-linking domain superfamily	N/A	protein coding gene
AAEL014386	161.308	257.45	167.757	794.973	903.19	892.601	2.0688	4.50473e-23	clip-domain serine protease, putative	Serine proteases, trypsin domain;Peptidase S1A, chymotrypsin family;Peptidase S1, PA clan;Serine proteases, trypsin family, histidine active site	Peptidase S1, PA clan	N/A	protein coding gene
AAEL012268	18.8765	34.5719	43.9365	110.859	308.644	107.454	2.04589	1.29648e-06	brain chitinase and chia	Glycoside hydrolase family 18, catalytic domain;Glycosyl hydrolases family 18 (GH18) active site;Chitin binding domain;Chitinase II;Glycoside hydrolase superfamily;Chitinase insertion domain superfamily;Chitin binding domain superfamily	Glycoside hydrolase superfamily;Chitinase insertion domain superfamily;Chitin binding domain superfamily	N/A	protein coding gene
AAEL009791	2.57407	7.35573	6.39076	30.632	35.7378	47.6216	2.03814	6.05373e-05	cuticle protein, putative	Insect cuticle protein;Chitin-binding type R&R consensus	N/A	N/A	protein coding gene
AAEL011641	2320.95	2503.15	2842.29	6289.77	11411.2	15938.6	2.03435	6.22622e-17	transferrin	Transferrin-like domain;Transferrin	N/A	N/A	protein coding gene
AAEL024334	15.4444	20.596	28.7584	100.648	100.715	113.559	2.02461	2.32657e-08	unspecified product	N/A	N/A	N/A	ncRNA gene
AAEL008097	797.962	872.389	940.241	3678.76	3194.74	3937.94	2.02244	9.41591e-53	trypsin-eta, putative	Serine proteases, trypsin domain;Peptidase S1A, chymotrypsin family;Peptidase S1, PA clan;Serine proteases, trypsin family, histidine active site;Serine proteases, trypsin family, serine active site	Peptidase S1, PA clan	N/A	protein coding gene
AAEL011730	31.7469	22.8028	7.18961	102.107	106.13	122.107	2.02185	2.22925e-06	odorant-binding protein 99c, putative	Pheromone/general odorant binding protein;Pheromone/general odorant binding protein superfamily	Pheromone/general odorant binding protein superfamily	N/A	protein coding gene
AAEL025541	13.7284	4.41344	14.3792	59.8053	58.48	68.3798	2.0212	1.08895e-05	unspecified product	N/A	N/A	N/A	ncRNA gene
AAEL001822	1.71605	4.41344	12.7815	20.4213	70.3925	63.4955	2.02068	0.000178991	glucosyl/glucuronosyl transferases	UDP-glucuronosyl/UDP-glucosyltransferase;UDP-glycosyltransferase family, conserved site	N/A	N/A	protein coding gene
AAEL026689	12.0123	26.4806	12.7815	110.859	41.1526	146.528	2.01964	1.24295e-05	unspecified product	N/A	N/A	N/A	ncRNA gene
AAEL024958	104.679	114.749	194.918	420.096	879.365	570.239	2.01894	1.26788e-11	unspecified product	N/A	N/A	N/A	protein coding gene
AAEL005793	631.505	746.606	904.293	2539.54	2632.68	4603.43	2.01611	2.68882e-19	AMP dependent ligase	AMP-dependent synthetase/ligase;Phosphopantetheine binding ACP domain;AMP-binding, conserved site;ACP-like superfamily	ACP-like superfamily	N/A	protein coding gene
AAEL003389	49.7654	6.62015	11.1838	182.333	259.911	1731.47	2.01136	0.000489465	attacin anti-microbial peptide	Attacin, C-terminal;Attacin/Sarcotoxin-2	N/A	ATT	protein coding gene
AAEL025803	24.0247	1.47115	24.7642	52.512	242.584	87.9169	2.01013	0.000161716	unspecified product	N/A	N/A	N/A	protein coding gene
AAEL002269	975.573	837.082	786.064	2850.23	5642.23	2691.23	2.01012	6.99144e-17	purine nucleoside phosphorylase	Nucleoside phosphorylase domain;Purine nucleoside phosphorylase;Purine nucleoside phosphorylase I, inosine/guanosine-specific;Nucleoside phosphorylase superfamily	Nucleoside phosphorylase superfamily	N/A	protein coding gene
AAEL000551	4136.53	6461.27	5630.26	15485.2	27409.8	25712	2.00817	1.61519e-21	unspecified product	Pacifastin domain;Pacifastin domain superfamily	Pacifastin domain superfamily	N/A	protein coding gene
AAEL029047	66.9258	23.5383	42.3388	967.096	71.4755	2434.81	2.00803	0.000507368	cecropin	Cecropin;Cecropin, insect	N/A	CECN	protein coding gene
AAEL012426	5.14814	1.47115	6.39076	18.9627	35.7378	48.8427	2.00052	0.000205596	cytochrome c oxidase assembly protein cox15	COX15/CtaA family;Peptidase S1, PA clan;Heme A synthase, type 2	Peptidase S1, PA clan	N/A	protein coding gene
AAEL018684	137.284	225.821	83.8787	695.784	635.699	638.618	1.99606	3.86609e-12	NADH dehydrogenase subunit 6	NADH:ubiquinone/plastoquinone oxidoreductase, chain 6	N/A	ND6	protein coding gene
AAEL014339	130.42	120.634	131.809	471.149	590.214	523.838	1.99473	8.77794e-26	unspecified product	Membrane complex biogenesis protein, BtpA family;Ribulose-phosphate binding barrel	Ribulose-phosphate binding barrel	N/A	protein coding gene
AAEL012774	103.821	140.494	176.545	520.744	556.643	708.219	1.99429	1.94032e-17	protease m1 zinc metalloprotease	Peptidase M1, alanine aminopeptidase/leukotriene A4 hydrolase;Peptidase M1, membrane alanine aminopeptidase;ERAP1-like C-terminal domain;Aminopeptidase N2;Aminopeptidase N-type;Aminopeptidase N-like , N-terminal	Aminopeptidase N-like , N-terminal	N/A	protein coding gene
AAEL020688	18.0185	101.509	199.711	1002.1	880.448	895.043	1.99343	0.000297341	unspecified product	N/A	N/A	N/A	ncRNA gene
AAEL014349	410.135	667.164	610.318	1559.31	2055.46	3659.54	1.98744	1.17824e-13	Clip-Domain Serine Protease family B.	Serine proteases, trypsin domain;Peptidase S1A, chymotrypsin family;Peptidase S1, PA clan;Serine proteases, trypsin family, histidine active site;Proteinase, regulatory CLIP domain;Serine proteases, trypsin family, serine active site	Peptidase S1, PA clan	CLIPB15	protein coding gene
AAEL025261	7.72221	8.82687	15.9769	107.941	32.4889	56.1691	1.9857	4.186e-05	unspecified product	Rab-GTPase-TBC domain;Rab-GTPase-TBC domain superfamily;TBC1 domain family member 7	Rab-GTPase-TBC domain superfamily	N/A	protein coding gene
AAEL019865	11.1543	8.0913	32.7527	84.6026	67.1437	145.307	1.98443	2.30669e-05	unspecified product	von Willebrand factor, type A;VWA N-terminal;Voltage-dependent calcium channel, alpha-2/delta subunit, conserved region;von Willebrand factor A-like domain superfamily	von Willebrand factor A-like domain superfamily	N/A	protein coding gene
AAEL027448	3.43209	2.20672	7.98845	59.8053	33.5718	17.0949	1.9801	0.000263873	unspecified product	N/A	N/A	N/A	ncRNA gene
AAEL003442	15.4444	17.6537	3.19538	84.6026	79.0562	51.2848	1.97987	3.89956e-05	unspecified product	N/A	N/A	N/A	protein coding gene
AAEL025474	5.14814	10.298	1.59769	26.256	32.4889	72.043	1.97056	0.000245226	unspecified product	N/A	N/A	N/A	protein coding gene
AAEL020775	0	1.47115	1.59769	27.7147	4.33185	34.1899	1.96884	0.000653206	unspecified product	Lipocalin/cytosolic fatty-acid binding domain;Invertebrate colouration protein;Calycin;Lipocalin, ApoD type	Calycin	N/A	protein coding gene
AAEL000058	0	2.94229	3.19538	37.9253	9.74666	31.7478	1.96771	0.000579012	unspecified product	N/A	N/A	N/A	protein coding gene
AAEL008711	3.43209	7.35573	3.19538	29.1733	45.4844	24.4214	1.96456	0.00018487	unspecified product	Protein of unknown function DM4/12	N/A	N/A	protein coding gene
AAEL003619	683.845	1074.67	1704.74	3915.06	4813.77	5801.29	1.96257	1.37963e-14	sodium/chloride dependent amino acid transporter	Sodium:neurotransmitter symporter;Sodium:neurotransmitter symporter superfamily	Sodium:neurotransmitter symporter superfamily	N/A	protein coding gene
AAEL011203	113.259	75.764	111.838	402.592	315.142	555.586	1.96194	3.50982e-13	unspecified product	Rieske [2Fe-2S] iron-sulphur domain;Rieske [2Fe-2S] iron-sulphur domain superfamily	Rieske [2Fe-2S] iron-sulphur domain superfamily	N/A	protein coding gene
AAEL019765	186.191	102.98	284.389	965.637	686.598	815.673	1.96109	1.8518e-11	unspecified product	Zinc finger C2H2-type;Zinc finger C2H2 superfamily	Zinc finger C2H2 superfamily	N/A	protein coding gene
AAEL005992	657.246	1017.3	940.241	3535.81	3478.47	3461.73	1.95983	1.8862e-32	adam (a disintegrin and metalloprotease)	Peptidase M12B, ADAM/reprolysin;Disintegrin domain;Peptidase M12B, propeptide;ADAM, cysteine-rich domain;EGF-like, conserved site;Reprolysin domain, adamalysin-type;Disintegrin domain superfamily	Disintegrin domain superfamily	N/A	protein coding gene
AAEL015559	1.71605	1.47115	0	27.7147	12.9955	13.4317	1.95402	0.000699525	zinc carboxypeptidase	Peptidase M14, carboxypeptidase A;Carboxypeptidase, activation peptide	N/A	N/A	protein coding gene
AAEL023713	10.2963	1.47115	11.1838	70.016	38.9866	43.9584	1.95047	0.000170568	unspecified product	F-box domain;F-box-like domain superfamily	F-box-like domain superfamily	N/A	protein coding gene
AAEL003444	38.6111	65.466	34.3503	180.875	256.662	172.171	1.94964	2.28957e-09	caspase (short)	Peptidase C14 family;Peptidase C14A, caspase catalytic domain;Peptidase family C14A, His active site;Caspase-like domain superfamily;Peptidase family C14A, cysteine active site	Caspase-like domain superfamily	CASPS19	protein coding gene
AAEL010946	34.3209	34.5719	30.3561	100.648	193.85	145.307	1.94617	9.39306e-09	cytochrome P450	Cytochrome P450;Cytochrome P450, E-class, group I;Cytochrome P450, conserved site;Cytochrome P450 superfamily	Cytochrome P450 superfamily	CYP314A1	protein coding gene
AAEL022061	32.6049	51.4901	27.1607	132.739	199.265	161.181	1.94588	6.95156e-09	unspecified product	Gypsy	N/A	N/A	protein coding gene
AAEL008039	544.845	555.357	570.375	1430.95	2227.65	3158.9	1.94453	3.99791e-17	unspecified product	N/A	N/A	N/A	protein coding gene
AAEL008080	259.981	355.282	334.716	1180.06	1064.55	1543.43	1.93689	1.31784e-23	trypsin-eta, putative	Serine proteases, trypsin domain;Peptidase S1, PA clan	Peptidase S1, PA clan	N/A	protein coding gene
AAEL024838	509.666	478.122	572.772	1729.98	2091.2	2299.27	1.93663	2.84582e-36	unspecified product	Ankyrin repeat;NACHT nucleoside triphosphatase;Ankyrin repeat-containing domain;P-loop containing nucleoside triphosphate hydrolase;Ankyrin repeat-containing domain superfamily	Ankyrin repeat-containing domain superfamily;P-loop containing nucleoside triphosphate hydrolase	N/A	protein coding gene
AAEL002848	679.555	1034.22	1820.57	4055.09	5641.15	7170.11	1.93047	1.85117e-06	tubulin beta chain	Tubulin;Beta tubulin;Tubulin/FtsZ, GTPase domain;Tubulin/FtsZ, C-terminal;Beta tubulin, autoregulation binding site;Tubulin, conserved site;Tubulin/FtsZ, 2-layer sandwich domain;Tubulin/FtsZ, GTPase domain superfamily	Tubulin/FtsZ, GTPase domain superfamily;Tubulin/FtsZ, C-terminal	N/A	protein coding gene
AAEL020894	1.71605	7.35573	3.19538	14.5867	47.6503	36.632	1.92533	0.000450985	unspecified product	N/A	N/A	N/A	ncRNA gene
AAEL025314	18.0185	63.9948	127.815	247.973	406.111	376.089	1.9248	5.63134e-06	unspecified product	N/A	N/A	N/A	protein coding gene
AAEL014438	18.8765	80.1774	59.9134	180.875	257.745	302.825	1.92313	9.19234e-07	juvenile hormone-inducible protein, putative	Ecdysteroid kinase-like;Protein kinase-like domain superfamily;CHK kinase-like	Protein kinase-like domain superfamily	N/A	protein coding gene
AAEL024997	0	4.41344	3.19538	18.9627	55.2311	14.6528	1.92217	0.000766287	unspecified product	DNA binding HTH domain, Psq-type;Homeobox-like domain superfamily	Homeobox-like domain superfamily	N/A	protein coding gene
AAEL009129	1187.5	1255.62	1290.13	4053.63	4870.08	5502.13	1.922	6.16221e-44	cytochrome P450	Cytochrome P450;Cytochrome P450, E-class, group I;Cytochrome P450, conserved site;Cytochrome P450 superfamily	Cytochrome P450 superfamily	CYP6Z9	protein coding gene
AAEL010137	0	0	4.79307	182.333	252.33	509.185	1.92016	0.000727227	ketoreductase, putative	Short-chain dehydrogenase/reductase SDR;Short-chain dehydrogenase/reductase, conserved site;NAD(P)-binding domain superfamily	NAD(P)-binding domain superfamily	N/A	protein coding gene
AAEL021207	1.71605	8.82687	9.58614	32.0907	47.6503	48.8427	1.91951	0.000192517	unspecified product	N/A	N/A	N/A	ncRNA gene
AAEL028844	0.858024	4.41344	0	14.5867	30.3229	26.8635	1.91951	0.00083697	unspecified product	N/A	N/A	N/A	ncRNA gene
AAEL021608	89.2345	77.2351	93.4649	234.845	387.7	443.248	1.91742	2.16592e-12	unspecified product	N/A	N/A	N/A	protein coding gene
AAEL013245	104.679	124.312	117.43	414.261	403.945	553.144	1.91155	1.13041e-18	Clip-Domain Serine Protease family B.	Serine proteases, trypsin domain;Peptidase S1A, chymotrypsin family;Peptidase S1, PA clan;Serine proteases, trypsin family, histidine active site;Proteinase, regulatory CLIP domain	Peptidase S1, PA clan	CLIPB28	protein coding gene
AAEL023123	0	1.47115	0	5.83466	17.3274	29.3056	1.91147	0.000912116	unspecified product	N/A	N/A	N/A	ncRNA gene
AAEL023078	0.858024	0	0.798845	20.4213	22.7422	4.88427	1.91132	0.00092763	unspecified product	GRIM-19	N/A	N/A	protein coding gene
AAEL022339	57.4876	25.0095	52.7238	125.445	233.92	238.108	1.90979	1.42761e-07	unspecified product	N/A	N/A	N/A	ncRNA gene
AAEL022749	145.864	81.6486	163.763	469.69	517.656	586.113	1.90352	1.86438e-13	unspecified product	N/A	N/A	N/A	pseudogene
AAEL015116	482.209	720.861	676.622	1724.14	2901.26	2752.29	1.90232	6.92151e-19	prophenoloxidase	Hemocyanin/hexamerin middle domain;Tyrosinase copper-binding domain;Hemocyanin, C-terminal;Hemocyanin, N-terminal;Uncharacterised domain, di-copper centre;Hemocyanin/hexamerin;Immunoglobulin E-set;Hemocyanin, N-terminal domain superfamily	Hemocyanin, N-terminal domain superfamily;Uncharacterised domain, di-copper centre;Immunoglobulin E-set	N/A	protein coding gene
AAEL000037	1034.78	1562.36	1367.62	3144.88	6535.68	7918.62	1.90166	2.57356e-07	Clip-Domain Serine Protease family B.	Serine proteases, trypsin domain;Peptidase S1A, chymotrypsin family;Peptidase S1, PA clan;Serine proteases, trypsin family, histidine active site;Proteinase, regulatory CLIP domain;Serine proteases, trypsin family, serine active site	Peptidase S1, PA clan	CLIPB35	protein coding gene
AAEL000360	16.3024	16.9182	37.5457	83.144	144.034	102.57	1.89983	2.877e-06	DNAJ homolog subfamily B member, putative	DnaJ domain;Chaperone DnaJ, C-terminal;HSP40/DnaJ peptide-binding;Chaperone J-domain superfamily	Chaperone J-domain superfamily;HSP40/DnaJ peptide-binding	N/A	protein coding gene
AAEL026744	171.605	242.003	175.746	587.842	851.208	873.063	1.89716	7.75077e-18	unspecified product	Peptidase C14 family;Peptidase C14A, caspase catalytic domain;Peptidase family C14A, His active site;Caspase-like domain superfamily;Peptidase family C14A, cysteine active site	Caspase-like domain superfamily	CASPS9	protein coding gene
AAEL002075	27.4568	27.9518	21.5688	42.3013	186.269	148.97	1.8909	1.71038e-05	unspecified product	N/A	N/A	N/A	protein coding gene
AAEL009126	702.721	617.881	827.604	2860.44	2712.82	2549.59	1.88908	9.68674e-40	cytochrome P450	Cytochrome P450;Cytochrome P450, E-class, group II;Cytochrome P450, conserved site;Cytochrome P450 superfamily	Cytochrome P450 superfamily	CYP6N6	protein coding gene
AAEL017048	4.29012	2.94229	4.79307	27.7147	19.4933	34.1899	1.88327	0.000402159	GPCR Growth Hormone Releasing Hormone Family	G protein-coupled receptor, rhodopsin-like;GPCR, rhodopsin-like, 7TM	N/A	GPRGHP4	protein coding gene
AAEL007377	0	1.47115	1.59769	17.504	6.49777	31.7478	1.88189	0.00112215	ammonium transporter	Ammonium transporter AmtB-like domain	N/A	N/A	protein coding gene
AAEL003505	1311.06	1841.14	1689.56	4785.88	7079.32	6547.37	1.88102	1.59837e-26	jun	Transcription factor Jun;Basic-leucine zipper domain;Jun-like transcription factor;Transcription Factor c-Jun/v-Jun	N/A	N/A	protein coding gene
AAEL011622	461.617	419.276	452.945	1277.79	1452.25	2443.36	1.88007	3.56314e-17	serine protease, putative	Serine proteases, trypsin domain;C-type lectin-like;Peptidase S1A, chymotrypsin family;Peptidase S1, PA clan;C-type lectin fold;C-type lectin, conserved site	Peptidase S1, PA clan;C-type lectin fold	N/A	protein coding gene
AAEL015606	145.006	161.09	340.308	563.045	756.991	1390.8	1.87859	1.75402e-08	unspecified product	Chitin binding domain;Chitin binding domain superfamily	Chitin binding domain superfamily	N/A	protein coding gene
AAEL023549	263.413	216.994	214.091	920.418	703.925	1024.48	1.87511	4.77444e-22	unspecified product	N/A	N/A	N/A	ncRNA gene
AAEL023843	11.1543	0	11.1838	36.4667	63.8948	69.6009	1.87377	0.000668266	unspecified product	N/A	N/A	N/A	ncRNA gene
AAEL007776	1133.45	836.346	679.018	2972.76	3679.91	3398.23	1.87374	4.66748e-24	unspecified product	N/A	N/A	N/A	protein coding gene
AAEL001519	68.6419	100.038	136.603	370.501	382.286	454.237	1.87204	1.43807e-12	unspecified product	Dbl homology (DH) domain;Dbl homology (DH) domain superfamily	Dbl homology (DH) domain superfamily	N/A	protein coding gene
AAEL000384	0	2.94229	4.79307	23.3387	23.8252	26.8635	1.87084	0.000944613	vesicular acetylcholine transporter	Major facilitator superfamily;MFS transporter superfamily	MFS transporter superfamily	N/A	protein coding gene
AAEL014754	262.555	308.205	304.36	1009.4	1195.59	1065.99	1.86766	8.57896e-34	unspecified product	Cytochrome b5-like heme/steroid binding domain;Cytochrome b5, heme-binding site;Cytochrome b5-like heme/steroid binding domain superfamily	Cytochrome b5-like heme/steroid binding domain superfamily	N/A	protein coding gene
AAEL022016	6.00617	1.47115	0	30.632	17.3274	32.9688	1.86659	0.0010944	pickpocket 205	Epithelial sodium channel	N/A	ppk205	protein coding gene
AAEL021345	13.7284	19.1249	4.79307	49.5946	95.3007	53.727	1.86611	9.40274e-05	unspecified product	N/A	N/A	N/A	ncRNA gene
AAEL000948	676.981	944.475	933.051	2202.59	3168.75	5930.73	1.85999	2.08078e-06	Tetraspanin [Source:UniProtKB/TrEMBL;Acc:A0A1S4EXC3]	Tetraspanin;Tetraspanin, EC2 domain superfamily;Tetraspanin/Peripherin	Tetraspanin, EC2 domain superfamily	N/A	protein coding gene
AAEL022448	5.14814	10.298	4.79307	29.1733	28.157	63.4955	1.85805	0.000293596	unspecified product	N/A	N/A	N/A	ncRNA gene
AAEL008757	290.87	106.658	240.452	475.525	1073.22	3974.58	1.85468	0.000997492	Carboxylic ester hydrolase [Source:UniProtKB/TrEMBL;Acc:A0A1S4FKP8]	Carboxylesterase, type B;Carboxylesterase type B, active site;Alpha/Beta hydrolase fold	Alpha/Beta hydrolase fold	N/A	protein coding gene
AAEL008449	28.3148	16.1826	35.1492	103.565	106.13	129.433	1.8534	4.59452e-07	unspecified product	N/A	N/A	N/A	protein coding gene
AAEL011032	13.7284	5.88458	7.98845	33.5493	49.8163	59.8323	1.85174	0.000108731	unspecified product	Insect cuticle protein	N/A	N/A	protein coding gene
AAEL012737	1.71605	0.735573	7.98845	23.3387	46.5674	21.9792	1.8511	0.00102217	unspecified product	Acyltransferase 3;Nose resistant-to-fluoxetine protein, N-terminal	N/A	N/A	protein coding gene
AAEL023671	0	0	3.19538	16.0453	24.9081	18.316	1.85032	0.00136135	unspecified product	N/A	N/A	N/A	ncRNA gene
AAEL014551	350.932	847.38	769.288	2373.25	2188.67	3060	1.84904	1.02658e-12	triacylglycerol lipase, pancreatic	Triacylglycerol lipase family;Lipase/vitellogenin;Lipase, LIPH-type;Alpha/Beta hydrolase fold;Lipase, N-terminal	Alpha/Beta hydrolase fold	N/A	protein coding gene
AAEL025412	0	0	0	5.83466	22.7422	13.4317	1.84726	0.00114173	unspecified product	N/A	N/A	N/A	ncRNA gene
AAEL011345	207.642	253.773	293.975	1013.77	932.43	859.632	1.84558	4.60846e-25	unspecified product	DnaJ domain;TM2 domain;Chaperone J-domain superfamily	Chaperone J-domain superfamily	N/A	protein coding gene
AAEL002730	191.339	397.945	477.709	1006.48	1653.68	1519.01	1.84552	4.72427e-11	Serine Protease Inhibitor (serpin) likely cleavage at R/V.	Serpin family;Serpin domain;Serpin superfamily	Serpin superfamily	SRPN21	protein coding gene
AAEL007450	112.401	133.874	99.0568	280.064	381.203	719.209	1.84069	3.70444e-09	Odd skipped, putative [Source:UniProtKB/TrEMBL;Acc:A0A1S4FGI2]	Zinc finger C2H2-type;Zinc finger C2H2 superfamily	Zinc finger C2H2 superfamily	N/A	protein coding gene
AAEL025608	7.72221	4.41344	28.7584	80.2266	61.7288	83.0326	1.83977	0.000225928	Putative cuticle protein [Source:UniProtKB/TrEMBL;Acc:A0A0P6IXJ4]	Adult cuticle protein 1	N/A	N/A	protein coding gene
AAEL002610	4524.36	4961.44	5634.26	12158	38477.6	18357.5	1.83526	1.57255e-05	serine protease	Serine proteases, trypsin domain;Peptidase S1A, chymotrypsin family;Peptidase S1, PA clan	Peptidase S1, PA clan	N/A	protein coding gene
AAEL010099	280.574	407.507	371.463	1076.5	1299.55	1548.31	1.83325	4.91575e-21	4-nitrophenylphosphatase	HAD-superfamily hydrolase, subfamily IIA;HAD-like superfamily	HAD-like superfamily	N/A	protein coding gene
AAEL012761	60.0617	71.3506	75.8903	192.544	278.321	330.909	1.83305	3.54454e-11	cytochrome P450	Cytochrome P450;Cytochrome P450, E-class, group I;Cytochrome P450, conserved site;Cytochrome P450 superfamily	Cytochrome P450 superfamily	CYP325T2	protein coding gene
AAEL003590	716.45	1962.51	1707.93	4825.27	6675.38	7632.89	1.83293	3.94557e-06	unspecified product	N/A	N/A	N/A	protein coding gene
AAEL026008	1479.23	1852.17	2057.03	5408.73	6095.99	8326.46	1.8326	3.73551e-24	unspecified product	Retrotransposon gag domain	N/A	N/A	protein coding gene
AAEL019847	18.0185	19.1249	43.9365	46.6773	240.418	118.444	1.83151	0.000100877	unspecified product	ABC transporter-like;AAA+ ATPase domain;ABC transporter type 1, transmembrane domain;ABC transporter, conserved site;P-loop containing nucleoside triphosphate hydrolase;ABC transporter type 1, transmembrane domain superfamily	P-loop containing nucleoside triphosphate hydrolase;ABC transporter type 1, transmembrane domain superfamily	N/A	protein coding gene
AAEL026291	5.14814	7.35573	11.9827	24.7973	54.1481	53.727	1.83108	0.000227685	unspecified product	N/A	N/A	N/A	protein coding gene
AAEL024780	1.71605	6.62015	11.9827	51.0533	22.7422	56.1691	1.83046	0.000579431	unspecified product	PAS domain;Myc-type, basic helix-loop-helix (bHLH) domain;PAS fold;PAS domain superfamily;Helix-loop-helix DNA-binding domain superfamily	Helix-loop-helix DNA-binding domain superfamily;PAS domain superfamily	N/A	protein coding gene
AAEL006984	224.802	197.869	196.516	596.594	993.076	715.546	1.82997	2.13992e-17	cytochrome P450	Cytochrome P450;Cytochrome P450, E-class, group IV;Cytochrome P450, conserved site;Cytochrome P450 superfamily	Cytochrome P450 superfamily	CYP6AG5	protein coding gene
AAEL005431	301.166	307.469	390.635	1222.36	618.371	2119.77	1.82932	4.37894e-09	Clip-Domain Serine Protease family B.	Serine proteases, trypsin domain;Peptidase S1A, chymotrypsin family;Peptidase S1, PA clan;Serine proteases, trypsin family, histidine active site;Proteinase, regulatory CLIP domain;Serine proteases, trypsin family, serine active site	Peptidase S1, PA clan	CLIPB37	protein coding gene
AAEL024414	22.3086	30.1585	42.3388	74.392	177.606	155.076	1.82849	2.64632e-06	unspecified product	N/A	N/A	N/A	ncRNA gene
AAEL027484	0	0	0	5.83466	17.3274	17.0949	1.82786	0.00127365	unspecified product	N/A	N/A	N/A	ncRNA gene
AAEL006886	293.444	212.581	258.027	806.642	958.422	1025.7	1.82281	2.34915e-23	unspecified product	Ribosomal protein L7Ae/L30e/S12e/Gadd45;Growth arrest and DNA damage-inducible protein GADD45;50S ribosomal protein L30e-like	50S ribosomal protein L30e-like	N/A	protein coding gene
AAEL024741	23.1666	13.2403	35.1492	88.9786	124.541	95.2433	1.82203	4.60051e-06	unspecified product	Transmembrane protein 26	N/A	N/A	protein coding gene
AAEL027819	18.8765	5.88458	0	175.04	168.942	249.098	1.82088	0.00156847	unspecified product	N/A	N/A	N/A	ncRNA gene
AAEL006784	126.129	136.081	125.419	339.869	436.434	699.672	1.8201	9.65792e-12	cytochrome P450	Cytochrome P450;Cytochrome P450, E-class, group I;Cytochrome P450, conserved site;Cytochrome P450 superfamily	Cytochrome P450 superfamily	CYP9J17	protein coding gene
AAEL014102	0.858024	1.47115	3.19538	14.5867	43.3185	7.32641	1.81948	0.0015604	unspecified product	Immunoglobulin subtype 2;Immunoglobulin subtype;Immunoglobulin I-set;Immunoglobulin-like domain superfamily;Zwei Ig domain protein zig-8	Immunoglobulin-like domain superfamily	N/A	protein coding gene
AAEL025774	18.0185	10.298	10.385	86.0613	42.2355	54.9481	1.81663	5.56548e-05	unspecified product	AAA+ ATPase domain;ATPase, AAA-type, core;ATPase, AAA-type, conserved site;MIT;Vps4 oligomerisation, C-terminal;P-loop containing nucleoside triphosphate hydrolase;MIT domain superfamily;AAA ATPase, AAA+ lid domain	MIT domain superfamily;P-loop containing nucleoside triphosphate hydrolase	N/A	protein coding gene
AAEL024260	413.567	509.016	437.767	1741.65	1445.75	1711.94	1.81554	1.06782e-33	unspecified product	Acyl-CoA N-acyltransferase;N-acetyltransferase ESCO, zinc-finger;N-acetyltransferase ESCO, acetyl-transferase domain;N-acetyltransferase Eco1/Protein CHROMOSOME TRANSMISSION FIDELITY 7	Acyl-CoA N-acyltransferase	N/A	protein coding gene
AAEL025235	46.3333	44.1344	8.7873	93.3546	205.763	166.065	1.81167	5.65454e-05	unspecified product	N/A	N/A	N/A	protein coding gene
AAEL023741	16.3024	11.0336	4.79307	119.611	33.5718	32.9688	1.81131	0.000465245	Cell division control protein [Source:UniProtKB/TrEMBL;Acc:A0A1S4FMS2]	SANT/Myb domain;Homeobox-like domain superfamily;Pre-mRNA splicing factor component Cdc5p/Cef1	Homeobox-like domain superfamily	N/A	protein coding gene
AAEL022810	14.5864	5.88458	15.1781	30.632	90.9688	59.8323	1.80942	0.000194208	unspecified product	ATP:guanido phosphotransferase, N-terminal;ATP:guanido phosphotransferase, N-terminal domain superfamily	ATP:guanido phosphotransferase, N-terminal domain superfamily	N/A	protein coding gene
AAEL022146	0.858024	0	0.798845	18.9627	3.24889	25.6424	1.80632	0.00170082	unspecified product	N/A	N/A	N/A	ncRNA gene
AAEL011761	9.43826	4.41344	1.59769	29.1733	30.3229	37.8531	1.80476	0.000749252	cytochrome P450	Cytochrome P450;Cytochrome P450, E-class, group IV;Cytochrome P450, conserved site;Cytochrome P450 superfamily	Cytochrome P450 superfamily	CYP325M5	protein coding gene
AAEL001232	1254.43	1733.74	2398.13	5060.11	7872.05	6813.56	1.80387	2.13572e-16	tubulointerstitial nephritis antigen	Peptidase C1A, papain C-terminal;Cysteine peptidase, histidine active site;Papain-like cysteine peptidase superfamily	Papain-like cysteine peptidase superfamily	N/A	protein coding gene
AAEL026389	1.71605	2.20672	1.59769	88.9786	2.16592	8.54747	1.80381	0.00178931	unspecified product	GIR2-like	N/A	N/A	protein coding gene
AAEL021546	18.8765	19.8605	34.3503	72.9333	187.352	69.6009	1.80375	3.32382e-05	unspecified product	N/A	N/A	N/A	ncRNA gene
AAEL003294	106.395	123.576	236.458	361.749	854.457	617.86	1.80316	3.36648e-08	fibrinogen and fibronectin	Fibrinogen, alpha/beta/gamma chain, C-terminal globular domain;Fibrinogen, conserved site;Fibrinogen-like, C-terminal	Fibrinogen-like, C-terminal	N/A	protein coding gene
AAEL010435	4.29012	4.41344	5.59192	16.0453	25.9911	47.6216	1.80252	0.000743252	unspecified product	Insect allergen-related	N/A	N/A	protein coding gene
AAEL015109	6.86419	5.88458	11.1838	24.7973	49.8163	50.0638	1.80123	0.000265921	Clip-Domain Serine Protease family D.	Serine proteases, trypsin domain;Peptidase S1A, chymotrypsin family;Peptidase S1, PA clan;Serine proteases, trypsin family, histidine active site;Serine proteases, trypsin family, serine active site	Peptidase S1, PA clan	CLIPD10	protein coding gene
AAEL022615	129.562	122.841	198.114	528.037	621.62	498.196	1.79379	7.73659e-15	unspecified product	Aminotransferase class V domain;Molybdenum cofactor sulfurase, C-terminal;MOSC, N-terminal beta barrel;Pyruvate kinase-like, insert domain superfamily;Pyridoxal phosphate-dependent transferase;Molybdenum cofactor sulfurase	Pyruvate kinase-like, insert domain superfamily;Pyridoxal phosphate-dependent transferase	N/A	protein coding gene
AAEL000556	534.549	423.69	587.151	1711.02	1415.43	2473.88	1.79245	3.65608e-17	C-Type Lectin (CTL25)	C-type lectin-like;C-type lectin fold	C-type lectin fold	CTL25	protein coding gene
AAEL019958	57.4876	16.9182	47.9307	123.987	160.278	232.003	1.79221	7.16823e-06	unspecified product	Terpenoid cyclases/protein prenyltransferase alpha-alpha toroid;Alpha-macroglobulin, receptor-binding;Alpha-macroglobulin-like, TED domain;Alpha-macroglobulin, receptor-binding domain superfamily	Terpenoid cyclases/protein prenyltransferase alpha-alpha toroid;Alpha-macroglobulin, receptor-binding domain superfamily	α-2-Mg-5	protein coding gene
AAEL027707	0	0	1.59769	13.128	15.1615	13.4317	1.7916	0.00187189	unspecified product	N/A	N/A	N/A	pseudogene
AAEL014945	71.216	57.3747	116.631	148.784	540.398	322.362	1.7908	2.74563e-06	unspecified product	Zinc finger C2H2-type;Aprataxin, C2HE/C2H2/C2HC zinc finger;HIT-like superfamily	HIT-like superfamily	N/A	protein coding gene
AAEL014435	37.753	33.8363	39.1434	115.235	150.532	157.518	1.78949	5.45325e-09	juvenile hormone-inducible protein, putative	Ecdysteroid kinase-like;Protein kinase-like domain superfamily;CHK kinase-like	Protein kinase-like domain superfamily	N/A	protein coding gene
AAEL002578	1947.71	2114.04	2260.73	5395.61	6788.01	10614.7	1.7889	5.87009e-18	unspecified product	Protein snakeskin	N/A	N/A	protein coding gene
AAEL010571	16.3024	30.8941	27.9596	99.1893	96.3836	108.675	1.78768	8.38646e-07	unspecified product	Cancer-associated antigen RCAS1	N/A	N/A	protein coding gene
AAEL006689	25.7407	15.447	29.5573	62.7226	112.628	120.886	1.78466	7.55458e-06	lumbrokinase-3(1) precursor, putative	CUB domain;Serine proteases, trypsin domain;Peptidase S1A, chymotrypsin family;Peptidase S1, PA clan;Serine proteases, trypsin family, histidine active site;Spermadhesin, CUB domain superfamily	Spermadhesin, CUB domain superfamily;Peptidase S1, PA clan	N/A	protein coding gene
AAEL020365	4.29012	7.35573	3.19538	8.752	62.8118	34.1899	1.78445	0.00126918	unspecified product	N/A	N/A	N/A	pseudogene
AAEL010270	126.988	261.128	116.631	635.978	431.019	1434.75	1.78295	0.000223463	unspecified product	Serine proteases, trypsin domain;Peptidase S1A, chymotrypsin family;Peptidase S1, PA clan;Serine proteases, trypsin family, histidine active site;Serine proteases, trypsin family, serine active site	Peptidase S1, PA clan	N/A	protein coding gene
AAEL022230	0	2.94229	2.39654	20.4213	8.6637	34.1899	1.78175	0.00197773	unspecified product	N/A	N/A	N/A	ncRNA gene
AAEL027159	5.14814	10.298	11.1838	29.1733	60.6459	43.9584	1.78103	0.000256202	unspecified product	N/A	N/A	N/A	ncRNA gene
AAEL010619	509.666	442.815	511.261	1797.08	1591.95	1726.59	1.78078	2.37644e-40	unspecified product	Kinesin motor domain;P-loop containing nucleoside triphosphate hydrolase;Kinesin-like protein	P-loop containing nucleoside triphosphate hydrolase	N/A	protein coding gene
AAEL027283	0	4.41344	17.5746	53.9706	46.5674	63.4955	1.78067	0.00142304	unspecified product	N/A	N/A	N/A	ncRNA gene
AAEL024775	57.4876	36.7786	194.119	682.656	370.373	604.429	1.77911	0.000691129	unspecified product	Eukaryotic translation initiation factor 3 subunit D	N/A	N/A	protein coding gene
AAEL023633	36.037	33.8363	51.1261	107.941	203.597	159.96	1.77825	1.60426e-07	unspecified product	N/A	N/A	N/A	ncRNA gene
AAEL020904	6.86419	23.5383	7.18961	86.0613	43.3185	61.0534	1.77803	0.00027038	unspecified product	N/A	N/A	N/A	ncRNA gene
AAEL008532	144.148	322.181	275.602	679.738	1014.74	1055	1.77786	6.26234e-11	Carboxylic ester hydrolase (Fragment) [Source:UniProtKB/TrEMBL;Acc:Q16YG4]	Carboxylesterase, type B;Carboxylesterase type B, active site;Alpha/Beta hydrolase fold	Alpha/Beta hydrolase fold	N/A	protein coding gene
AAEL023112	84.9443	74.2928	123.022	291.733	388.783	354.11	1.77768	5.12532e-12	unspecified product	Ricin B-like lectins	Ricin B-like lectins	N/A	protein coding gene
AAEL020349	1.71605	2.94229	45.5342	105.024	188.435	70.8219	1.77732	0.00141447	unspecified product	RNA-binding domain superfamily	RNA-binding domain superfamily	N/A	protein coding gene
AAEL009762	130.42	55.9035	148.585	440.517	527.403	317.478	1.77609	3.87378e-08	cytochrome P450	Cytochrome P450;Cytochrome P450, E-class, group I;Cytochrome P450, conserved site;Cytochrome P450 superfamily	Cytochrome P450 superfamily	CYP307A1	protein coding gene
AAEL020790	13.7284	0	1.59769	202.755	140.785	245.435	1.77225	0.00191365	unspecified product	N/A	N/A	N/A	protein coding gene
AAEL014227	131.278	95.6245	75.8903	282.981	490.582	344.341	1.76691	4.15143e-10	innexin shaking-B	Innexin	N/A	shakB	protein coding gene
AAEL009155	225.66	191.984	224.475	437.6	871.785	1047.68	1.76677	8.67746e-11	unspecified product	N/A	N/A	N/A	protein coding gene
AAEL001062	528.543	520.785	555.996	1365.31	1669.93	2693.68	1.76574	1.46585e-15	unspecified product	N/A	N/A	N/A	protein coding gene
AAEL001293	473.629	756.904	984.976	1861.26	3109.18	3052.67	1.7656	1.44744e-12	unspecified product	CRAL-TRIO lipid binding domain;CRAL/TRIO, N-terminal domain;CRAL/TRIO, N-terminal domain superfamily;CRAL-TRIO lipid binding domain superfamily	CRAL/TRIO, N-terminal domain superfamily;CRAL-TRIO lipid binding domain superfamily	N/A	protein coding gene
AAEL012635	132.136	119.163	185.332	367.584	580.468	641.061	1.76559	1.13686e-11	unspecified product	Leucine-rich repeat;Leucine-rich repeat, typical subtype	N/A	N/A	protein coding gene
AAEL025083	1.71605	1.47115	2.39654	14.5867	11.9126	24.4214	1.7639	0.00197194	unspecified product	N/A	N/A	N/A	ncRNA gene
AAEL012395	740.474	682.611	789.259	1966.28	2589.36	3189.43	1.76368	7.38456e-23	ATP-binding cassette transporter	ABC transporter-like;AAA+ ATPase domain;ABC transporter type 1, transmembrane domain;ABC transporter, conserved site;P-loop containing nucleoside triphosphate hydrolase;ABC transporter type 1, transmembrane domain superfamily	P-loop containing nucleoside triphosphate hydrolase;ABC transporter type 1, transmembrane domain superfamily	N/A	protein coding gene
AAEL020586	21.4506	36.7786	16.7757	77.3093	64.9777	191.708	1.76309	6.93578e-05	unspecified product	Tetratricopeptide-like helical domain superfamily;Domain of unknown function DUF1736;Tetratricopeptide repeat	Tetratricopeptide-like helical domain superfamily	N/A	protein coding gene
AAEL009559	2.57407	7.35573	19.1723	48.136	59.5629	48.8427	1.76067	0.000586433	apolipoprotein D, putative	Lipocalin/cytosolic fatty-acid binding domain;Invertebrate colouration protein;Calycin;Lipocalin family conserved site	Calycin	N/A	protein coding gene
AAEL002194	1008.18	1457.91	783.667	3314.09	4485.63	3690.07	1.7602	3.5343e-17	Uricase [Source:UniProtKB/TrEMBL;Acc:Q17J02]	Uricase;Uricase, conserved site	N/A	N/A	protein coding gene
AAEL004446	12.8704	6.62015	6.39076	24.7973	53.0651	51.2848	1.75559	0.000389719	unspecified product	Domain of unknown function DUF4812	N/A	N/A	protein coding gene
AAEL026850	4.29012	0	0	30.632	51.9822	4.88427	1.75223	0.00236034	unspecified product	Harbinger transposase-derived nuclease domain	N/A	N/A	protein coding gene
AAEL005777	6.00617	2.94229	8.7873	30.632	27.0741	39.0742	1.75078	0.000726643	unspecified product	Hemingway/CFAP97D1;Cilia- and flagella-associated protein 97	N/A	N/A	protein coding gene
AAEL009291	1942.57	3278.45	3586.81	8590.08	9913.44	12432.9	1.75014	8.8826e-17	retinoid-inducible serine carboxypeptidase (serine carboxypeptidase	Peptidase S10, serine carboxypeptidase;Serine carboxypeptidase, serine active site;Alpha/Beta hydrolase fold;Serine carboxypeptidases, histidine active site	Alpha/Beta hydrolase fold	N/A	protein coding gene
AAEL011540	3.43209	4.41344	15.9769	83.144	435.351	18.316	1.74941	0.00234596	metalloproteinase, putative	Peptidase M12A;Peptidase, metallopeptidase;Astacin-like metallopeptidase domain	N/A	N/A	protein coding gene
AAEL019766	290.012	183.158	132.608	657.858	668.188	854.747	1.74862	2.56466e-11	unspecified product	G protein-coupled receptor, rhodopsin-like;GPCR, rhodopsin-like, 7TM	N/A	N/A	protein coding gene
AAEL007992	232.524	244.946	301.165	482.818	1037.48	1322.42	1.74418	1.48882e-09	trypsin, putative	Serine proteases, trypsin domain;Peptidase S1A, chymotrypsin family;Peptidase S1, PA clan;Serine proteases, trypsin family, histidine active site;Proteinase, regulatory CLIP domain;Serine proteases, trypsin family, serine active site	Peptidase S1, PA clan	N/A	protein coding gene
AAEL019768	56.6296	67.6727	70.2984	169.205	294.566	244.214	1.74366	9.71454e-10	unspecified product	Serine proteases, trypsin domain;Peptidase S1A, chymotrypsin family;Peptidase S1, PA clan;Serine proteases, trypsin family, histidine active site;Proteinase, regulatory CLIP domain;Serine proteases, trypsin family, serine active site	Peptidase S1, PA clan	N/A	protein coding gene
AAEL005739	410.993	494.305	500.876	1010.86	1430.59	2633.84	1.7436	1.25282e-10	unspecified product	Leucine-rich repeat;Leucine-rich repeat, typical subtype	N/A	N/A	protein coding gene
AAEL011633	29.1728	42.6632	102.252	158.995	292.4	250.319	1.74298	9.02247e-06	fibrinogen and fibronectin	Fibrinogen, alpha/beta/gamma chain, C-terminal globular domain;Fibrinogen, conserved site;Fibrinogen-like, C-terminal	Fibrinogen-like, C-terminal	N/A	protein coding gene
AAEL006563	81.5122	41.1921	253.234	590.76	599.961	923.127	1.73737	0.00100888	Vitellogenic carboxypeptidase Precursor (EC 3.4.16.-)	Peptidase S10, serine carboxypeptidase;Serine carboxypeptidase, serine active site;Alpha/Beta hydrolase fold;Serine carboxypeptidases, histidine active site	Alpha/Beta hydrolase fold	Vcp	protein coding gene
AAEL019725	1210.67	1048.93	1042.49	2924.63	3680.99	4714.54	1.73597	4.05411e-23	unspecified product	Hyperglycemic hormone type 1;Hyperglycemic hormone;Crustacean CHH/MIH/GIH neurohormone family;Crustacean CHH/MIH/GIH neurohormone superfamily	Crustacean CHH/MIH/GIH neurohormone superfamily	N/A	protein coding gene
AAEL011343	512.24	701.001	537.623	1448.46	1937.42	2730.31	1.73586	4.06604e-15	unspecified product	Cadherin-like;Cadherin-like superfamily;Cadherin conserved site	Cadherin-like superfamily	N/A	protein coding gene
AAEL006126	34.3209	44.1344	167.757	194.003	435.351	420.047	1.73485	6.42085e-05	unspecified product	Lipid transport protein, N-terminal;von Willebrand factor, type D domain;Lipovitellin-phosvitin complex, superhelical domain;Vitellinogen, open beta-sheet;Lipid transport protein, beta-sheet shell	Lipovitellin-phosvitin complex, superhelical domain;Lipid transport protein, beta-sheet shell	N/A	protein coding gene
AAEL003857	689.851	154.47	289.182	2752.5	716.921	15965.5	1.72762	0.00273685	INVERT_DEFENSINS domain-containing protein [Source:UniProtKB/TrEMBL;Acc:A0A1S4F676]	Defensin, invertebrate/fungal;Knottin, scorpion toxin-like superfamily	Knottin, scorpion toxin-like superfamily	N/A	protein coding gene
AAEL001307	89.2345	61.0525	95.8614	246.515	284.819	340.678	1.72728	5.43068e-11	SEC14, putative	CRAL-TRIO lipid binding domain;CRAL/TRIO, N-terminal domain;CRAL/TRIO, N-terminal domain superfamily;CRAL-TRIO lipid binding domain superfamily	CRAL/TRIO, N-terminal domain superfamily;CRAL-TRIO lipid binding domain superfamily	N/A	protein coding gene
AAEL023486	19.7345	25.0095	19.1723	77.3093	112.628	63.4955	1.72727	9.00122e-06	Eukaryotic translation initiation factor 5A (Fragment) [Source:UniProtKB/TrEMBL;Acc:Q1HRN6]	Translation elongation factor IF5A-like;Translation protein SH3-like domain superfamily;Nucleic acid-binding, OB-fold;Translation elongation factor, IF5A, hypusine site;Translation elongation factor, IF5A C-terminal	Translation protein SH3-like domain superfamily;Nucleic acid-binding, OB-fold	N/A	protein coding gene
AAEL020000	3.43209	1.47115	7.98845	26.256	29.24	25.6424	1.72668	0.00158685	unspecified product	Ankyrin repeat;Ankyrin repeat-containing domain;Ankyrin repeat-containing domain superfamily	Ankyrin repeat-containing domain superfamily	N/A	protein coding gene
AAEL008186	234.24	176.537	268.412	1150.89	625.952	628.85	1.7252	3.82877e-11	unspecified product	Arrestin-like, N-terminal;Arrestin C-terminal-like domain;Immunoglobulin E-set	Immunoglobulin E-set	N/A	protein coding gene
AAEL000087	427.296	596.549	924.264	1700.8	2986.81	2184.49	1.72314	2.3982e-11	macroglobulin/complement	Alpha-2-macroglobulin;Macroglobulin domain;Terpenoid cyclases/protein prenyltransferase alpha-alpha toroid;Alpha-macroglobulin, receptor-binding;Alpha-2-macroglobulin, bait region domain;Alpha-macroglobulin-like, TED domain;Alpha-macroglobulin, receptor-binding domain superfamily;Macroglobulin domain MG3	Terpenoid cyclases/protein prenyltransferase alpha-alpha toroid;Alpha-macroglobulin, receptor-binding domain superfamily	α-2-Mg-3	protein coding gene
AAEL009960	1.71605	6.62015	3.99423	26.256	15.1615	39.0742	1.72196	0.0017504	unspecified product	Regulator of chromosome condensation, RCC1;Protein kinase domain;Serine/threonine-protein kinase, active site;Regulator of chromosome condensation 1/beta-lactamase-inhibitor protein II;Protein kinase-like domain superfamily;Protein kinase, ATP binding site	Regulator of chromosome condensation 1/beta-lactamase-inhibitor protein II;Protein kinase-like domain superfamily	N/A	protein coding gene
AAEL026144	6.86419	13.9759	11.1838	23.3387	76.8903	53.727	1.71682	0.000495181	unspecified product	N/A	N/A	N/A	ncRNA gene
AAEL000477	44.6172	38.2498	43.9365	180.875	136.453	139.202	1.71545	7.08667e-09	NADPH FAD oxidoreductase	Oxidoreductase FAD/NAD(P)-binding;Flavoprotein pyridine nucleotide cytochrome reductase;Sulfite reductase [NADPH] flavoprotein alpha-component-like, FAD-binding;Riboflavin synthase-like beta-barrel;Ferredoxin-NADP reductase (FNR), nucleotide-binding domain	Ferredoxin-NADP reductase (FNR), nucleotide-binding domain;Riboflavin synthase-like beta-barrel	N/A	protein coding gene
AAEL023673	0	0	0	11.6693	4.33185	24.4214	1.71347	0.00232831	unspecified product	N/A	N/A	N/A	ncRNA gene
AAEL005336	1651.7	1416.71	1756.66	4791.72	7902.38	3873.23	1.71298	6.7801e-15	d-3-phosphoglycerate dehydrogenase	D-isomer specific 2-hydroxyacid dehydrogenase, catalytic domain;D-isomer specific 2-hydroxyacid dehydrogenase, NAD-binding domain;D-isomer specific 2-hydroxyacid dehydrogenase, NAD-binding domain conserved site 1;D-isomer specific 2-hydroxyacid dehydrogenase, NAD-binding domain conserved site;NAD(P)-binding domain superfamily	NAD(P)-binding domain superfamily	N/A	protein coding gene
AAEL009325	11.1543	5.88458	19.9711	32.0907	60.6459	81.8115	1.7125	0.000459041	unspecified product	Transmembrane protein 135	N/A	N/A	protein coding gene
AAEL008473	4350.18	11268.2	9218.67	27338.3	26802.2	40488.2	1.71184	2.80954e-06	cysteine-rich venom protein, putative	Cysteine-rich secretory protein-related;Venom allergen 5-like;CAP domain;Allergen V5/Tpx-1-related, conserved site;Golgi-associated plant pathogenesis-related protein 1, SCP domain;CAP superfamily	CAP superfamily	N/A	protein coding gene
AAEL020829	4.29012	7.35573	21.5688	96.272	27.0741	54.9481	1.71109	0.00105264	unspecified product	N/A	N/A	N/A	ncRNA gene
AAEL021505	0	0	0	5.83466	28.157	7.32641	1.71067	0.00235673	unspecified product	N/A	N/A	N/A	ncRNA gene
AAEL012003	1.71605	2.20672	3.19538	11.6693	2.16592	79.3694	1.71055	0.00306829	Galectin [Source:UniProtKB/TrEMBL;Acc:Q17AG2]	Galectin, carbohydrate recognition domain;Concanavalin A-like lectin/glucanase domain superfamily	Concanavalin A-like lectin/glucanase domain superfamily	GALE6B	protein coding gene
AAEL025486	0.858024	0	0	23.3387	4.33185	12.2107	1.71043	0.00270103	unspecified product	N/A	N/A	N/A	ncRNA gene
AAEL023249	0.858024	8.0913	4.79307	26.256	15.1615	54.9481	1.70773	0.00226355	unspecified product	N/A	N/A	N/A	protein coding gene
AAEL003832	470.197	236.119	245.245	1744.56	447.263	11986	1.70589	0.00312575	defensin anti-microbial peptide	Defensin, invertebrate/fungal;Knottin, scorpion toxin-like superfamily	Knottin, scorpion toxin-like superfamily	DEFC	protein coding gene
AAEL025955	18.8765	40.4565	22.3677	68.5573	118.043	136.76	1.70233	2.26847e-05	unspecified product	N/A	N/A	N/A	ncRNA gene
AAEL011980	234.24	263.335	249.24	579.09	880.448	1089.19	1.7004	7.12845e-14	unspecified product	N/A	N/A	N/A	protein coding gene
AAEL000271	1666.28	2442.1	2629.8	5385.4	8205.6	9234.94	1.7001	5.56666e-16	gamma-glutamyl hydrolase	Peptidase C26;Peptidase C26, gamma-glutamyl hydrolase;Class I glutamine amidotransferase-like	Class I glutamine amidotransferase-like	N/A	protein coding gene
AAEL025612	6.00617	0	0	37.9253	22.7422	19.5371	1.69767	0.00329734	unspecified product	N/A	N/A	N/A	ncRNA gene
AAEL025715	0	0	0	2.91733	15.1615	24.4214	1.69766	0.00251398	unspecified product	N/A	N/A	N/A	protein coding gene
AAEL019537	109.827	130.196	125.419	259.643	462.425	556.807	1.69718	9.6944e-10	unspecified product	Guanine nucleotide binding protein (G-protein), alpha subunit;G protein alpha subunit, helical insertion;P-loop containing nucleoside triphosphate hydrolase	G protein alpha subunit, helical insertion;P-loop containing nucleoside triphosphate hydrolase	N/A	protein coding gene
AAEL010688	184.475	179.48	218.884	497.405	748.327	717.988	1.6939	8.63869e-16	MRAS2, putative	Small GTPase;P-loop containing nucleoside triphosphate hydrolase	P-loop containing nucleoside triphosphate hydrolase	N/A	protein coding gene
AAEL006576	2117.6	3669.77	2084.99	7096.41	9786.73	9620.79	1.68988	1.80561e-15	clip-domain serine protease, putative	Serine proteases, trypsin domain;Peptidase S1A, chymotrypsin family;Peptidase S1, PA clan;Serine proteases, trypsin family, histidine active site;Serine proteases, trypsin family, serine active site	Peptidase S1, PA clan	N/A	protein coding gene
AAEL021870	23.1666	16.9182	45.5342	158.995	79.0562	103.791	1.68961	4.64218e-05	unspecified product	N/A	N/A	N/A	protein coding gene
AAEL027939	61.7777	61.7881	52.7238	166.288	176.523	278.403	1.6894	1.1345e-08	unspecified product	N/A	N/A	N/A	ncRNA gene
AAEL027179	1.71605	2.94229	13.5804	29.1733	34.6548	46.4006	1.68808	0.0020309	unspecified product	Trypsin Inhibitor-like, cysteine rich domain;Serine protease inhibitor-like superfamily	Serine protease inhibitor-like superfamily	N/A	protein coding gene
AAEL026749	0	0	0	17.504	8.6637	8.54747	1.68761	0.00268373	unspecified product	N/A	N/A	N/A	ncRNA gene
AAEL006760	0	0	1.59769	37.9253	8.6637	4.88427	1.68606	0.00317974	Bc8 orange interacting protein, putative [Source:UniProtKB/TrEMBL;Acc:A0A1S4FEK1]	Fas-binding factor 1	N/A	N/A	protein coding gene
AAEL009002	97.8147	49.2834	46.333	323.824	185.187	197.813	1.68519	9.89609e-07	unspecified product	Insect cuticle protein	N/A	N/A	protein coding gene
AAEL012341	4677.09	3855.87	5336.29	12489.1	16062.5	17043.7	1.68417	2.35478e-26	lysosomal acid lipase, putative	Partial AB-hydrolase lipase domain;Alpha/Beta hydrolase fold	Alpha/Beta hydrolase fold	N/A	protein coding gene
AAEL025813	39.4691	26.4806	38.3446	134.197	141.868	100.128	1.68361	4.30939e-07	unspecified product	N/A	N/A	N/A	ncRNA gene
AAEL013109	189.623	227.292	219.682	646.189	647.611	815.673	1.68359	2.54858e-20	glutamate transporter	Sodium:dicarboxylate symporter;Sodium:dicarboxylate symporter, conserved site;Sodium:dicarboxylate symporter superfamily	Sodium:dicarboxylate symporter superfamily	N/A	protein coding gene
AAEL011311	3.43209	0	1.59769	16.0453	21.6592	14.6528	1.68229	0.00353086	unspecified product	N/A	N/A	N/A	protein coding gene
AAEL011042	18.8765	16.1826	6.39076	75.8506	73.6414	34.1899	1.68164	0.000390359	unspecified product	N/A	N/A	N/A	protein coding gene
AAEL012344	18.0185	12.5047	17.5746	43.76	36.8207	135.539	1.67954	0.000483144	lipase 1 precursor	Alpha/beta hydrolase fold-1;Lipase, eukaryotic;Alpha/Beta hydrolase fold	Alpha/Beta hydrolase fold	N/A	protein coding gene
AAEL007693	417.858	452.377	460.135	981.682	1293.06	2235.78	1.67555	1.7835e-11	organic anion transporter	Organic anion transporter polypeptide;Kazal domain superfamily;MFS transporter superfamily	Kazal domain superfamily;MFS transporter superfamily	N/A	protein coding gene
AAEL022688	5.14814	2.94229	0	35.008	8.6637	31.7478	1.67353	0.00361325	unspecified product	N/A	N/A	N/A	ncRNA gene
AAEL002217	10.2963	26.4806	11.9827	42.3013	54.1481	119.665	1.67142	0.000459356	unspecified product	CUB domain;Spermadhesin, CUB domain superfamily	Spermadhesin, CUB domain superfamily	N/A	protein coding gene
AAEL014139	149.296	225.821	292.377	618.474	911.854	724.093	1.66973	2.2863e-11	proacrosin, putative	Serine proteases, trypsin domain;Peptidase S1A, chymotrypsin family;Peptidase S1, PA clan;Serine proteases, trypsin family, histidine active site;Serine proteases, trypsin family, serine active site	Peptidase S1, PA clan	N/A	protein coding gene
AAEL010552	6.86419	2.94229	4.79307	29.1733	33.5718	17.0949	1.66821	0.00184041	unspecified product	N/A	N/A	N/A	protein coding gene
AAEL021354	4.29012	4.41344	0	17.504	14.0785	43.9584	1.66747	0.00364599	unspecified product	N/A	N/A	N/A	ncRNA gene
AAEL023425	9.43826	5.88458	7.98845	14.5867	53.0651	48.8427	1.6668	0.0013071	unspecified product	N/A	N/A	N/A	pseudogene
AAEL013662	219.654	239.061	202.907	643.272	784.065	720.43	1.66156	1.92915e-22	anterior fat body protein	Senescence marker protein-30 (SMP-30);SMP-30/Gluconolactonase/LRE-like region	N/A	N/A	protein coding gene
AAEL008193	3.43209	20.596	4.79307	37.9253	49.8163	61.0534	1.66111	0.00153592	unspecified product	Insect cuticle protein	N/A	N/A	protein coding gene
AAEL021682	0	11.7692	33.5515	84.6026	80.1392	107.454	1.65829	0.00261279	unspecified product	N/A	N/A	N/A	ncRNA gene
AAEL021535	8.58024	1.47115	3.19538	29.1733	45.4844	12.2107	1.65498	0.00314631	unspecified product	N/A	N/A	N/A	ncRNA gene
AAEL027916	71.216	76.4996	61.5111	382.171	108.296	275.961	1.65263	7.76402e-06	unspecified product	N/A	N/A	N/A	ncRNA gene
AAEL013004	544.845	620.823	501.675	1775.2	1731.66	1809.62	1.64944	9.58038e-35	unspecified product	Domain of unknown function DUF2236	N/A	N/A	protein coding gene
AAEL010757	306.314	236.854	242.849	958.344	609.708	1012.27	1.64907	9.7151e-14	unspecified product	Zinc finger C2H2-type	N/A	N/A	protein coding gene
AAEL025709	14.5864	14.7115	1.59769	35.008	40.0696	86.6958	1.64795	0.00192994	unspecified product	N/A	N/A	N/A	ncRNA gene
AAEL025351	0	1.47115	0	5.83466	29.24	8.54747	1.64385	0.00399526	unspecified product	N/A	N/A	N/A	ncRNA gene
AAEL001565	227.376	238.326	296.372	605.346	868.536	1012.27	1.64349	5.46254e-14	peptidyl-glycine alpha-amidating monooxygenase	Peptidylglycine alpha-hydroxylating monooxygenase/peptidyl-hydroxyglycine alpha-amidating lyase;NHL repeat	N/A	N/A	protein coding gene
AAEL026062	9.43826	2.94229	3.19538	35.008	17.3274	34.1899	1.64264	0.00245439	unspecified product	N/A	N/A	N/A	ncRNA gene
AAEL017297	145.864	150.057	202.907	459.48	633.533	529.943	1.64092	4.20289e-14	cytochrome P450	Cytochrome P450;Cytochrome P450, E-class, group I;Cytochrome P450, conserved site;Cytochrome P450 superfamily	Cytochrome P450 superfamily	CYP6M9	protein coding gene
AAEL006585	434.16	874.596	538.422	1425.12	2418.25	2268.74	1.63899	9.22539e-11	unspecified product	Serine proteases, trypsin domain;Peptidase S1A, chymotrypsin family;Peptidase S1, PA clan;Serine proteases, trypsin family, histidine active site	Peptidase S1, PA clan	N/A	protein coding gene
AAEL010127	6.86419	12.5047	6.39076	32.0907	31.4059	52.5059	1.63835	0.000892996	Pupal cuticle protein 78E, putative [Source:UniProtKB/TrEMBL;Acc:A0A1S4FPS6]	Insect cuticle protein;Chitin-binding type R&R consensus	N/A	N/A	protein coding gene
AAEL004016	0	10.298	6.39076	46.6773	42.2355	21.9792	1.63682	0.00359174	unspecified product	Protein of unknown function DM4/12	N/A	N/A	protein coding gene
AAEL020922	60.9197	33.8363	26.3619	150.243	113.711	168.507	1.63567	6.01848e-06	unspecified product	Leucine-rich repeat;Leucine-rich repeat, cysteine-containing subtype;Centrosomal protein of 78kDa	N/A	N/A	protein coding gene
AAEL021106	15.4444	86.7976	196.516	415.72	730.999	849.863	1.63511	0.00374538	unspecified product	Pyridoxal phosphate-dependent decarboxylase;Pyridoxal phosphate-dependent transferase	Pyridoxal phosphate-dependent transferase	N/A	protein coding gene
AAEL006708	47.1913	74.2928	75.0914	158.995	228.505	283.288	1.63417	1.1175e-07	hedgehog	Hedgehog, N-terminal signalling domain;Hedgehog protein;Hedgehog protein, Hint domain;Hint domain C-terminal;Hint domain N-terminal;Hedgehog signalling/DD-peptidase zinc-binding domain superfamily;Hint domain superfamily	Hint domain superfamily;Hedgehog signalling/DD-peptidase zinc-binding domain superfamily	N/A	protein coding gene
AAEL022822	98.6727	66.9371	103.85	282.981	263.16	341.899	1.63297	1.86796e-10	unspecified product	Serine proteases, trypsin domain;Peptidase S1A, chymotrypsin family;Peptidase S1, PA clan;Serine proteases, trypsin family, histidine active site	Peptidase S1, PA clan	N/A	protein coding gene
AAEL012852	0	0	1.59769	1.45867	32.4889	20.7582	1.62773	0.00420011	trypsin	Serine proteases, trypsin domain;Peptidase S1A, chymotrypsin family;Peptidase S1, PA clan;Serine proteases, trypsin family, histidine active site;Serine proteases, trypsin family, serine active site	Peptidase S1, PA clan	N/A	protein coding gene
AAEL007644	109.827	130.932	111.838	306.32	513.324	335.794	1.62751	1.19853e-10	GPCR Orphan/Putative Class A Family	G protein-coupled receptor, rhodopsin-like;GPCR, rhodopsin-like, 7TM	N/A	GPRNNA6	protein coding gene
AAEL023426	0	0	0	4.376	16.2444	14.6528	1.62712	0.00361261	unspecified product	N/A	N/A	N/A	ncRNA gene
AAEL006969	8.58024	4.41344	8.7873	29.1733	38.9866	30.5267	1.62664	0.00118251	unspecified product	Beta-1,3-glucan-binding protein, N-terminal	N/A	N/A	protein coding gene
AAEL008308	1.71605	2.20672	0	11.6693	9.74666	24.4214	1.62322	0.00496003	unspecified product	N/A	N/A	N/A	protein coding gene
AAEL025333	214.506	68.4083	240.452	586.384	610.791	604.429	1.62303	9.82217e-07	unspecified product	Zinc finger C2H2-type;Zinc finger C2H2 superfamily	Zinc finger C2H2 superfamily	N/A	protein coding gene
AAEL006109	41.1851	75.764	38.3446	37.9253	444.015	1127.05	1.62227	0.00497757	odorant binding protein OBP23	Pheromone/general odorant binding protein superfamily	Pheromone/general odorant binding protein superfamily	OBP23	protein coding gene
AAEL027155	8.58024	35.3075	3.19538	74.392	51.9822	107.454	1.62203	0.00200744	unspecified product	Male sterility, NAD-binding;Fatty acyl-CoA reductase;NAD(P)-binding domain superfamily	NAD(P)-binding domain superfamily	N/A	protein coding gene
AAEL024190	3.43209	0	3.19538	13.128	16.2444	29.3056	1.62144	0.00485754	unspecified product	N/A	N/A	N/A	protein coding gene
AAEL003290	0	2.94229	0	5.83466	36.8207	14.6528	1.61986	0.00477579	cell wall protein DAN4 precursor, putative	N/A	N/A	N/A	protein coding gene
AAEL006168	418.716	871.654	897.902	1550.56	2599.11	3066.1	1.61763	3.95263e-09	Clip-Domain Serine Protease family B.	Serine proteases, trypsin domain;Peptidase S1A, chymotrypsin family;Peptidase S1, PA clan;Serine proteases, trypsin family, histidine active site;Proteinase, regulatory CLIP domain;Serine proteases, trypsin family, serine active site	Peptidase S1, PA clan	CLIPB42	protein coding gene
AAEL008259	41.1851	22.8028	72.6949	96.272	134.287	948.77	1.61721	0.00497231	unspecified product	N/A	N/A	N/A	protein coding gene
AAEL026304	220.512	267.748	204.504	519.285	730.999	985.402	1.61453	1.61762e-11	unspecified product	Adult cuticle protein 1	N/A	N/A	protein coding gene
AAEL011777	831.425	397.945	472.916	1823.33	1711.08	1941.5	1.61427	5.07554e-12	Serine Protease Inhibitor (serpin) likely cleavage at K/A.	Serpin family;Serpin domain;Serpin superfamily	Serpin superfamily	SRPN8	protein coding gene
AAEL010202	8.58024	89.0043	25.563	94.8133	135.37	329.688	1.6128	0.00142205	trypsin	Serine proteases, trypsin domain;Peptidase S1A, chymotrypsin family;Peptidase S1, PA clan;Serine proteases, trypsin family, histidine active site;Serine proteases, trypsin family, serine active site	Peptidase S1, PA clan	N/A	protein coding gene
AAEL014938	6.86419	10.298	13.5804	17.504	70.3925	52.5059	1.61255	0.00150051	unspecified product	Serine proteases, trypsin domain;Peptidase S1, PA clan	Peptidase S1, PA clan	N/A	protein coding gene
AAEL005738	645.234	723.068	1032.91	1757.69	2722.57	3216.29	1.61239	1.60939e-12	yellow protein precursor	Major royal jelly protein/protein yellow	N/A	N/A	protein coding gene
AAEL013885	14287.8	32321.8	27509	62231.1	93040.5	83204.8	1.61123	1.22471e-11	unspecified product	Transcription activator MBF2	N/A	N/A	protein coding gene
AAEL012644	3634.59	8551.03	6422.72	16456.7	23296.7	20078	1.61043	1.19064e-11	unspecified product	Chitin binding domain;Chitin binding domain superfamily	Chitin binding domain superfamily	N/A	protein coding gene
AAEL023714	24.0247	16.1826	46.333	126.904	99.6325	91.5801	1.61042	6.43269e-05	unspecified product	N/A	N/A	N/A	ncRNA gene
AAEL026392	181.901	175.066	160.568	603.888	538.232	485.985	1.61006	1.44106e-18	unspecified product	N/A	N/A	N/A	protein coding gene
AAEL000834	743.048	1121.01	1576.12	2562.88	4524.62	4034.41	1.60929	1.30554e-10	dimethylaniline monooxygenase	Flavin monooxygenase FMO;Flavin monooxygenase-like;FAD/NAD(P)-binding domain superfamily	FAD/NAD(P)-binding domain superfamily	N/A	protein coding gene
AAEL001060	116.691	77.9707	120.626	345.704	283.736	389.521	1.60862	1.71861e-10	unspecified product	EGF-like, conserved site;NGX6/PGAP6/MYMK	N/A	N/A	protein coding gene
AAEL008715	0.858024	2.94229	3.19538	8.752	16.2444	29.3056	1.60837	0.00495387	AAA ATPase	AAA+ ATPase domain;ATPase, AAA-type, core;P-loop containing nucleoside triphosphate hydrolase;AAA ATPase, AAA+ lid domain	P-loop containing nucleoside triphosphate hydrolase	N/A	protein coding gene
AAEL027678	3.43209	2.94229	1.59769	30.632	6.49777	21.9792	1.60758	0.00482855	unspecified product	N/A	N/A	N/A	ncRNA gene
AAEL025856	773.079	3048.21	4717.98	13205.3	11798.9	13722.4	1.60733	0.00152851	unspecified product	RNA recognition motif domain;RNA-binding domain superfamily	RNA-binding domain superfamily	N/A	protein coding gene
AAEL014614	513.956	634.799	552.002	1280.71	1919.01	2161.29	1.60674	4.16127e-16	cytochrome P450	Cytochrome P450;Cytochrome P450, E-class, group I;Cytochrome P450, conserved site;Cytochrome P450 superfamily	Cytochrome P450 superfamily	N/A	protein coding gene
AAEL009469	5.14814	8.0913	4.79307	61.264	17.3274	18.316	1.60175	0.00312551	cell division control protein	SANT/Myb domain;Homeobox-like domain superfamily;Pre-mRNA splicing factor component Cdc5p/Cef1	Homeobox-like domain superfamily	N/A	protein coding gene
AAEL024798	33.4629	5.88458	27.9596	91.896	58.48	128.212	1.60042	0.000801081	unspecified product	N/A	N/A	N/A	pseudogene
AAEL003982	30.8889	26.4806	33.5515	132.739	90.9688	89.1379	1.59992	4.22625e-06	unspecified product	Immunoglobulin subtype 2;Immunoglobulin subtype;Immunoglobulin V-set domain;CD80-like, immunoglobulin C2-set;Immunoglobulin-like domain superfamily	Immunoglobulin-like domain superfamily	N/A	protein coding gene
AAEL001836	5.14814	7.35573	1.59769	20.4213	43.3185	17.0949	1.5993	0.00380912	odorant-binding protein 56a, putative	Pheromone/general odorant binding protein;Pheromone/general odorant binding protein superfamily	Pheromone/general odorant binding protein superfamily	N/A	protein coding gene
AAEL021627	6.86419	18.3893	27.9596	72.9333	68.2266	68.3798	1.59906	0.000395573	unspecified product	Prp18;Pre-mRNA processing factor 4 (PRP4)-like;PRP4-like superfamily;Pre-mRNA-splicing factor 18	PRP4-like superfamily	N/A	protein coding gene
AAEL029031	375.814	395.738	474.514	996.269	1303.89	1600.82	1.59824	3.47679e-16	unspecified product	Rhs repeat-associated core;Tox-SGS domain	N/A	N/A	protein coding gene
AAEL024847	4.29012	4.41344	10.385	33.5493	49.8163	14.6528	1.59744	0.00294916	unspecified product	Domain of unknown function DUF1619;Tectonic	N/A	N/A	protein coding gene
AAEL006921	389.543	449.435	359.48	1063.37	1118.7	1540.99	1.59172	1.08591e-17	calmodulin	EF-hand domain;EF-hand domain pair;EF-Hand 1, calcium-binding site	EF-hand domain pair	N/A	protein coding gene
AAEL025328	0	10.298	19.1723	30.632	90.9688	56.1691	1.59091	0.00446512	unspecified product	N/A	N/A	N/A	ncRNA gene
AAEL026833	653.814	682.611	707.777	1600.16	2433.42	2261.42	1.58695	1.87994e-20	unspecified product	N/A	N/A	N/A	protein coding gene
AAEL003056	774.795	815.75	943.436	2004.21	3292.21	2538.6	1.5864	8.58399e-18	brain chitinase and chia	Glycoside hydrolase family 18, catalytic domain;Glycosyl hydrolases family 18 (GH18) active site;Chitin binding domain;Chitinase II;Glycoside hydrolase superfamily;Chitinase insertion domain superfamily;Chitin binding domain superfamily	Glycoside hydrolase superfamily;Chitinase insertion domain superfamily;Chitin binding domain superfamily	N/A	protein coding gene
AAEL020169	1.71605	3.67786	7.98845	21.88	54.1481	9.76854	1.58584	0.00498079	unspecified product	N/A	N/A	N/A	ncRNA gene
AAEL023885	0	0	1.59769	23.3387	6.49777	9.76854	1.58573	0.00547417	unspecified product	N/A	N/A	N/A	ncRNA gene
AAEL010068	507.95	524.463	616.708	1190.27	2138.85	1787.64	1.58036	2.04265e-14	unspecified product	SERTA domain	N/A	N/A	protein coding gene
AAEL005483	13.7284	26.4806	25.563	103.565	138.619	26.8635	1.57982	0.000965082	unspecified product	N/A	N/A	N/A	protein coding gene
AAEL026519	329.481	593.607	686.208	1089.62	2844.94	1925.62	1.57899	0.000145515	unspecified product	N/A	N/A	N/A	ncRNA gene
AAEL014335	562.864	546.531	563.186	1492.22	1809.63	1768.11	1.57874	1.08923e-31	unspecified product	Rho GTPase-activating protein domain;Rho GTPase activation protein	Rho GTPase activation protein	N/A	protein coding gene
AAEL026985	8.58024	0	8.7873	33.5493	23.8252	52.5059	1.57709	0.00523762	unspecified product	N/A	N/A	N/A	ncRNA gene
AAEL027958	0.858024	0	0	17.504	10.8296	4.88427	1.57689	0.00536923	unspecified product	THAP-type zinc finger;Transposase, Helix-turn-helix domain;Harbinger transposase-derived nuclease domain	N/A	N/A	protein coding gene
AAEL009050	20.5926	21.3316	20.77	53.9706	73.6414	92.8012	1.57601	5.49119e-05	amine oxidase	Amine oxidase;FAD/NAD(P)-binding domain superfamily	FAD/NAD(P)-binding domain superfamily	N/A	protein coding gene
AAEL024128	13.7284	22.8028	16.7757	84.6026	44.4015	68.3798	1.57506	0.000206382	unspecified product	Cellulose/chitin-binding protein, N-terminal	N/A	N/A	protein coding gene
AAEL008424	336.345	444.286	415.399	988.976	1392.69	1283.34	1.57427	7.49916e-18	sodium/chloride dependent amino acid transporter	Sodium:neurotransmitter symporter;Sodium:neurotransmitter symporter superfamily	Sodium:neurotransmitter symporter superfamily	N/A	protein coding gene
AAEL001233	84.0863	77.2351	63.1088	363.208	173.274	201.476	1.57406	6.29352e-07	Clip-Domain Serine Protease family E. Protease homologue.	Serine proteases, trypsin domain;Peptidase S1A, chymotrypsin family;Peptidase S1, PA clan;Serine proteases, trypsin family, histidine active site	Peptidase S1, PA clan	CLIPE9	protein coding gene
AAEL021133	1.71605	20.596	18.3734	36.4667	61.7288	95.2433	1.57384	0.00280037	unspecified product	N/A	N/A	N/A	protein coding gene
AAEL028144	676.981	975.369	1161.52	2336.78	3555.36	2806.01	1.5731	5.23864e-14	unspecified product	Aminotransferase, class I/classII;Pyridoxal phosphate-dependent transferase	Pyridoxal phosphate-dependent transferase	N/A	protein coding gene
AAEL006361	63.4938	152.264	201.309	316.531	511.158	566.575	1.57232	4.13497e-06	Class C Scavenger Receptor (Sushi/SCR/CCP MAM and Somatomedin B domains).	Sushi/SCR/CCP domain;MAM domain;Somatomedin B domain;Concanavalin A-like lectin/glucanase domain superfamily;Sushi/SCR/CCP superfamily;Somatomedin B-like domain superfamily	Concanavalin A-like lectin/glucanase domain superfamily;Sushi/SCR/CCP superfamily;Somatomedin B-like domain superfamily	SCRC2	protein coding gene
AAEL021283	3.43209	4.41344	10.385	35.008	20.5763	32.9688	1.572	0.00304443	unspecified product	N/A	N/A	N/A	protein coding gene
AAEL017524	30.0308	24.2739	11.1838	51.0533	124.541	72.043	1.57153	0.000427647	unspecified product	Oxoglutarate/iron-dependent dioxygenase;Prolyl 4-hydroxylase, alpha subunit;Tetratricopeptide-like helical domain superfamily;Prolyl 4-hydroxylase alpha-subunit, N-terminal	Tetratricopeptide-like helical domain superfamily	N/A	protein coding gene
AAEL026933	216.222	369.258	277.199	975.848	918.352	774.157	1.56997	1.66314e-13	unspecified product	Retinoic acid-induced protein 2/sine oculis-binding protein homologue	N/A	N/A	protein coding gene
AAEL019666	5.14814	10.298	14.3792	42.3013	32.4889	48.8427	1.56857	0.00125718	unspecified product	Homeobox domain;Homeobox-like domain superfamily;Homeobox, conserved site;Homeobox domain, metazoa;T-cell leukemia homeobox protein 1/2/3	Homeobox-like domain superfamily	N/A	protein coding gene
AAEL022155	151.012	319.239	448.951	1016.69	814.388	1130.71	1.56829	1.11868e-07	unspecified product	Protein kinase C-like, phorbol ester/diacylglycerol-binding domain;Putative zinc-RING and/or ribbon;Multiheme cytochrome superfamily	Multiheme cytochrome superfamily	N/A	protein coding gene
AAEL021233	0	1.47115	0.798845	32.0907	6.49777	4.88427	1.56709	0.00624916	unspecified product	Small lysine-rich protein 1	N/A	N/A	protein coding gene
AAEL009645	8146.93	7744.85	8813.66	22498.5	25801.6	25582.6	1.56657	1.06254e-47	unspecified product	Basic-leucine zipper domain	N/A	N/A	protein coding gene
AAEL021140	2488.27	2973.92	2489.2	5615.86	7793	10970.1	1.56425	1.85021e-14	unspecified product	Zinc finger, CCHC-type	N/A	N/A	protein coding gene
AAEL008359	139	219.201	709.375	1136.3	1896.27	1776.65	1.56316	0.00250749	unspecified product	N/A	N/A	N/A	protein coding gene
AAEL002601	1763.24	2311.91	2356.59	4609.38	7272.09	7745.23	1.5629	7.89916e-16	Clip-Domain Serine Protease family A. Protease homologue.	Serine proteases, trypsin domain;Peptidase S1A, chymotrypsin family;Peptidase S1, PA clan;PPAF-2, Clip domain	Peptidase S1, PA clan	CLIPA1	protein coding gene
AAEL005925	0.858024	1.47115	0.798845	11.6693	62.8118	0	1.5627	0.00605574	geranylgeranyl pyrophosphate synthase	Polyprenyl synthetase;Isoprenoid synthase domain superfamily;Polyprenyl synthetase, conserved site	Isoprenoid synthase domain superfamily	N/A	protein coding gene
AAEL023956	5.14814	14.7115	17.5746	39.384	80.1392	36.632	1.55994	0.00157125	unspecified product	Fibrinogen, alpha/beta/gamma chain, C-terminal globular domain;Fibrinogen, conserved site;Fibrinogen-like, C-terminal	Fibrinogen-like, C-terminal	N/A	protein coding gene
AAEL002585	1260.44	1580.75	1454.7	3315.55	5006.53	4631.51	1.55741	4.32711e-20	serine protease	Serine proteases, trypsin domain;Peptidase S1A, chymotrypsin family;Peptidase S1, PA clan;Serine proteases, trypsin family, histidine active site	Peptidase S1, PA clan	N/A	protein coding gene
AAEL027145	82.3703	64.7304	59.9134	214.424	273.989	167.286	1.55631	5.56997e-08	unspecified product	Serpin family;Serpin, conserved site;Serpin domain;Serpin superfamily	Serpin superfamily	N/A	protein coding gene
AAEL004070	133.852	127.99	118.229	208.589	501.411	506.743	1.55406	3.57074e-07	unspecified product	N/A	N/A	N/A	protein coding gene
AAEL025806	13.7284	13.2403	24.7642	67.0986	38.9866	87.9169	1.55291	0.000511352	unspecified product	N/A	N/A	N/A	protein coding gene
AAEL006479	152.728	173.595	184.533	522.202	518.739	499.417	1.5526	2.8132e-18	unspecified product	N/A	N/A	N/A	protein coding gene
AAEL009249	777.369	1212.96	1133.56	2647.48	3305.2	3471.5	1.55169	2.55316e-17	Coronin [Source:UniProtKB/TrEMBL;Acc:A0A1S4FM51]	WD40 repeat;Domain of unknown function DUF1899;Coronin;Coronin 7;WD40-repeat-containing domain superfamily	WD40-repeat-containing domain superfamily	N/A	protein coding gene
AAEL005432	5592.6	7686.73	6290.11	12849.4	19446.8	27605.9	1.55165	3.21697e-12	unspecified product	Sushi/SCR/CCP domain;von Willebrand factor, type D domain;NIDO domain;AMOP domain;Immunoglobulin E-set;Sushi/SCR/CCP superfamily	Sushi/SCR/CCP superfamily;Immunoglobulin E-set	Sushi-1	protein coding gene
AAEL019495	11.1543	5.14901	27.9596	84.6026	37.9037	64.7166	1.54654	0.00207315	unspecified product	PDZ domain;Pleckstrin homology domain;PDZ superfamily	PDZ superfamily	N/A	protein coding gene
AAEL010596	211.932	233.177	267.613	577.632	779.733	786.368	1.54394	1.38461e-15	n-acetylgalactosaminyltransferase	Ricin B, lectin domain;Glycosyltransferase 2-like;Galactosyltransferase, C-terminal;Nucleotide-diphospho-sugar transferases;Ricin B-like lectins	Ricin B-like lectins;Nucleotide-diphospho-sugar transferases	N/A	protein coding gene
AAEL023050	6.86419	0.735573	0.798845	23.3387	22.7422	15.8739	1.54317	0.00720252	unspecified product	N/A	N/A	N/A	pseudogene
AAEL013443	3.43209	2.94229	1.59769	14.5867	17.3274	17.0949	1.54113	0.00638482	unspecified product	N/A	N/A	N/A	protein coding gene
AAEL021034	1.71605	0	0	5.83466	10.8296	21.9792	1.53927	0.00690047	unspecified product	N/A	N/A	N/A	ncRNA gene
AAEL020035	92.6666	170.653	95.0626	423.013	409.36	289.393	1.53704	6.41986e-08	unspecified product	N/A	N/A	N/A	protein coding gene
AAEL011038	783.376	887.101	912.281	1725.6	2925.08	3110.06	1.53662	4.8971e-14	integrin alpha-ps	Integrin alpha chain;FG-GAP repeat;Integrin alpha beta-propellor;Integrin alpha-2;Integrin alpha chain, C-terminal cytoplasmic region, conserved site;Integrin domain superfamily	Integrin domain superfamily	N/A	protein coding gene
AAEL024802	0.858024	2.94229	3.19538	17.504	21.6592	9.76854	1.53579	0.00726252	unspecified product	Heat shock protein 70 family;Heat shock protein 70, conserved site;Heat shock protein 70kD, peptide-binding domain superfamily;Heat shock protein 70kD, C-terminal domain superfamily;Endoplasmic reticulum chaperone BIP, nucleotide-binding domain;ATPase, nucleotide binding domain	Heat shock protein 70kD, peptide-binding domain superfamily;Heat shock protein 70kD, C-terminal domain superfamily;ATPase, nucleotide binding domain	N/A	protein coding gene
AAEL013841	1329.94	1749.93	1647.22	5150.55	4341.6	4441.02	1.5352	1.94456e-27	paraplegin	Peptidase M41;AAA+ ATPase domain;ATPase, AAA-type, core;Peptidase, FtsH;Peptidase M41, FtsH extracellular;P-loop containing nucleoside triphosphate hydrolase;Peptidase M41-like;AAA ATPase, AAA+ lid domain	Peptidase M41-like;P-loop containing nucleoside triphosphate hydrolase	N/A	protein coding gene
AAEL003058	106.395	134.61	155.775	469.69	379.037	351.668	1.52896	2.64967e-11	glucosyl/glucuronosyl transferases	UDP-glucuronosyl/UDP-glucosyltransferase	N/A	N/A	protein coding gene
AAEL005913	140.716	227.292	184.533	576.173	364.958	769.273	1.52782	3.8701e-08	unspecified product	N/A	N/A	N/A	protein coding gene
AAEL010500	251.401	317.032	324.331	751.213	946.509	941.443	1.52547	1.52452e-17	glutathione transferase	Glutathione S-transferase, N-terminal;Glutathione S-transferase, C-terminal;Thioredoxin-like superfamily;Glutathione S-transferase, C-terminal domain superfamily	Glutathione S-transferase, C-terminal domain superfamily;Thioredoxin-like superfamily	GSTX2	protein coding gene
AAEL002263	1471.51	1942.65	1917.23	5316.84	4452.06	5864.79	1.52337	6.9973e-23	unspecified product	Transcription activator MBF2	N/A	N/A	protein coding gene
AAEL009952	111.543	161.826	168.556	316.531	501.411	527.501	1.52208	3.72435e-09	unspecified product	NACHT nucleoside triphosphatase;P-loop containing nucleoside triphosphate hydrolase	P-loop containing nucleoside triphosphate hydrolase	N/A	protein coding gene
AAEL014018	15.4444	19.1249	88.6718	223.176	144.034	107.454	1.52108	0.00137774	unspecified product	N/A	N/A	N/A	protein coding gene
AAEL027790	379.246	388.382	427.382	1388.65	1231.33	907.253	1.52031	1.31351e-16	unspecified product	VWFC domain	N/A	N/A	protein coding gene
AAEL011407	20.5926	26.4806	17.5746	65.64	100.715	54.9481	1.5194	0.000180421	C-Type Lectin (CTL20)	C-type lectin-like;C-type lectin fold	C-type lectin fold	CTL20	protein coding gene
AAEL021964	15.4444	13.2403	15.9769	81.6853	31.4059	52.5059	1.51846	0.000853482	unspecified product	N/A	N/A	N/A	ncRNA gene
AAEL026819	136.426	184.629	210.895	463.856	517.656	605.65	1.5176	4.5015e-12	unspecified product	N/A	N/A	N/A	protein coding gene
AAEL009148	302.024	307.469	321.136	602.429	1012.57	1166.12	1.51576	3.71197e-11	unspecified product	Leucine-rich repeat;Leucine-rich repeat, typical subtype	N/A	N/A	protein coding gene
AAEL008600	605.765	506.81	563.985	1457.21	1298.47	2201.59	1.51499	6.17432e-14	zinc carboxypeptidase	Peptidase M14, carboxypeptidase A;Carboxypeptidase, activation peptide	N/A	N/A	protein coding gene
AAEL024906	81.5122	83.1197	67.9018	322.365	225.256	170.949	1.51414	1.93743e-07	unspecified product	Leucine-rich repeat;F-box domain;Leucine-rich repeat, cysteine-containing subtype;F-box-like domain superfamily	F-box-like domain superfamily	N/A	protein coding gene
AAEL021410	6.00617	13.9759	5.59192	23.3387	32.4889	53.727	1.51249	0.00332265	unspecified product	EGF-like domain;Cysteine rich repeat, tripleX;Growth factor receptor cysteine-rich domain superfamily	Growth factor receptor cysteine-rich domain superfamily	N/A	protein coding gene
AAEL008327	3.43209	1.47115	0	18.9627	15.1615	10.9896	1.5109	0.0089146	huntingtin-interacting protein, putative	Intra-flagellar transport protein 57	N/A	N/A	protein coding gene
AAEL012477	15.4444	7.35573	11.9827	59.8053	27.0741	47.6216	1.51047	0.00168305	DDE Tnp4 domain-containing protein [Source:UniProtKB/TrEMBL;Acc:A0A1S4FWL9]	Harbinger transposase-derived nuclease domain	N/A	N/A	protein coding gene
AAEL011954	18.8765	24.2739	13.5804	39.384	105.047	59.8323	1.51002	0.000738791	elongase, putative	ELO family;ELO family, conserved site	N/A	N/A	protein coding gene
AAEL000137	246.253	256.715	329.923	657.858	897.776	892.601	1.50984	1.98715e-14	unspecified product	Cation/H+ exchanger	N/A	N/A	protein coding gene
AAEL002295	2798.87	3332.14	3299.23	6559.62	10185.3	10812.6	1.50883	4.55495e-17	leucine-rich transmembrane protein	Cysteine-rich flanking region, C-terminal;Leucine-rich repeat;Leucine-rich repeat, typical subtype	N/A	N/A	protein coding gene
AAEL021100	60.9197	19.8605	45.5342	177.957	81.2222	172.171	1.50767	0.00024771	unspecified product	G protein-coupled receptor, rhodopsin-like;Muscarinic acetylcholine receptor family;GPCR, rhodopsin-like, 7TM	N/A	N/A	protein coding gene
AAEL001575	16.3024	25.0095	19.1723	58.3466	75.8074	68.3798	1.50698	0.00013142	Monocarboxylate transporter [Source:UniProtKB/TrEMBL;Acc:A0A1S4EZ55]	Major facilitator superfamily;MFS transporter superfamily	MFS transporter superfamily	N/A	protein coding gene
AAEL000500	728.462	736.308	1123.18	2501.61	2169.17	2904.92	1.5053	4.86809e-15	unspecified product	Haemolymph juvenile hormone binding	N/A	N/A	protein coding gene
AAEL005918	761.925	819.428	880.327	1686.22	2752.89	2751.07	1.50357	3.24625e-15	ATP-binding cassette transporter	ABC transporter-like;AAA+ ATPase domain;ABC transporter type 1, transmembrane domain;ABC transporter, conserved site;P-loop containing nucleoside triphosphate hydrolase;ABC transporter type 1, transmembrane domain superfamily	P-loop containing nucleoside triphosphate hydrolase;ABC transporter type 1, transmembrane domain superfamily	N/A	protein coding gene
AAEL021263	173.321	164.033	131.011	304.861	455.927	655.713	1.50187	4.62765e-08	unspecified product	Brinker DNA-binding domain	N/A	N/A	protein coding gene
AAEL013442	0	0.735573	0	10.2107	10.8296	7.32641	1.50167	0.00768639	unspecified product	N/A	N/A	N/A	protein coding gene
AAEL002690	8.58024	4.41344	0	23.3387	17.3274	43.9584	1.50145	0.0086429	beat protein	CD80-like, immunoglobulin C2-set;Immunoglobulin-like domain superfamily	Immunoglobulin-like domain superfamily	N/A	protein coding gene
AAEL024370	10.2963	4.41344	3.19538	24.7973	36.8207	20.7582	1.50098	0.00515881	unspecified product	N/A	N/A	N/A	protein coding gene
AAEL022925	2.57407	5.14901	1.59769	16.0453	37.9037	7.32641	1.50055	0.00870237	unspecified product	N/A	N/A	N/A	ncRNA gene
AAEL027984	195.629	170.653	152.579	338.411	635.699	571.46	1.49801	2.94984e-09	unspecified product	Serine proteases, trypsin domain;Peptidase S1, PA clan;Serine proteases, trypsin family, serine active site	Peptidase S1, PA clan	N/A	protein coding gene
AAEL027936	1279.31	1343.16	1212.65	3330.13	3248.89	4415.38	1.49402	6.24022e-24	unspecified product	N/A	N/A	N/A	ncRNA gene
AAEL025712	42.9012	54.4324	53.5226	110.859	173.274	179.497	1.49345	1.63612e-06	unspecified product	Small VCP/p97-interacting protein	N/A	N/A	protein coding gene
AAEL027587	0	0	0	53.9706	4.33185	1.22107	1.4922	0.00666452	unspecified product	N/A	N/A	N/A	ncRNA gene
AAEL018290	174.179	118.427	244.447	590.76	552.311	456.679	1.49144	8.84345e-09	unspecified product	Protein kinase domain;Serine/threonine-protein kinase, active site;Protein kinase-like domain superfamily;Protein kinase, ATP binding site	Protein kinase-like domain superfamily	N/A	protein coding gene
AAEL020710	17.1605	26.4806	20.77	61.264	41.1526	126.991	1.4913	0.000857895	unspecified product	N/A	N/A	N/A	ncRNA gene
AAEL021278	1.71605	4.41344	7.98845	8.752	54.1481	19.5371	1.49038	0.00853721	unspecified product	Enhancer of split M4 family	N/A	N/A	protein coding gene
AAEL008801	1316.21	1418.18	1488.25	2851.69	4065.44	5323.86	1.4899	3.52342e-14	unspecified product	Domain of unknown function DUF753	N/A	N/A	protein coding gene
AAEL001794	4295.27	4961.44	4703.6	8998.51	13650.7	17867.9	1.48894	1.51913e-13	macroglobulin/complement	Alpha-2-macroglobulin;Macroglobulin domain;Terpenoid cyclases/protein prenyltransferase alpha-alpha toroid;Alpha-macroglobulin, receptor-binding;Alpha-2-macroglobulin, bait region domain;Alpha-macroglobulin-like, TED domain;Alpha-2-macroglobulin, conserved site;Alpha-macroglobulin, receptor-binding domain superfamily;Macroglobulin domain MG4;Macroglobulin domain MG3;Alpha-2-macroglobulin, TED dom…	Terpenoid cyclases/protein prenyltransferase alpha-alpha toroid;Alpha-macroglobulin, receptor-binding domain superfamily	α-2-Mg-2	protein coding gene
AAEL020893	6.86419	9.56245	12.7815	48.136	46.5674	20.7582	1.48727	0.00278034	unspecified product	G protein-coupled receptor, rhodopsin-like;Leucine-rich repeat;Low-density lipoprotein (LDL) receptor class A repeat;Leucine-rich repeat, typical subtype;Relaxin receptor;GPCR, rhodopsin-like, 7TM;Low-density lipoprotein (LDL) receptor class A, conserved site;LDL receptor-like superfamily	LDL receptor-like superfamily	N/A	protein coding gene
AAEL014820	124.413	80.1774	112.637	301.944	345.465	282.067	1.48081	1.42387e-09	unspecified product	N/A	N/A	N/A	protein coding gene
AAEL015073	27.4568	8.0913	19.9711	67.0986	55.2311	72.043	1.47498	0.00101475	unspecified product	Transcription factor, T-box;Transcription factor, Brachyury;p53-like transcription factor, DNA-binding;Transcription factor, T-box, conserved site	p53-like transcription factor, DNA-binding	N/A	protein coding gene
AAEL024455	22.3086	38.2498	19.1723	67.0986	89.8859	102.57	1.47277	0.000180138	unspecified product	Zinc finger, CCCH-type;Zinc finger, CCCH-type superfamily	Zinc finger, CCCH-type superfamily	N/A	protein coding gene
AAEL009327	10.2963	6.62015	28.7584	45.2186	70.3925	57.3902	1.47047	0.00264619	unspecified product	EF-hand domain;EF-hand domain pair;EF-Hand 1, calcium-binding site;Recoverin family	EF-hand domain pair	N/A	protein coding gene
AAEL011551	3651.75	3745.54	3929.52	7474.2	9462.92	15633.3	1.46917	8.23182e-12	unspecified product	Peptidoglycan recognition protein	N/A	N/A	protein coding gene
AAEL023729	687.277	793.683	1057.67	2325.11	1624.44	3394.57	1.46263	1.22526e-09	unspecified product	Serine proteases, trypsin domain;Peptidase S1A, chymotrypsin family;Peptidase S1, PA clan;Serine proteases, trypsin family, histidine active site;Serine proteases, trypsin family, serine active site	Peptidase S1, PA clan	N/A	protein coding gene
AAEL022674	87.5184	55.9035	97.4591	227.552	190.601	296.719	1.46043	7.45069e-07	unspecified product	Arrestin-like, N-terminal;Arrestin C-terminal-like domain;Immunoglobulin E-set	Immunoglobulin E-set	N/A	protein coding gene
AAEL007349	1106.85	1751.4	1934.8	3694.8	5149.49	4787.81	1.4602	5.37611e-13	unspecified product	LPS-induced tumour necrosis factor alpha factor;LITAF domain containing protein	N/A	N/A	protein coding gene
AAEL008654	8.58024	8.82687	11.1838	17.504	51.9822	41.5163	1.45976	0.00369988	ZP domain-containing protein [Source:UniProtKB/TrEMBL;Acc:A0A1S4FK14]	N/A	N/A	N/A	protein coding gene
AAEL007500	173.321	300.849	230.866	650.565	843.628	542.154	1.45901	1.70593e-09	CRAL_TRIO_N domain-containing protein [Source:UniProtKB/TrEMBL;Acc:A0A1S4FGV5]	CRAL-TRIO lipid binding domain;CRAL/TRIO, N-terminal domain;CRAL/TRIO, N-terminal domain superfamily;CRAL-TRIO lipid binding domain superfamily	CRAL/TRIO, N-terminal domain superfamily;CRAL-TRIO lipid binding domain superfamily	N/A	protein coding gene
AAEL023979	1.71605	0	0	7.29333	4.33185	29.3056	1.4585	0.00985253	unspecified product	N/A	N/A	N/A	ncRNA gene
AAEL023924	0	5.14901	3.19538	10.2107	45.4844	10.9896	1.45783	0.0115978	unspecified product	N/A	N/A	N/A	ncRNA gene
AAEL024486	78.9382	58.8458	61.5111	189.627	173.274	218.571	1.45771	5.69764e-08	unspecified product	Protein of unknown function DUF2371, TMEM200	N/A	N/A	protein coding gene
AAEL003983	10.2963	1.47115	6.39076	58.3466	2.16592	61.0534	1.4571	0.0112672	adenylate cyclase	Major facilitator superfamily;MFS transporter superfamily	MFS transporter superfamily	N/A	protein coding gene
AAEL002631	0	0	0	5.83466	21.6592	4.88427	1.45587	0.00804691	unspecified product	Chitin binding domain;Chitin binding domain superfamily	Chitin binding domain superfamily	N/A	protein coding gene
AAEL017003	222.228	284.667	430.578	577.632	676.851	1576.4	1.45545	7.96577e-06	Clip-domain serine protease, family B	Serine proteases, trypsin domain;Peptidase S1A, chymotrypsin family;Peptidase S1, PA clan;Serine proteases, trypsin family, histidine active site;Proteinase, regulatory CLIP domain;Serine proteases, trypsin family, serine active site	Peptidase S1, PA clan	CLIPB47	protein coding gene
AAEL005702	20.5926	1.47115	20.77	43.76	45.4844	97.6854	1.45427	0.00662969	unspecified product	Chitin binding domain superfamily	Chitin binding domain superfamily	N/A	protein coding gene
AAEL007626	501.086	460.469	444.957	1058.99	879.365	2825.55	1.45292	0.000909254	Gram-Negative Binding Protein (GNBP) or Beta-1 3-Glucan Binding Protein (BGBP).	Glycoside hydrolase family 16;Concanavalin A-like lectin/glucanase domain superfamily;Beta-1,3-glucan recognition protein, C-terminal	Concanavalin A-like lectin/glucanase domain superfamily	GNBPA1	protein coding gene
AAEL025867	2.57407	0	2.39654	7.29333	18.4104	18.316	1.45256	0.0119187	unspecified product	Coiled-coil domain-containing protein 34	N/A	N/A	protein coding gene
AAEL006617	535.407	464.882	909.086	1799.99	1515.06	2144.2	1.45023	6.45838e-10	unspecified product	Ecdysteroid kinase-like;Protein kinase-like domain superfamily;CHK kinase-like	Protein kinase-like domain superfamily	N/A	protein coding gene
AAEL020885	21.4506	25.745	20.77	40.8426	67.1437	119.665	1.44966	0.000810827	unspecified product	N/A	N/A	N/A	ncRNA gene
AAEL001988	8.58024	26.4806	25.563	8.752	284.819	29.3056	1.44966	0.0101235	protein serine/threonine kinase, putative	Insect odorant-binding protein A10/Ejaculatory bulb-specific protein 3;Insect odorant-binding protein A10/Ejaculatory bulb-specific protein 3 superfamily	Insect odorant-binding protein A10/Ejaculatory bulb-specific protein 3 superfamily	N/A	protein coding gene
AAEL001271	1067.38	1418.18	1675.98	3017.98	3705.9	5027.14	1.44837	2.07343e-12	unspecified product	N/A	N/A	N/A	protein coding gene
AAEL029046	18.0185	2.20672	4.79307	142.949	8.6637	645.945	1.44592	0.00967769	cecropin	Cecropin;Cecropin, insect	N/A	CECD	protein coding gene
AAEL009567	153.586	302.32	386.641	687.032	1020.15	752.178	1.44581	3.41525e-07	apolipoprotein D, putative	Lipocalin/cytosolic fatty-acid binding domain;Invertebrate colouration protein;Calycin;Lipocalin, ApoD type;Lipocalin family conserved site	Calycin	N/A	protein coding gene
AAEL024052	3.43209	5.14901	11.1838	24.7973	37.9037	21.9792	1.44574	0.00663119	unspecified product	N/A	N/A	N/A	ncRNA gene
AAEL007896	205.068	249.359	182.137	494.488	660.607	631.292	1.44154	1.36206e-12	unspecified product	Zinc finger, AD-type;Zinc finger C2H2-type;Zinc finger C2H2 superfamily	Zinc finger C2H2 superfamily	N/A	protein coding gene
AAEL002130	2136.48	2272.92	2383.75	3213.44	6138.23	17284.2	1.44002	0.0048599	ecdysone inducible protein L2, putative	Immunoglobulin subtype 2;Immunoglobulin subtype;Immunoglobulin I-set;Immunoglobulin-like domain superfamily;Basigin-like	Immunoglobulin-like domain superfamily	N/A	protein coding gene
AAEL003690	248.827	187.571	193.321	592.218	595.629	564.133	1.43908	5.76223e-15	unspecified product	Zinc finger, AD-type;Zinc finger C2H2-type;Zinc finger C2H2 superfamily	Zinc finger C2H2 superfamily	N/A	protein coding gene
AAEL012859	118.407	150.057	147.786	306.32	624.869	286.951	1.43824	1.58215e-06	unspecified product	Acyl-CoA N-acyltransferase	Acyl-CoA N-acyltransferase	N/A	protein coding gene
AAEL014713	327.765	464.882	223.677	984.6	771.069	1147.8	1.43794	1.07175e-08	unspecified product	GNAT domain;Acyl-CoA N-acyltransferase	Acyl-CoA N-acyltransferase	N/A	protein coding gene
AAEL008456	7.72221	8.82687	9.58614	11.6693	36.8207	59.8323	1.43762	0.00643574	alpha-amylase	Alpha amylase;Glycosyl hydrolase, family 13, catalytic domain;Alpha-amylase/branching enzyme, C-terminal all beta;Glycoside hydrolase superfamily;Alpha-amylase, C-terminal domain	Glycoside hydrolase superfamily	N/A	protein coding gene
AAEL020724	0	3.67786	4.79307	7.29333	51.9822	10.9896	1.43731	0.0128519	unspecified product	N/A	N/A	N/A	ncRNA gene
AAEL007018	86.6604	86.7976	122.223	201.296	318.391	333.352	1.43726	2.10256e-07	udp-glucose 4-epimerase	UDP-glucose 4-epimerase;NAD(P)-binding domain;NAD(P)-binding domain superfamily	NAD(P)-binding domain superfamily	N/A	protein coding gene
AAEL002612	59.2036	37.5142	56.718	135.656	172.191	141.644	1.43612	2.93626e-06	unspecified product	Chitin binding domain;Chitin binding domain superfamily	Chitin binding domain superfamily	N/A	protein coding gene
AAEL020275	56.6296	69.1438	39.1434	125.445	174.357	188.044	1.43548	6.67862e-06	unspecified product	N/A	N/A	N/A	protein coding gene
AAEL021534	0	0	0	2.91733	23.8252	7.32641	1.43219	0.00890908	unspecified product	N/A	N/A	N/A	protein coding gene
AAEL028242	1.71605	0	0	17.504	6.49777	9.76854	1.4319	0.0115332	unspecified product	Tetratricopeptide-like helical domain superfamily;Tetratricopeptide repeat;Tetratricopeptide repeat protein 8	Tetratricopeptide-like helical domain superfamily	N/A	protein coding gene
AAEL021478	0	0	1.59769	11.6693	8.6637	10.9896	1.43161	0.0116006	unspecified product	N/A	N/A	N/A	protein coding gene
AAEL022587	0	0	1.59769	13.128	7.58074	10.9896	1.43151	0.0115807	unspecified product	N/A	N/A	N/A	ncRNA gene
AAEL023591	1534.15	1963.98	2267.12	4087.18	5595.67	6293.38	1.43126	1.58287e-14	unspecified product	Immediate early response	N/A	N/A	protein coding gene
AAEL025334	154.444	319.239	328.325	577.632	935.679	792.473	1.43106	2.10162e-07	unspecified product	Alpha-2-macroglobulin;Terpenoid cyclases/protein prenyltransferase alpha-alpha toroid;Alpha-macroglobulin, receptor-binding;Alpha-macroglobulin-like, TED domain;Alpha-macroglobulin, receptor-binding domain superfamily	Terpenoid cyclases/protein prenyltransferase alpha-alpha toroid;Alpha-macroglobulin, receptor-binding domain superfamily	α-2-Mg-4	protein coding gene
AAEL011348	3.43209	0	6.39076	11.6693	35.7378	19.5371	1.43024	0.0130758	unspecified product	Calcineurin-like phosphoesterase domain, ApaH type;5'-Nucleotidase/apyrase;5'-Nucleotidase, C-terminal;5'-Nucleotidase, C-terminal domain superfamily	5'-Nucleotidase, C-terminal domain superfamily	N/A	protein coding gene
AAEL024240	123.555	38.9854	223.677	552.834	244.749	962.201	1.42956	0.00907699	unspecified product	N/A	N/A	N/A	ncRNA gene
AAEL012805	0	0.735573	0.798845	26.256	23.8252	0	1.42883	0.010638	unspecified product	THAP-type zinc finger	N/A	N/A	protein coding gene
AAEL022902	10.2963	13.9759	39.1434	109.4	66.0607	50.0638	1.42724	0.00272274	unspecified product	N/A	N/A	N/A	ncRNA gene
AAEL012135	368.092	525.199	458.537	986.058	1124.11	1663.09	1.42617	5.57266e-11	Galectin [Source:UniProtKB/TrEMBL;Acc:Q16MZ7]	Galectin, carbohydrate recognition domain;Concanavalin A-like lectin/glucanase domain superfamily	Concanavalin A-like lectin/glucanase domain superfamily	GALE2	protein coding gene
AAEL028189	4.29012	2.20672	7.18961	23.3387	32.4889	10.9896	1.42474	0.0106049	unspecified product	N/A	N/A	N/A	ncRNA gene
AAEL025071	0	1.47115	0	5.83466	6.49777	21.9792	1.42429	0.0115946	unspecified product	Zinc finger C2H2-type	N/A	N/A	protein coding gene
AAEL001548	1154.04	1166.62	1060.07	3487.67	3190.41	2537.38	1.42296	1.91138e-22	glucosyl/glucuronosyl transferases	UDP-glucuronosyl/UDP-glucosyltransferase	N/A	N/A	protein coding gene
AAEL007902	133.852	114.014	174.947	271.312	423.438	509.185	1.42215	1.88167e-07	unspecified product	PDGF/VEGF domain;Cystine-knot cytokine	Cystine-knot cytokine	N/A	protein coding gene
AAEL008607	6810.99	9733.1	8681.85	15574.2	25559	28692.7	1.4208	4.80232e-12	tep3	Alpha-2-macroglobulin;Macroglobulin domain;Terpenoid cyclases/protein prenyltransferase alpha-alpha toroid;Alpha-macroglobulin, receptor-binding;Alpha-2-macroglobulin, bait region domain;Alpha-macroglobulin-like, TED domain;Alpha-2-macroglobulin, conserved site;Alpha-macroglobulin, receptor-binding domain superfamily;Macroglobulin domain MG4;Macroglobulin domain MG3;Alpha-2-macroglobulin, TED dom…	Terpenoid cyclases/protein prenyltransferase alpha-alpha toroid;Alpha-macroglobulin, receptor-binding domain superfamily	α-2-Mg-1	protein coding gene
AAEL019109	3.43209	0	3.19538	5.83466	19.4933	28.0846	1.41867	0.0140648	unspecified product	N/A	N/A	N/A	ncRNA gene
AAEL001241	204.21	155.206	131.011	409.885	424.521	528.722	1.4164	5.33642e-10	unspecified product	Phosphatidylinositol-specific phospholipase C, X domain;PLC-like phosphodiesterase, TIM beta/alpha-barrel domain superfamily	PLC-like phosphodiesterase, TIM beta/alpha-barrel domain superfamily	N/A	protein coding gene
AAEL003978	119.265	105.922	107.045	212.965	491.665	255.203	1.41552	4.40028e-06	unspecified product	Zinc finger C2H2-type;Zinc finger C2H2 superfamily	Zinc finger C2H2 superfamily	N/A	protein coding gene
AAEL027896	1.71605	5.14901	2.39654	23.3387	15.1615	12.2107	1.41372	0.0127135	unspecified product	N/A	N/A	N/A	ncRNA gene
AAEL010374	246.253	226.556	385.043	790.597	849.042	731.42	1.41272	9.71765e-11	tyrosine-protein kinase transmembrane receptor	Kringle;Protein kinase domain;Serine-threonine/tyrosine-protein kinase, catalytic domain;Tyrosine-protein kinase, receptor class II, conserved site;Tyrosine-protein kinase, active site;Protein kinase-like domain superfamily;Kringle-like fold;Protein kinase, ATP binding site;Kringle, conserved site;Tyrosine-protein kinase, catalytic domain;Ror-like, cysteine-rich domain	Protein kinase-like domain superfamily;Kringle-like fold	N/A	protein coding gene
AAEL003066	2908.7	4575.26	3016.44	5865.3	13997.3	11539.1	1.41184	7.49684e-05	brain chitinase and chia	Glycoside hydrolase family 18, catalytic domain;Glycosyl hydrolases family 18 (GH18) active site;Chitin binding domain;Chitinase II;Glycoside hydrolase superfamily;Chitinase insertion domain superfamily;Chitin binding domain superfamily	Glycoside hydrolase superfamily;Chitinase insertion domain superfamily;Chitin binding domain superfamily	N/A	protein coding gene
AAEL015416	5.14814	1.47115	3.99423	26.256	8.6637	21.9792	1.41034	0.0128775	unspecified product	EB domain	N/A	N/A	protein coding gene
AAEL026087	35.179	33.1008	61.5111	600.97	77.9733	69.6009	1.40771	0.0138779	37 kDa salivary gland allergen Aed a 2 [Source:UniProtKB/Swiss-Prot;Acc:P18153]	Pheromone/general odorant binding protein;Pheromone/general odorant binding protein superfamily	Pheromone/general odorant binding protein superfamily	D7	protein coding gene
AAEL021990	0	0	0	11.6693	4.33185	12.2107	1.40747	0.0100216	unspecified product	N/A	N/A	N/A	ncRNA gene
AAEL002619	6.86419	7.35573	4.79307	35.008	17.3274	24.4214	1.40683	0.00747919	unspecified product	Chitin binding domain;Chitin binding domain superfamily	Chitin binding domain superfamily	N/A	protein coding gene
AAEL029020	127.846	231.705	169.355	392.381	646.528	446.911	1.40543	1.48524e-07	unspecified product	C-type lectin-like;C-type lectin fold	C-type lectin fold	N/A	protein coding gene
AAEL009480	89.2345	80.1774	112.637	189.627	376.871	236.887	1.40431	2.65784e-06	unspecified product	N/A	N/A	N/A	protein coding gene
AAEL028064	46.3333	94.1533	42.3388	211.507	185.187	144.086	1.40427	5.00812e-05	unspecified product	N/A	N/A	N/A	ncRNA gene
AAEL027695	0	7.35573	7.98845	29.1733	12.9955	46.4006	1.403	0.0141531	unspecified product	N/A	N/A	N/A	ncRNA gene
AAEL012650	106.395	286.138	194.918	342.787	991.993	423.711	1.40291	0.00012641	unspecified product	Chitin binding domain;Chitin binding domain superfamily	Chitin binding domain superfamily	N/A	protein coding gene
AAEL021888	8.58024	5.88458	22.3677	45.2186	19.4933	83.0326	1.40281	0.00780338	unspecified product	Hemocyanin/hexamerin middle domain;Hemocyanin, C-terminal;Hemocyanin, N-terminal;Uncharacterised domain, di-copper centre;Hemocyanin/hexamerin;Immunoglobulin E-set;Hemocyanin, N-terminal domain superfamily	Hemocyanin, N-terminal domain superfamily;Uncharacterised domain, di-copper centre;Immunoglobulin E-set	N/A	protein coding gene
AAEL018135	15.4444	25.745	15.9769	49.5946	47.6503	87.9169	1.40266	0.00123796	unspecified product	Short-chain dehydrogenase/reductase SDR;NAD(P)-binding domain superfamily	NAD(P)-binding domain superfamily	N/A	protein coding gene
AAEL010881	281.432	303.792	391.434	1072.12	555.56	1092.86	1.40247	2.82185e-08	netrin receptor (unc5)	Death domain;Thrombospondin type-1 (TSP1) repeat;ZU5 domain;Immunoglobulin subtype 2;Immunoglobulin subtype;Death-like domain superfamily;Immunoglobulin I-set;UPA domain;Immunoglobulin-like domain superfamily;Thrombospondin type-1 (TSP1) repeat superfamily;Netrin receptor UNC5	Death-like domain superfamily;Immunoglobulin-like domain superfamily;Thrombospondin type-1 (TSP1) repeat superfamily	N/A	protein coding gene
AAEL010158	18.8765	13.2403	11.9827	32.0907	113.711	21.9792	1.40217	0.00643474	cytochrome P450	Cytochrome P450;Cytochrome P450, E-class, group II;Cytochrome P450, conserved site;Cytochrome P450 superfamily	Cytochrome P450 superfamily	CYP6N17	protein coding gene
AAEL025581	3.43209	3.67786	11.1838	23.3387	23.8252	30.5267	1.40215	0.00939158	unspecified product	N/A	N/A	N/A	ncRNA gene
AAEL012651	0	0	3.19538	14.5867	14.0785	12.2107	1.39851	0.0145049	unspecified product	Chitin binding domain;Chitin binding domain superfamily	Chitin binding domain superfamily	N/A	protein coding gene
AAEL022028	3.43209	0.735573	1.59769	20.4213	12.9955	7.32641	1.39701	0.0155254	unspecified product	N/A	N/A	N/A	ncRNA gene
AAEL010739	28.3148	19.8605	31.9538	70.016	101.798	69.6009	1.39691	0.000252451	WNT4 precursor, putative	Wnt;Wnt protein, conserved site	N/A	N/A	protein coding gene
AAEL021055	12.8704	7.35573	5.59192	17.504	57.397	26.8635	1.39506	0.00811924	unspecified product	N/A	N/A	N/A	ncRNA gene
AAEL023353	245.395	388.382	381.049	538.248	1002.82	1308.98	1.39504	7.75782e-07	unspecified product	C-type lectin-like;C-type lectin fold	C-type lectin fold	N/A	protein coding gene
AAEL010867	2065.26	2239.08	2220.79	4149.9	4832.18	8894.26	1.39483	1.00711e-09	serine protease	Serine proteases, trypsin domain;Peptidase S1A, chymotrypsin family;Peptidase S1, PA clan;Serine proteases, trypsin family, histidine active site;Serine proteases, trypsin family, serine active site	Peptidase S1, PA clan	N/A	protein coding gene
AAEL027040	1.71605	1.47115	1.59769	7.29333	8.6637	19.5371	1.39437	0.015782	unspecified product	Integrin beta subunit, VWA domain;EGF-like domain, extracellular;Integrin beta subunit, cytoplasmic domain;Integrin beta subunit;Integrin domain superfamily;von Willebrand factor A-like domain superfamily	von Willebrand factor A-like domain superfamily;Integrin domain superfamily	N/A	protein coding gene
AAEL025814	49.7654	152.264	86.2753	227.552	216.592	416.384	1.39425	0.000153414	unspecified product	F-box domain;F-box-like domain superfamily	F-box-like domain superfamily	N/A	protein coding gene
AAEL004478	0	13.2403	0	29.1733	33.5718	48.8427	1.39394	0.0157684	unspecified product	Two pore domain potassium channel;Potassium channel domain	N/A	N/A	protein coding gene
AAEL006795	497.654	871.654	928.258	1805.83	2032.72	2423.82	1.39234	2.03317e-10	cytochrome P450	Cytochrome P450;Cytochrome P450, E-class, group I;Cytochrome P450, conserved site;Cytochrome P450 superfamily	Cytochrome P450 superfamily	CYP9J15	protein coding gene
AAEL006774	462.475	615.674	493.686	1247.16	1725.16	1260.14	1.39197	3.95605e-14	Fatty acyl-CoA reductase [Source:UniProtKB/TrEMBL;Acc:Q174U8]	Male sterility, NAD-binding;Fatty acyl-CoA reductase;Fatty acyl-CoA reductase, C-terminal;NAD(P)-binding domain superfamily	NAD(P)-binding domain superfamily	N/A	protein coding gene
AAEL009244	6456.63	11263.8	13157.8	26773.8	28753.7	28190.8	1.39189	1.24596e-11	serine-type enodpeptidase,	Serine proteases, trypsin domain;Peptidase S1A, chymotrypsin family;Peptidase S1, PA clan;Serine proteases, trypsin family, histidine active site	Peptidase S1, PA clan	N/A	protein coding gene
AAEL020839	0	1.47115	8.7873	35.008	14.0785	21.9792	1.39168	0.0159068	unspecified product	N/A	N/A	N/A	ncRNA gene
AAEL002353	23.1666	38.2498	31.155	39.384	131.038	124.549	1.39104	0.00130889	unspecified product	Ankyrin repeat;Ankyrin repeat-containing domain;Ankyrin repeat-containing domain superfamily	Ankyrin repeat-containing domain superfamily	N/A	protein coding gene
AAEL024272	3.43209	2.94229	15.9769	23.3387	36.8207	36.632	1.3907	0.0108916	unspecified product	N/A	N/A	N/A	ncRNA gene
AAEL001325	491.648	531.083	639.875	1355.1	1258.4	1863.35	1.39046	1.02668e-13	unspecified product	N/A	N/A	N/A	protein coding gene
AAEL008148	284.006	141.966	268.412	656.4	542.564	717.988	1.39004	5.72005e-08	8-oxoguanine DNA glycosylase	HhH-GPD domain;DNA glycosylase;8-oxoguanine DNA glycosylase, N-terminal	DNA glycosylase	N/A	protein coding gene
AAEL014302	198.203	233.912	224.475	472.608	571.804	733.862	1.38901	3.20245e-11	unspecified product	Male sterility, NAD-binding;Fatty acyl-CoA reductase;Fatty acyl-CoA reductase, C-terminal;NAD(P)-binding domain superfamily	NAD(P)-binding domain superfamily	N/A	protein coding gene
AAEL008411	0	0	0	2.91733	21.6592	7.32641	1.38852	0.010796	serine collagenase 1 precursor, putative	Serine proteases, trypsin domain;Peptidase S1, PA clan	Peptidase S1, PA clan	N/A	protein coding gene
AAEL027113	2.57407	0	0	20.4213	10.8296	7.32641	1.3885	0.0146407	unspecified product	N/A	N/A	N/A	ncRNA gene
AAEL004326	82.3703	75.764	107.844	252.349	173.274	322.362	1.38797	2.09877e-06	unspecified product	SH2 domain;SH2 domain superfamily	SH2 domain superfamily	N/A	protein coding gene
AAEL026183	29.1728	4.41344	4.79307	62.7226	34.6548	58.6113	1.38743	0.00951402	unspecified product	N/A	N/A	N/A	protein coding gene
AAEL003764	442.74	402.358	429.779	862.072	1462	1109.95	1.38732	3.15306e-12	unspecified product	N/A	N/A	N/A	protein coding gene
AAEL027341	288.296	303.792	301.165	784.762	838.213	750.957	1.38665	7.9551e-21	unspecified product	Zinc finger, AD-type;Zinc finger C2H2-type;Zinc finger C2H2 superfamily	Zinc finger C2H2 superfamily	N/A	protein coding gene
AAEL003255	97.8147	100.773	79.8845	246.515	309.727	208.803	1.38401	5.97666e-08	unspecified product	N/A	N/A	N/A	protein coding gene
AAEL027300	6.86419	20.596	17.5746	62.7226	42.2355	46.4006	1.37892	0.00314938	unspecified product	N/A	N/A	N/A	ncRNA gene
AAEL008936	1692.02	1790.38	1996.31	2978.6	6809.67	5038.13	1.37734	2.03356e-09	unspecified product	N/A	N/A	N/A	protein coding gene
AAEL020149	20.5926	13.9759	20.77	64.1813	82.3051	31.7478	1.37655	0.00214935	unspecified product	Gypsy	N/A	N/A	protein coding gene
AAEL020404	2.57407	13.2403	20.77	52.512	36.8207	48.8427	1.37546	0.00780243	unspecified product	N/A	N/A	N/A	ncRNA gene
AAEL024524	201.636	371.464	384.245	729.333	883.697	987.844	1.37527	1.26376e-08	unspecified product	Ankyrin repeat;Ankyrin repeat-containing domain;Ankyrin repeat-containing domain superfamily	Ankyrin repeat-containing domain superfamily	N/A	protein coding gene
AAEL024607	12.0123	11.0336	10.385	14.5867	76.8903	34.1899	1.37475	0.00810277	unspecified product	N/A	N/A	N/A	protein coding gene
AAEL012457	280.574	311.883	381.848	552.834	958.422	1139.26	1.37421	3.43092e-08	alcohol dehydrogenase	GroES-like superfamily;Alcohol dehydrogenase, C-terminal;Leukotriene B4 12-hydroxydehydrogenase/15-oxo-prostaglandin 13-reductase;Polyketide synthase, enoylreductase domain;NAD(P)-binding domain superfamily;Oxidoreductase, N-terminal domain	GroES-like superfamily;NAD(P)-binding domain superfamily	N/A	protein coding gene
AAEL013339	2.57407	0	3.19538	16.0453	2.16592	40.2952	1.37337	0.0168634	alphaA-crystallin, putative	Alpha crystallin/Small heat shock protein, animal type;Alpha crystallin/Hsp20 domain;HSP20-like chaperone	HSP20-like chaperone	N/A	protein coding gene
AAEL020273	0.858024	2.94229	7.98845	33.5493	15.1615	14.6528	1.37243	0.016043	unspecified product	N/A	N/A	N/A	protein coding gene
AAEL008799	25.7407	35.3075	33.5515	29.1733	243.666	62.2745	1.37191	0.00597914	unspecified product	N/A	N/A	N/A	protein coding gene
AAEL027277	43.7592	66.9371	38.3446	158.995	102.881	166.065	1.37161	5.37405e-05	unspecified product	S-adenosyl-L-methionine-dependent methyltransferase;Putative methyltransferase NSUN7	S-adenosyl-L-methionine-dependent methyltransferase	N/A	protein coding gene
AAEL002980	5.14814	8.0913	30.3561	67.0986	45.4844	48.8427	1.37106	0.00751693	U1 small nuclear ribonucleoprotein A	RNA recognition motif domain;RNA-binding domain superfamily	RNA-binding domain superfamily	snRNP-U1-A	protein coding gene
AAEL020392	26.5987	34.5719	27.1607	59.8053	106.13	92.8012	1.3682	0.000253499	unspecified product	Gypsy	N/A	N/A	protein coding gene
AAEL023639	0	2.20672	0	20.4213	18.4104	2.44214	1.36787	0.0153077	unspecified product	N/A	N/A	N/A	ncRNA gene
AAEL014605	1544.44	1546.91	1691.95	3300.96	4168.32	5108.95	1.36695	4.16263e-17	cytochrome P450	Cytochrome P450;Cytochrome P450, E-class, group I;Cytochrome P450, conserved site;Cytochrome P450 superfamily	Cytochrome P450 superfamily	CYP9J9	protein coding gene
AAEL004277	39.4691	20.596	25.563	56.888	97.4666	101.349	1.36661	0.000603586	unspecified product	Calcineurin-like phosphoesterase domain, ApaH type;PGAP5/Cdc1/Ted1	N/A	N/A	protein coding gene
AAEL002257	48.0493	80.913	83.8787	150.243	225.256	217.35	1.36507	8.67505e-06	unspecified product	Thyroglobulin type-1;Thyroglobulin type-1 superfamily	Thyroglobulin type-1 superfamily	N/A	protein coding gene
AAEL020443	0	0	0	7.29333	15.1615	4.88427	1.3635	0.0120949	unspecified product	N/A	N/A	N/A	pseudogene
AAEL009239	3.43209	13.2403	3.19538	24.7973	35.7378	23.2003	1.36283	0.0124447	venom allergen	Cysteine-rich secretory protein-related;Venom allergen 5-like;CAP domain;Venom allergen 3, insect;CAP superfamily	CAP superfamily	N/A	protein coding gene
AAEL010098	12.0123	19.1249	25.563	70.016	73.6414	36.632	1.36256	0.00220314	4-nitrophenylphosphatase [Source:UniProtKB/TrEMBL;Acc:Q16TW1]	HAD-superfamily hydrolase, subfamily IIA;HAD-like superfamily	HAD-like superfamily	N/A	protein coding gene
AAEL008759	0.858024	2.20672	3.19538	2.91733	32.4889	12.2107	1.36173	0.0184044	unspecified product	Insect cuticle protein;Chitin-binding type R&R consensus	N/A	N/A	protein coding gene
AAEL007977	426.438	485.478	516.054	1252.99	1078.63	1409.11	1.36141	1.75119e-17	unspecified product	Matrin/U1-C-like, C2H2-type zinc finger;Zinc finger, AD-type;Zinc finger C2H2-type;Zinc finger C2H2 superfamily	Zinc finger C2H2 superfamily	N/A	protein coding gene
AAEL007576	53.1975	41.9276	58.3157	586.384	470.006	17.0949	1.36055	0.0185192	unspecified product	Uncharacterised protein family UPF0640	N/A	N/A	protein coding gene
AAEL013525	1167.77	1577.07	1453.1	3862.55	3358.27	3718.15	1.35964	1.83685e-21	Timp-3, putative	Protease inhibitor I35 (TIMP);Tissue inhibitor of metalloproteinases-like, OB-fold	Tissue inhibitor of metalloproteinases-like, OB-fold	N/A	protein coding gene
AAEL006353	103.821	113.278	83.0799	88.9786	615.123	227.119	1.35959	0.00166275	sulfotransferase (sult)	Sulfotransferase domain;P-loop containing nucleoside triphosphate hydrolase	P-loop containing nucleoside triphosphate hydrolase	N/A	protein coding gene
AAEL000811	403.271	535.497	440.963	1026.9	1183.68	1415.22	1.35956	2.71847e-14	GPCR Methuselah Family	N/A	N/A	GPRMTH7	protein coding gene
AAEL002291	1.71605	15.447	7.98845	7.29333	33.5718	85.4747	1.35803	0.0166988	unspecified product	EGF-like domain;EGF-like calcium-binding domain;EGF-like, conserved site	N/A	N/A	protein coding gene
AAEL009214	1090.55	1331.39	1296.53	2924.63	3072.36	3663.2	1.35631	7.71813e-22	diazepam binding inhibitor, putative	Acyl-CoA-binding protein, ACBP;Acyl-CoA-binding protein, ACBP, conserved site;Acyl-CoA binding protein superfamily	Acyl-CoA binding protein superfamily	N/A	protein coding gene
AAEL020938	11.1543	3.67786	8.7873	26.256	32.4889	28.0846	1.35626	0.00877715	unspecified product	Armadillo;Armadillo-type fold;UNC-45/Cro1/She4, central domain	Armadillo-type fold	N/A	protein coding gene
AAEL024481	0	0	0	10.2107	4.33185	12.2107	1.35571	0.0125158	unspecified product	N/A	N/A	N/A	ncRNA gene
AAEL007243	538.839	491.363	491.29	1573.9	1186.93	1208.86	1.35561	2.43544e-17	valacyclovir hydrolase	Alpha/beta hydrolase fold-1;Alpha/Beta hydrolase fold	Alpha/Beta hydrolase fold	N/A	protein coding gene
AAEL006349	43.7592	47.0767	39.1434	65.64	294.566	61.0534	1.35525	0.00348987	unspecified product	Glycoside hydrolase family 18, catalytic domain;Chitinase II;Glycoside hydrolase superfamily	Glycoside hydrolase superfamily	N/A	protein coding gene
AAEL023753	181.901	205.96	246.843	320.907	910.771	521.396	1.35497	1.04312e-05	unspecified product	Sugar/inositol transporter;Major facilitator, sugar transporter-like;MFS transporter superfamily	MFS transporter superfamily	N/A	protein coding gene
AAEL025637	0	0.735573	1.59769	8.752	8.6637	10.9896	1.3546	0.0177831	unspecified product	N/A	N/A	N/A	ncRNA gene
AAEL004667	682.987	673.049	808.431	1452.83	2265.56	1941.5	1.35314	5.5141e-14	Methyltransf_FA domain-containing protein [Source:UniProtKB/TrEMBL;Acc:A0A1S4F8A2]	Farnesoic acid O-methyl transferase	N/A	N/A	protein coding gene
AAEL018247	0	0	5.59192	20.4213	16.2444	18.316	1.35284	0.0185521	unspecified product	SCP2 sterol-binding domain;SCP2 sterol-binding domain superfamily;Lipid-binding protein POX18/UbiT/NSL-TP1	SCP2 sterol-binding domain superfamily	N/A	protein coding gene
AAEL027565	0	11.7692	20.77	10.2107	93.1347	75.7062	1.35278	0.0182786	unspecified product	N/A	N/A	N/A	ncRNA gene
AAEL021042	0	0	0	16.0453	6.49777	4.88427	1.3521	0.0126927	unspecified product	N/A	N/A	N/A	ncRNA gene
AAEL002668	376.672	368.522	537.623	974.389	991.993	1418.88	1.35171	1.56591e-10	AMP dependent ligase	AMP-dependent synthetase/ligase;AMP-binding enzyme, C-terminal domain	N/A	N/A	protein coding gene
AAEL004949	5.14814	1.47115	12.7815	5.83466	32.4889	63.4955	1.35113	0.0179946	elongase, putative	ELO family;ELO family, conserved site	N/A	N/A	protein coding gene
AAEL023405	59.2036	42.6632	47.9307	118.152	131.038	162.402	1.35075	1.00112e-05	unspecified product	N/A	N/A	N/A	ncRNA gene
AAEL024040	70.3579	27.9518	49.5284	727.874	86.637	70.8219	1.35052	0.0190598	unspecified product	ATP synthase, F0 complex, subunit B/MI25;ATP synthase, F0 complex, subunit B	N/A	N/A	protein coding gene
AAEL026347	81.5122	94.1533	128.614	144.408	319.474	389.521	1.34884	6.61657e-05	unspecified product	Serine proteases, trypsin domain;Peptidase S1A, chymotrypsin family;Peptidase S1, PA clan;Serine proteases, trypsin family, histidine active site;Serine proteases, trypsin family, serine active site	Peptidase S1, PA clan	N/A	protein coding gene
AAEL021975	0	14.7115	10.385	35.008	81.2222	15.8739	1.34831	0.0182506	unspecified product	N/A	N/A	N/A	ncRNA gene
AAEL014196	41.1851	83.8553	53.5226	189.627	213.344	106.233	1.34808	0.000155777	unspecified product	N/A	N/A	Michelob-x	protein coding gene
AAEL015092	5.14814	10.298	22.3677	26.256	75.8074	36.632	1.34715	0.00941242	unspecified product	Acyltransferase 3	N/A	N/A	protein coding gene
AAEL008858	2.57407	11.0336	15.1781	40.8426	54.1481	18.316	1.34702	0.0119286	deoxyribonuclease I, putative	DNA/RNA non-specific endonuclease;Non-specific endonuclease	N/A	N/A	protein coding gene
AAEL008336	48.0493	36.0431	42.3388	105.024	137.536	106.233	1.34617	2.45799e-05	snail protein, putative	Zinc finger C2H2-type;Zinc finger C2H2 superfamily	Zinc finger C2H2 superfamily	N/A	protein coding gene
AAEL027449	10.2963	2.94229	6.39076	27.7147	29.24	19.5371	1.34561	0.0119571	unspecified product	N/A	N/A	N/A	ncRNA gene
AAEL009853	48.0493	36.0431	46.333	72.9333	140.785	155.076	1.34215	0.000183511	trypsin, putative	Serine proteases, trypsin domain;Peptidase S1A, chymotrypsin family;Peptidase S1, PA clan;Serine proteases, trypsin family, histidine active site	Peptidase S1, PA clan	N/A	protein coding gene
AAEL003656	1228.69	1607.96	1687.16	2274.06	4629.66	5082.08	1.34094	3.2552e-08	unspecified product	N/A	N/A	N/A	protein coding gene
AAEL025852	5.14814	0.735573	2.39654	29.1733	25.9911	2.44214	1.34064	0.0203127	unspecified product	N/A	N/A	N/A	ncRNA gene
AAEL027680	1.71605	0	0	16.0453	5.41481	9.76854	1.33987	0.0172935	unspecified product	N/A	N/A	N/A	ncRNA gene
AAEL019696	352.648	484.742	453.744	1094	1171.77	1068.43	1.33984	2.94499e-16	unspecified product	IQ motif, EF-hand binding site;Ras-associating (RA) domain;MyTH4 domain;Myosin head, motor domain;FERM central domain;Band 4.1 domain;P-loop containing nucleoside triphosphate hydrolase;Ubiquitin-like domain superfamily;FERM superfamily, second domain	FERM superfamily, second domain;P-loop containing nucleoside triphosphate hydrolase;Ubiquitin-like domain superfamily	N/A	protein coding gene
AAEL025538	0	8.0913	3.19538	16.0453	28.157	20.7582	1.33813	0.019972	unspecified product	N/A	N/A	N/A	ncRNA gene
AAEL002757	36.037	18.3893	84.6776	72.9333	193.85	169.728	1.33779	0.00317302	unspecified product	Sel1-like repeat	N/A	N/A	protein coding gene
AAEL010951	294.302	691.438	477.709	710.37	1646.1	2309.04	1.33722	0.0038004	glutamate decarboxylase	Pyridoxal phosphate-dependent decarboxylase;Pyridoxal phosphate-dependent transferase	Pyridoxal phosphate-dependent transferase	N/A	protein coding gene
AAEL022387	1064.81	1199.72	1114.39	2294.48	3419.99	2979.41	1.33698	9.13321e-17	unspecified product	Acyltransferase 3;Nose resistant-to-fluoxetine protein, N-terminal	N/A	N/A	protein coding gene
AAEL023517	65.2098	75.0284	63.1088	166.288	161.361	216.129	1.33534	8.27109e-07	unspecified product	Thrombospondin type-1 (TSP1) repeat;Spondin, N-terminal;Thrombospondin type-1 (TSP1) repeat superfamily	Thrombospondin type-1 (TSP1) repeat superfamily	N/A	protein coding gene
AAEL020499	65.2098	45.6055	55.9192	116.693	188.435	147.749	1.3331	1.84984e-05	unspecified product	High mobility group box domain;High mobility group box domain superfamily	High mobility group box domain superfamily	N/A	protein coding gene
AAEL001480	1481.81	1429.22	1627.25	3763.36	3517.46	4254.2	1.33013	7.18823e-27	phosphoglucomutase	Alpha-D-phosphohexomutase superfamily;Alpha-D-phosphohexomutase, C-terminal;Alpha-D-phosphohexomutase, alpha/beta/alpha domain I;Alpha-D-phosphohexomutase, alpha/beta/alpha domain II;Alpha-D-phosphohexomutase, alpha/beta/alpha domain III;Alpha-D-phosphohexomutase, alpha/beta/alpha I/II/III;Alpha-D-phosphohexomutase, conserved site;Alpha-D-phosphohexomutase, C-terminal domain superfamily	Alpha-D-phosphohexomutase, alpha/beta/alpha I/II/III;Alpha-D-phosphohexomutase, C-terminal domain superfamily	N/A	protein coding gene
AAEL006754	436.734	481.8	456.939	1007.94	1249.74	1255.26	1.32989	1.31536e-18	unspecified product	Ankyrin repeat;Ankyrin repeat-containing domain;Ankyrin repeat-containing domain superfamily	Ankyrin repeat-containing domain superfamily	N/A	protein coding gene
AAEL026537	1.71605	3.67786	1.59769	21.88	6.49777	13.4317	1.3289	0.021061	unspecified product	N/A	N/A	N/A	ncRNA gene
AAEL003737	326.907	456.791	419.394	854.778	1197.76	1048.9	1.32834	2.88916e-12	unspecified product	Ankyrin repeat;Ankyrin repeat-containing domain;Ankyrin repeat-containing domain superfamily	Ankyrin repeat-containing domain superfamily	N/A	protein coding gene
AAEL001867	3.43209	5.14901	4.79307	20.4213	9.74666	28.0846	1.32678	0.0170255	sodium-dependent phosphate transporter	Major facilitator superfamily;MFS transporter superfamily	MFS transporter superfamily	N/A	protein coding gene
AAEL002537	8.58024	45.6055	74.2926	86.0613	124.541	210.024	1.32584	0.0058825	unspecified product	Zona pellucida domain	N/A	N/A	protein coding gene
AAEL012683	10.2963	11.7692	7.98845	17.504	41.1526	43.9584	1.3248	0.0082818	unspecified product	Ecdysteroid kinase-like;Protein kinase-like domain superfamily;CHK kinase-like	Protein kinase-like domain superfamily	N/A	protein coding gene
AAEL011007	1507.55	1326.24	1834.15	2806.47	3205.57	6227.45	1.32343	9.62094e-08	fibrinogen and fibronectin	Fibrinogen, alpha/beta/gamma chain, C-terminal globular domain;Fibrinogen, conserved site;Fibrinogen-like, C-terminal	Fibrinogen-like, C-terminal	N/A	protein coding gene
AAEL025896	18.8765	32.3652	18.3734	61.264	71.4755	69.6009	1.32255	0.000928092	unspecified product	N/A	N/A	N/A	protein coding gene
AAEL008408	974.715	900.341	1127.97	2311.99	2415.01	2892.71	1.32176	1.58026e-19	unspecified product	Frag1/DRAM/Sfk1	N/A	N/A	protein coding gene
AAEL003208	1.71605	8.82687	20.77	46.6773	43.3185	31.7478	1.32153	0.0141701	Tubby, putative	Tubby, C-terminal;SOCS box domain;Tubby-like, C-terminal;WD40-repeat-containing domain superfamily	WD40-repeat-containing domain superfamily;Tubby-like, C-terminal	N/A	protein coding gene
AAEL001433	491.648	495.04	510.462	1315.72	1030.98	1470.17	1.32128	1.32339e-15	fgf receptor activating protein	Frag1/DRAM/Sfk1;Post-GPI attachment to proteins factor 2	N/A	N/A	protein coding gene
AAEL021710	4.29012	5.88458	8.7873	5.83466	34.6548	41.5163	1.32098	0.0178364	unspecified product	N/A	N/A	N/A	ncRNA gene
AAEL011801	17.1605	30.8941	7.98845	39.384	83.3881	58.6113	1.32074	0.00574466	unspecified product	N/A	N/A	N/A	protein coding gene
AAEL028983	0	0	0	7.29333	8.6637	8.54747	1.3207	0.0145249	unspecified product	N/A	N/A	N/A	ncRNA gene
AAEL023831	1.71605	4.41344	5.59192	8.752	20.5763	25.6424	1.31889	0.0197203	unspecified product	N/A	N/A	N/A	ncRNA gene
AAEL021085	0	0	7.18961	21.88	18.4104	23.2003	1.31836	0.0218934	unspecified product	N/A	N/A	N/A	ncRNA gene
AAEL025252	1.71605	4.41344	0	0	73.6414	14.6528	1.31729	0.0197042	unspecified product	SCP2 sterol-binding domain;SCP2 sterol-binding domain superfamily;Lipid-binding protein POX18/UbiT/NSL-TP1	SCP2 sterol-binding domain superfamily	N/A	protein coding gene
AAEL028845	1.71605	2.20672	0	5.83466	14.0785	14.6528	1.31721	0.0220586	unspecified product	N/A	N/A	N/A	ncRNA gene
AAEL002688	1224.4	1251.94	1338.86	2351.37	5181.97	2420.16	1.3163	1.24584e-07	glucosyl/glucuronosyl transferases	UDP-glucuronosyl/UDP-glucosyltransferase;UDP-glycosyltransferase family, conserved site	N/A	N/A	protein coding gene
AAEL019781	285.722	229.499	289.981	590.76	475.42	1052.56	1.31541	1.06184e-06	unspecified product	Serine proteases, trypsin domain;Peptidase S1, PA clan;Proteinase, regulatory CLIP domain	Peptidase S1, PA clan	N/A	protein coding gene
AAEL025707	8.58024	4.41344	11.9827	40.8426	34.6548	15.8739	1.3144	0.0125152	unspecified product	N/A	N/A	N/A	ncRNA gene
AAEL008638	435.018	450.906	423.388	1101.29	1025.57	1173.45	1.31433	7.57637e-22	cytochrome P450	Cytochrome P450;Cytochrome P450, E-class, group IV;Cytochrome P450, conserved site;Cytochrome P450 superfamily	Cytochrome P450 superfamily	CYP49A1	protein coding gene
AAEL004719	743.907	840.024	881.126	2039.22	2503.81	1704.61	1.31355	2.59037e-15	unspecified product	Armadillo-type fold;Inscuteable	Armadillo-type fold	N/A	protein coding gene
AAEL019904	84.9443	100.038	103.051	211.507	189.518	365.099	1.31198	8.58977e-06	unspecified product	Immunoglobulin subtype 2;Immunoglobulin subtype;Immunoglobulin-like domain superfamily	Immunoglobulin-like domain superfamily	N/A	protein coding gene
AAEL013201	41.1851	33.1008	43.1376	132.739	99.6325	87.9169	1.31115	9.30976e-05	unspecified product	Oxidoreductase FAD/NAD(P)-binding;NADH:cytochrome b5 reductase-like;Flavoprotein pyridine nucleotide cytochrome reductase-like, FAD-binding domain;Riboflavin synthase-like beta-barrel;Ferredoxin-NADP reductase (FNR), nucleotide-binding domain	Ferredoxin-NADP reductase (FNR), nucleotide-binding domain;Riboflavin synthase-like beta-barrel	N/A	protein coding gene
AAEL005407	1923.69	1832.31	2559.5	5677.13	4976.21	5248.15	1.30943	1.89156e-18	annexin x	Annexin;Annexin repeat, conserved site;Annexin repeat;Annexin superfamily	Annexin superfamily	N/A	protein coding gene
AAEL006794	3584.82	3886.77	4337.73	8610.51	11603.9	9436.41	1.30809	2.22783e-20	dicer-2	Ribonuclease III domain;Helicase, C-terminal;PAZ domain;Dicer dimerisation domain;DEAD/DEAH box helicase domain;Helicase superfamily 1/2, ATP-binding domain;P-loop containing nucleoside triphosphate hydrolase;PAZ domain superfamily;Ribonuclease III, endonuclease domain superfamily	PAZ domain superfamily;P-loop containing nucleoside triphosphate hydrolase;Ribonuclease III, endonuclease domain superfamily	N/A	protein coding gene
AAEL000515	341.493	302.32	330.722	689.949	1045.06	742.409	1.30805	2.39579e-11	juvenile hormone-inducible protein, putative	Ecdysteroid kinase-like;Protein kinase-like domain superfamily;CHK kinase-like	Protein kinase-like domain superfamily	N/A	protein coding gene
AAEL021818	49.7654	41.9276	38.3446	99.1893	151.615	100.128	1.30636	8.26186e-05	unspecified product	N/A	N/A	N/A	ncRNA gene
AAEL001914	654.672	639.948	768.489	1557.86	1875.69	1738.8	1.30628	4.47538e-20	scavenger receptor, putative	SRCR domain;Parallel beta-helix repeat;Pectin lyase fold/virulence factor;C-type lectin fold;SRCR-like domain;SRCR-like domain superfamily	Pectin lyase fold/virulence factor;C-type lectin fold;SRCR-like domain superfamily	N/A	protein coding gene
AAEL023768	25.7407	27.9518	44.7353	71.4746	75.8074	131.875	1.30497	0.000860109	unspecified product	Cystine-knot cytokine	Cystine-knot cytokine	N/A	protein coding gene
AAEL000626	97.8147	119.163	125.419	223.176	334.635	327.246	1.3046	1.67476e-07	unspecified product	N/A	N/A	N/A	protein coding gene
AAEL001646	171.605	172.86	166.16	316.531	380.12	631.292	1.30413	7.08632e-07	inward-rectifying potassium channel	Immunoglobulin E-set;Potassium channel, inwardly rectifying, Kir;Potassium channel, inwardly rectifying, transmembrane domain;Inward rectifier potassium channel, C-terminal	Immunoglobulin E-set	Kir3	protein coding gene
AAEL024316	12.0123	7.35573	3.19538	23.3387	24.9081	34.1899	1.30396	0.013812	unspecified product	N/A	N/A	N/A	ncRNA gene
AAEL013984	1773.53	2445.04	2340.62	4660.44	5311.93	6546.14	1.3039	6.43402e-15	unspecified product	Insect cuticle protein	N/A	N/A	protein coding gene
AAEL004778	25.7407	20.596	20.77	55.4293	62.8118	70.8219	1.30351	0.000771705	acyl-coa dehydrogenase	Acyl-CoA dehydrogenase, conserved site;Acyl-CoA oxidase/dehydrogenase, central domain;Acyl-CoA dehydrogenase/oxidase C-terminal;Acyl-CoA dehydrogenase/oxidase, N-terminal and middle domain superfamily;Acyl-CoA dehydrogenase/oxidase, N-terminal;Acyl-CoA dehydrogenase-like, C-terminal	Acyl-CoA dehydrogenase-like, C-terminal;Acyl-CoA dehydrogenase/oxidase, N-terminal and middle domain superfamily	N/A	protein coding gene
AAEL001556	591.178	628.179	658.248	1425.12	1664.51	1597.16	1.30283	4.78434e-23	unspecified product	tRNA-splicing endonuclease subunit Sen15;tRNA intron endonuclease, catalytic domain-like superfamily	tRNA intron endonuclease, catalytic domain-like superfamily	N/A	protein coding gene
AAEL003899	1072.53	1436.57	1104	2844.4	3089.69	3105.18	1.30143	3.21805e-19	sugar transporter	Major facilitator, sugar transporter-like;Sugar transporter, conserved site;MFS transporter superfamily	MFS transporter superfamily	N/A	protein coding gene
AAEL005045	163.883	169.182	127.016	269.853	537.149	389.521	1.30135	1.42424e-06	ATP-dependent bile acid permease	ABC transporter-like;AAA+ ATPase domain;Multi drug resistance-associated protein;ABC transporter type 1, transmembrane domain;ABC transporter, conserved site;P-loop containing nucleoside triphosphate hydrolase;ABC transporter type 1, transmembrane domain superfamily	P-loop containing nucleoside triphosphate hydrolase;ABC transporter type 1, transmembrane domain superfamily	N/A	protein coding gene
AAEL019876	52.3394	48.5478	59.9134	112.317	125.624	190.487	1.29866	4.39663e-05	unspecified product	N/A	N/A	N/A	protein coding gene
AAEL002292	309.747	486.949	518.451	843.109	1177.18	1340.73	1.29815	1.49458e-08	glucose transport protein, putative	Major facilitator, sugar transporter-like;Sugar transporter, conserved site;MFS transporter superfamily	MFS transporter superfamily	N/A	protein coding gene
AAEL025643	12.0123	13.9759	3.19538	35.008	20.5763	50.0638	1.29772	0.0138532	unspecified product	N/A	N/A	N/A	ncRNA gene
AAEL007063	12.0123	17.6537	14.3792	17.504	144.034	14.6528	1.29687	0.0184816	lipase	Triacylglycerol lipase family;Vespid venom allergen phospholipase A1;Lipase/vitellogenin;Alpha/Beta hydrolase fold;Lipase, N-terminal	Alpha/Beta hydrolase fold	N/A	protein coding gene
AAEL020955	1908.24	1827.9	2239.96	5086.37	5449.47	4332.35	1.2964	2.36577e-21	unspecified product	Matrin/U1-C-like, C2H2-type zinc finger;Zinc finger C2H2-type;Zinc finger C2H2 superfamily	Zinc finger C2H2 superfamily	N/A	protein coding gene
AAEL008622	131.278	137.552	139.798	303.403	360.626	368.762	1.29637	1.63064e-10	jnk	Protein kinase domain;Serine/threonine-protein kinase, active site;Mitogen-activated protein (MAP) kinase, JNK;Protein kinase-like domain superfamily	Protein kinase-like domain superfamily	JNK	protein coding gene
AAEL023932	364.66	250.095	211.694	201.296	2577.45	932.896	1.29619	0.0217353	unspecified product	G protein-coupled receptor, rhodopsin-like;Opsin lateral eye type;Opsin;GPCR, rhodopsin-like, 7TM;Visual pigments (opsins) retinal binding site	N/A	N/A	protein coding gene
AAEL015527	840.863	1023.92	838.787	1576.82	2359.77	2903.7	1.2956	3.02185e-10	unspecified product	Serine proteases, trypsin domain;Peptidase S1A, chymotrypsin family;Peptidase S1, PA clan;Serine proteases, trypsin family, histidine active site	Peptidase S1, PA clan	N/A	protein coding gene
AAEL007401	30.0308	51.4901	35.1492	116.693	99.6325	100.128	1.2949	0.000152273	roundabout, putative	Immunoglobulin subtype 2;Immunoglobulin subtype;Fibronectin type III;Neural cell adhesion;Immunoglobulin I-set;Fibronectin type III superfamily;Immunoglobulin-like domain superfamily	Immunoglobulin-like domain superfamily;Fibronectin type III superfamily	N/A	protein coding gene
AAEL006178	178.469	178.009	179.74	335.493	324.889	750.957	1.29481	1.60611e-05	unspecified product	N/A	N/A	N/A	protein coding gene
AAEL004043	48.0493	141.23	103.051	172.123	306.478	319.92	1.29275	0.000308575	unspecified product	FR47-like;Acyl-CoA N-acyltransferase;Domain of unknown function DUF5645	Acyl-CoA N-acyltransferase	N/A	protein coding gene
AAEL015394	7.72221	14.7115	10.385	62.7226	25.9911	23.2003	1.2924	0.0109292	GPCR Metabotropic glutamate Family	GPCR family 3, C-terminal;G-protein coupled receptor 158/179	N/A	GPRMGL3_2	protein coding gene
AAEL021571	0	1.47115	0	13.128	43.3185	0	1.29203	0.0183277	unspecified product	MADF domain;Transcription factor Adf-1	N/A	N/A	protein coding gene
AAEL007765	3264.78	3467.49	3707.44	7420.23	7262.34	11432.9	1.2918	1.50736e-13	Serine Protease Inhibitor (serpin) likely cleavage at K/R. Transcript A.	Serpin family;Serpin, conserved site;Serpin domain;Serpin superfamily	Serpin superfamily	SRPN10	protein coding gene
AAEL021651	0.858024	2.94229	0	11.6693	10.8296	10.9896	1.28992	0.0247908	unspecified product	N/A	N/A	N/A	ncRNA gene
AAEL020333	6.00617	11.7692	4.79307	8.752	34.6548	45.1795	1.28831	0.018779	unspecified product	N/A	N/A	N/A	protein coding gene
AAEL022720	163.883	203.754	176.545	437.6	516.573	411.5	1.28736	6.98729e-11	unspecified product	N/A	N/A	N/A	protein coding gene
AAEL005203	446.172	376.613	471.319	1178.6	996.325	1037.91	1.28705	2.18795e-16	Queuosine salvage protein [Source:UniProtKB/TrEMBL;Acc:A0A1S4F9V4]	Queuosine salvage protein family	N/A	N/A	protein coding gene
AAEL004239	1.71605	0	6.39076	8.752	41.1526	9.76854	1.28611	0.0257651	unspecified product	N/A	N/A	N/A	protein coding gene
AAEL008404	50.6234	52.9612	37.5457	96.272	90.9688	200.255	1.28566	0.00055288	Clip-Domain Serine Protease family A.	Serine proteases, trypsin domain;Peptidase S1A, chymotrypsin family;Peptidase S1, PA clan;Serine proteases, trypsin family, histidine active site	Peptidase S1, PA clan	CLIPA16	protein coding gene
AAEL023691	472.771	463.411	616.708	942.298	1257.32	1718.04	1.28524	5.36276e-09	unspecified product	N/A	N/A	N/A	ncRNA gene
AAEL021832	1.71605	1.47115	4.79307	2.91733	15.1615	31.7478	1.28479	0.0261494	unspecified product	N/A	N/A	N/A	ncRNA gene
AAEL001586	816.839	872.389	1021.72	2425.76	2580.7	1740.02	1.28462	1.71395e-13	glucosyl/glucuronosyl transferases	UDP-glucuronosyl/UDP-glucosyltransferase;UDP-glycosyltransferase family, conserved site	N/A	N/A	protein coding gene
AAEL024781	3.43209	0	7.98845	32.0907	15.1615	17.0949	1.28426	0.0259213	unspecified product	N/A	N/A	N/A	protein coding gene
AAEL014371	44.6172	23.5383	43.9365	62.7226	111.545	137.981	1.28412	0.00112287	glucosyl/glucuronosyl transferases	UDP-glucuronosyl/UDP-glucosyltransferase;UDP-glycosyltransferase family, conserved site	N/A	N/A	protein coding gene
AAEL025124	4.29012	2.94229	8.7873	26.256	25.9911	12.2107	1.28402	0.0201474	unspecified product	N/A	N/A	N/A	ncRNA gene
AAEL009531	311.463	250.83	243.648	640.354	782.982	586.113	1.28255	2.03639e-11	niemann-pick C1	Sterol-sensing domain;Protein patched/dispatched;NPC1-like;Niemann-Pick C1, N-terminal	N/A	N/A	protein coding gene
AAEL014303	338.061	294.965	409.009	844.568	832.798	904.811	1.28027	7.42301e-14	neuroligin,	Carboxylesterase, type B;Carboxylesterase type B, conserved site;Alpha/Beta hydrolase fold	Alpha/Beta hydrolase fold	N/A	protein coding gene
AAEL007792	369.808	351.604	464.129	935.005	975.749	1019.59	1.27968	3.13915e-15	unspecified product	XK-related protein	N/A	N/A	protein coding gene
AAEL025910	0	0	7.98845	214.424	459.176	261.309	1.27935	0.0172684	unspecified product	N/A	N/A	N/A	ncRNA gene
AAEL013766	97.8147	124.312	119.028	269.853	324.889	263.751	1.27731	2.11801e-08	unspecified product	Chitin binding domain;Chitin binding domain superfamily	Chitin binding domain superfamily	N/A	protein coding gene
AAEL024275	41.1851	91.9466	62.3099	129.821	214.427	175.834	1.2748	0.000188827	unspecified product	N/A	N/A	N/A	protein coding gene
AAEL004240	6.86419	17.6537	27.1607	29.1733	110.462	35.411	1.27403	0.0135712	gamma glutamyl transpeptidases	Gamma-glutamyltranspeptidase;Nucleophile aminohydrolases, N-terminal	Nucleophile aminohydrolases, N-terminal	N/A	protein coding gene
AAEL024753	78.0802	127.254	148.585	240.68	307.561	360.215	1.27286	6.65788e-06	unspecified product	N/A	N/A	N/A	protein coding gene
AAEL002485	0.858024	0	0	14.5867	5.41481	4.88427	1.27256	0.0209473	WD repeat-containing protein on Y chromosome (WD40 Y)	WD40 repeat;Quinoprotein amine dehydrogenase, beta chain-like;WD40 repeat, conserved site;WD40-repeat-containing domain superfamily	Quinoprotein amine dehydrogenase, beta chain-like;WD40-repeat-containing domain superfamily	WDY	protein coding gene
AAEL007121	1.71605	0	3.19538	5.83466	12.9955	19.5371	1.27233	0.0271025	tartan	Cysteine-rich flanking region, C-terminal;Leucine-rich repeat;Leucine-rich repeat, typical subtype	N/A	N/A	protein coding gene
AAEL020044	162.166	114.014	149.384	296.109	393.115	376.089	1.27202	3.53978e-08	unspecified product	N/A	N/A	N/A	ncRNA gene
AAEL017538	41.1851	30.1585	23.9654	75.8506	61.7288	126.991	1.27194	0.00136454	unspecified product	Chitin binding domain;Chitin binding domain superfamily	Chitin binding domain superfamily	N/A	protein coding gene
AAEL002580	2954.18	4067.72	3310.41	6154.11	9082.8	10348.5	1.27189	2.09586e-11	unspecified product	Serine proteases, trypsin domain;Peptidase S1A, chymotrypsin family;Peptidase S1, PA clan;PPAF-2, Clip domain	Peptidase S1, PA clan	N/A	protein coding gene
AAEL020754	18.0185	23.5383	23.9654	72.9333	86.637	31.7478	1.27129	0.00389809	unspecified product	BRICHOS domain;Integral membrane protein 2	N/A	N/A	protein coding gene
AAEL010294	620.351	603.905	790.857	1760.61	1515.06	1667.98	1.271	1.35173e-16	membrane-associated guanylate kinase (maguk)	SH3 domain;PDZ domain;L27 domain;Guanylate kinase/L-type calcium channel beta subunit;L27 domain, C-terminal;Guanylate kinase, conserved site;P-loop containing nucleoside triphosphate hydrolase;SH3-like domain superfamily;PDZ superfamily;L27 domain superfamily	L27 domain superfamily;SH3-like domain superfamily;PDZ superfamily;P-loop containing nucleoside triphosphate hydrolase	N/A	protein coding gene
AAEL026352	5.14814	6.62015	4.79307	21.88	14.0785	25.6424	1.27016	0.0186652	unspecified product	N/A	N/A	N/A	ncRNA gene
AAEL020672	12.0123	10.298	17.5746	20.4213	58.48	46.4006	1.27007	0.00934527	unspecified product	N/A	N/A	N/A	protein coding gene
AAEL022458	8.58024	13.2403	7.98845	16.0453	41.1526	41.5163	1.26844	0.0128587	unspecified product	N/A	N/A	N/A	ncRNA gene
AAEL027307	14.5864	6.62015	11.1838	20.4213	51.9822	32.9688	1.26784	0.0121652	unspecified product	Selenocysteine insertion sequence-binding protein 2	N/A	N/A	protein coding gene
AAEL027217	31.7469	22.0672	36.7469	67.0986	77.9733	100.128	1.2677	0.000732197	unspecified product	N/A	N/A	N/A	ncRNA gene
AAEL028063	18.8765	56.6391	41.5399	110.859	116.96	95.2433	1.26703	0.00119683	unspecified product	N/A	N/A	N/A	ncRNA gene
AAEL028001	2.57407	1.47115	0	17.504	18.4104	2.44214	1.26688	0.026731	unspecified product	Adenylate kinase/UMP-CMP kinase;P-loop containing nucleoside triphosphate hydrolase	P-loop containing nucleoside triphosphate hydrolase	N/A	protein coding gene
AAEL022365	0	0	3.19538	29.1733	4.33185	9.76854	1.26555	0.0247807	unspecified product	N/A	N/A	N/A	protein coding gene
AAEL024669	2365.57	3707.29	3624.36	7049.73	5976.87	11141	1.26545	1.79183e-08	unspecified product	Serine proteases, trypsin domain;Peptidase S1A, chymotrypsin family;Peptidase S1, PA clan;Serine proteases, trypsin family, histidine active site;Proteinase, regulatory CLIP domain	Peptidase S1, PA clan	N/A	protein coding gene
AAEL001882	172.463	369.258	391.434	431.765	1324.46	709.44	1.26492	0.000230686	unspecified product	Beta-1,3-glucan-binding protein, N-terminal	N/A	N/A	protein coding gene
AAEL007778	10495.3	13516.9	14336.1	22497	37657.8	34183.8	1.26354	1.62842e-11	leucine-rich transmembrane protein	Leucine-rich repeat;Leucine-rich repeat, typical subtype;BspA type Leucine rich repeat region	N/A	N/A	protein coding gene
AAEL012340	25.7407	5.14901	4.79307	30.632	21.6592	84.2537	1.26285	0.0214823	lipase 1 precursor	Alpha/beta hydrolase fold-1;Lipase, eukaryotic;Alpha/Beta hydrolase fold	Alpha/Beta hydrolase fold	N/A	protein coding gene
AAEL013683	5.14814	1.47115	1.59769	8.752	21.6592	12.2107	1.26163	0.0283975	unspecified product	Insect cuticle protein;Chitin-binding type R&R consensus	N/A	N/A	protein coding gene
AAEL026579	29.1728	13.2403	41.5399	70.016	83.3881	83.0326	1.26098	0.00275439	unspecified product	N/A	N/A	N/A	protein coding gene
AAEL004931	1458.64	1705.06	1850.92	3436.62	3566.19	5282.34	1.26054	2.47318e-12	beta-hexosaminidase b	Glycoside hydrolase family 20, catalytic domain;Glycoside hydrolase superfamily;Beta-hexosaminidase;Beta-hexosaminidase-like, domain 2;Beta-hexosaminidase, eukaryotic type, N-terminal	Glycoside hydrolase superfamily;Beta-hexosaminidase-like, domain 2	N/A	protein coding gene
AAEL018029	0	3.67786	1.59769	13.128	6.49777	19.5371	1.25885	0.028972	unspecified product	C2 domain	N/A	N/A	protein coding gene
AAEL005026	75.5061	76.4996	72.6949	99.1893	297.815	196.592	1.25833	0.000375462	ATP-dependent bile acid permease	ABC transporter-like;AAA+ ATPase domain;ABC transporter type 1, transmembrane domain;ABC transporter, conserved site;P-loop containing nucleoside triphosphate hydrolase;ABC transporter type 1, transmembrane domain superfamily	P-loop containing nucleoside triphosphate hydrolase;ABC transporter type 1, transmembrane domain superfamily	N/A	protein coding gene
AAEL004798	38347.7	46142.5	41750	95019	101255	108113	1.25785	1.2089e-29	Mucin-like peritrophin [Source:UniProtKB/TrEMBL;Acc:Q9GPU9]	Chitin binding domain;Chitin binding domain superfamily	Chitin binding domain superfamily	N/A	protein coding gene
AAEL022095	0	1.47115	3.19538	14.5867	6.49777	14.6528	1.25696	0.029063	unspecified product	Protein kinase domain;Protein kinase-like domain superfamily	Protein kinase-like domain superfamily	N/A	protein coding gene
AAEL026901	16.3024	69.1438	45.5342	166.288	93.1347	113.559	1.25686	0.00326175	unspecified product	N/A	N/A	N/A	ncRNA gene
AAEL027078	394.691	445.757	460.135	1197.56	1165.27	818.115	1.25621	8.1037e-12	unspecified product	Papain-like cysteine peptidase superfamily	Papain-like cysteine peptidase superfamily	N/A	protein coding gene
AAEL024339	87.5184	90.4754	60.7122	132.739	323.806	169.728	1.25613	0.000281496	unspecified product	AMP-dependent synthetase/ligase;AMP-binding enzyme, C-terminal domain	N/A	N/A	protein coding gene
AAEL007164	223.086	216.994	230.067	405.509	726.668	523.838	1.25347	5.07519e-08	unspecified product	Arrestin-like, N-terminal;Arrestin C-terminal-like domain;Immunoglobulin E-set	Immunoglobulin E-set	N/A	protein coding gene
AAEL001509	1378.84	1674.16	1661.6	2659.15	4029.7	4847.64	1.25213	2.5282e-10	unspecified product	Dbl homology (DH) domain;Dbl homology (DH) domain superfamily	Dbl homology (DH) domain superfamily	N/A	protein coding gene
AAEL018304	448.746	575.953	424.187	584.925	1443.59	1639.89	1.2503	1.61123e-05	unspecified product	Sodium:neurotransmitter symporter;Sodium:neurotransmitter symporter superfamily	Sodium:neurotransmitter symporter superfamily	N/A	protein coding gene
AAEL003645	1990.61	2906.25	2987.68	4699.82	7408.54	7154.24	1.24958	3.03584e-10	stearoyl-coa desaturase	Fatty acid desaturase domain;Acyl-CoA desaturase	N/A	N/A	protein coding gene
AAEL020555	1.71605	1.47115	1.59769	24.7973	8.6637	2.44214	1.24896	0.0301317	unspecified product	Protein of unknown function DUF4481	N/A	N/A	protein coding gene
AAEL013640	122.697	198.605	187.729	459.48	384.452	413.942	1.24805	6.61623e-08	lung carbonyl reductase	Short-chain dehydrogenase/reductase SDR;Short-chain dehydrogenase/reductase, conserved site;NAD(P)-binding domain superfamily	NAD(P)-binding domain superfamily	N/A	protein coding gene
AAEL012698	531.117	616.41	621.502	996.269	1550.8	1772.99	1.24636	1.46486e-09	ATP-binding cassette sub-family A member 3, putative	ABC transporter-like;AAA+ ATPase domain;ABC transporter, conserved site;ABC transporter A;P-loop containing nucleoside triphosphate hydrolase	P-loop containing nucleoside triphosphate hydrolase	N/A	protein coding gene
AAEL001268	396.407	351.604	305.958	955.426	471.089	1222.29	1.24623	7.97834e-06	unspecified product	Ankyrin repeat;Ion transport domain;Ankyrin repeat-containing domain;Ankyrin repeat-containing domain superfamily	Ankyrin repeat-containing domain superfamily	N/A	protein coding gene
AAEL006053	1468.08	1260.04	1192.68	2329.49	4553.86	2716.88	1.24433	1.31017e-08	unspecified product	NADH-ubiquinone reductase complex 1 MLRQ subunit	N/A	N/A	protein coding gene
AAEL005657	41.1851	31.6296	35.948	106.483	51.9822	136.76	1.24392	0.00163837	unspecified product	Arrestin-like, N-terminal;Arrestin C-terminal-like domain;Immunoglobulin E-set	Immunoglobulin E-set	N/A	protein coding gene
AAEL003043	114.975	100.038	150.982	234.845	304.312	369.984	1.24328	2.08868e-06	unspecified product	BTB/POZ domain;SKP1/BTB/POZ domain superfamily	SKP1/BTB/POZ domain superfamily	N/A	protein coding gene
AAEL005666	1721.2	3048.21	2896.61	4647.31	6760.93	7348.39	1.24312	1.18545e-08	matrix metalloproteinase	N/A	N/A	N/A	protein coding gene
AAEL001326	158.734	108.865	151.781	358.832	256.662	426.153	1.24254	1.73419e-06	unspecified product	LSM domain, eukaryotic/archaea-type;LSM domain superfamily;U7 snRNA-associated Sm-like protein Lsm11	LSM domain superfamily	N/A	protein coding gene
AAEL024490	1.71605	3.67786	1.59769	17.504	2.16592	24.4214	1.24178	0.0315817	unspecified product	Gamma-aminobutyric acid A receptor/Glycine receptor alpha;Neurotransmitter-gated ion-channel transmembrane domain;Neurotransmitter-gated ion-channel;Neurotransmitter-gated ion-channel ligand-binding domain;Neurotransmitter-gated ion-channel transmembrane domain superfamily;Neurotransmitter-gated ion-channel ligand-binding domain superfamily	Neurotransmitter-gated ion-channel ligand-binding domain superfamily;Neurotransmitter-gated ion-channel transmembrane domain superfamily	N/A	protein coding gene
AAEL005438	247.111	189.778	157.373	332.576	705.008	448.132	1.24051	1.0742e-05	unspecified product	Rab-GTPase-TBC domain;Protein kinase domain;Rhodanese-like domain;Protein kinase-like domain superfamily;Rab-GTPase-TBC domain superfamily;Rhodanese-like domain superfamily	Rab-GTPase-TBC domain superfamily;Rhodanese-like domain superfamily;Protein kinase-like domain superfamily	N/A	protein coding gene
AAEL026886	5.14814	5.88458	42.3388	35.008	71.4755	84.2537	1.23993	0.0216818	unspecified product	N/A	N/A	N/A	protein coding gene
AAEL007910	362.944	517.108	477.709	816.853	1257.32	1225.95	1.23854	2.8295e-09	unspecified product	Protein of unknown function DUF2181	N/A	N/A	protein coding gene
AAEL005926	1022.76	1225.46	1162.32	2037.76	3373.43	2815.78	1.23821	1.23266e-11	ER lumen protein retaining receptor	ER lumen protein retaining receptor	N/A	N/A	protein coding gene
AAEL012639	80.6542	187.571	195.717	299.027	694.179	235.666	1.23729	0.000974697	unspecified product	N/A	N/A	N/A	protein coding gene
AAEL021811	0.858024	2.20672	0.798845	4.376	15.1615	9.76854	1.23673	0.0315688	unspecified product	N/A	N/A	N/A	ncRNA gene
AAEL003568	419.574	556.829	563.985	1117.34	1131.7	1460.4	1.23605	6.01814e-12	threonine dehydratase/deaminase	Pyridoxal-phosphate dependent enzyme;Tryptophan synthase beta subunit-like PLP-dependent enzyme	Tryptophan synthase beta subunit-like PLP-dependent enzyme	N/A	protein coding gene
AAEL017023	2898.4	3201.21	3451.01	5439.37	8580.31	8966.3	1.23567	6.94996e-12	unspecified product	N/A	N/A	Mg-1	protein coding gene
AAEL022853	0	4.41344	4.79307	14.5867	12.9955	21.9792	1.23561	0.032204	unspecified product	N/A	N/A	N/A	ncRNA gene
AAEL023254	0	2.20672	0	26.256	8.6637	2.44214	1.23542	0.0265798	unspecified product	N/A	N/A	N/A	ncRNA gene
AAEL017308	12.0123	2.94229	8.7873	24.7973	21.6592	35.411	1.23431	0.0206499	unspecified product	Short-chain dehydrogenase/reductase SDR;Short-chain dehydrogenase/reductase, conserved site;NAD(P)-binding domain superfamily	NAD(P)-binding domain superfamily	N/A	protein coding gene
AAEL006161	302.024	515.636	611.915	808.101	1186.93	1545.87	1.23418	3.9852e-06	Clip-Domain Serine Protease family B	Serine proteases, trypsin domain;Peptidase S1A, chymotrypsin family;Peptidase S1, PA clan;Serine proteases, trypsin family, histidine active site;Proteinase, regulatory CLIP domain;Serine proteases, trypsin family, serine active site	Peptidase S1, PA clan	CLIPB31	protein coding gene
AAEL019726	881.19	1004.06	1009.74	2511.82	2111.78	2265.08	1.23384	1.85436e-21	unspecified product	Collagen triple helix repeat;Collagenase NC10/endostatin;C-type lectin fold	C-type lectin fold	CTL,putative	protein coding gene
AAEL004067	1188.36	1368.9	1178.3	2427.22	3780.62	2753.51	1.23353	1.31816e-12	mitochondrial benzodiazepine receptor, putative	TspO/MBR-related protein	N/A	N/A	protein coding gene
AAEL004564	0	0	0	11.6693	2.16592	12.2107	1.23271	0.0206077	unspecified product	N/A	N/A	N/A	protein coding gene
AAEL006902	674.407	872.389	592.743	1557.86	1423.01	2190.6	1.23261	1.10049e-09	serine-type enodpeptidase,	Serine proteases, trypsin domain;Peptidase S1A, chymotrypsin family;Peptidase S1, PA clan;Serine proteases, trypsin family, histidine active site;Serine proteases, trypsin family, serine active site	Peptidase S1, PA clan	N/A	protein coding gene
AAEL000244	290.012	349.397	303.561	614.098	944.343	715.546	1.23179	7.18016e-10	alpha(1,3)fucosyltransferase	Glycosyl transferase family 10;Fucosyltransferase, N-terminal	N/A	N/A	protein coding gene
AAEL023543	494.222	678.934	536.025	1280.71	1291.97	1516.57	1.23133	1.19771e-13	unspecified product	N/A	N/A	N/A	protein coding gene
AAEL024733	6.86419	2.94229	2.39654	26.256	10.8296	14.6528	1.23068	0.0296538	unspecified product	N/A	N/A	N/A	ncRNA gene
AAEL009043	1074.25	1219.58	1039.3	2288.65	2801.62	2814.56	1.22822	4.27373e-19	unspecified product	N/A	N/A	N/A	protein coding gene
AAEL021795	5000.56	8234.74	9361.67	15437.1	23244.7	15915.4	1.2259	1.73107e-08	unspecified product	N/A	N/A	N/A	protein coding gene
AAEL002360	56.6296	146.379	36.7469	72.9333	986.579	214.908	1.22546	0.0337369	serine-type enodpeptidase,	Serine proteases, trypsin domain;Peptidase S1A, chymotrypsin family;Peptidase S1, PA clan;Serine proteases, trypsin family, histidine active site;Serine proteases, trypsin family, serine active site	Peptidase S1, PA clan	N/A	protein coding gene
AAEL001076	79.7962	69.8794	82.2811	223.176	126.707	230.782	1.22511	4.53187e-05	lipase	Immunoglobulin subtype 2;Immunoglobulin subtype;Fibronectin type III;Immunoglobulin I-set;Fibronectin type III superfamily;Immunoglobulin-like domain superfamily;Basigin-like	Immunoglobulin-like domain superfamily;Fibronectin type III superfamily	N/A	protein coding gene
AAEL023697	17.1605	13.9759	20.77	58.3466	30.3229	58.6113	1.22429	0.00618082	unspecified product	N/A	N/A	N/A	ncRNA gene
AAEL015644	271.135	405.301	393.032	684.114	897.776	993.949	1.22422	6.93597e-09	unspecified product	ABC transporter-like;AAA+ ATPase domain;ABC transporter type 1, transmembrane domain;ABC transporter, conserved site;P-loop containing nucleoside triphosphate hydrolase;Oligomycin resistance ATP-dependent permease Yor1;ABC transporter type 1, transmembrane domain superfamily	P-loop containing nucleoside triphosphate hydrolase;ABC transporter type 1, transmembrane domain superfamily	N/A	protein coding gene
AAEL024420	66.9258	47.0767	83.8787	166.288	201.431	129.433	1.22276	0.000111473	unspecified product	Integrator complex subunit 2	N/A	N/A	protein coding gene
AAEL026073	0	1.47115	3.99423	20.4213	10.8296	7.32641	1.22175	0.0339479	unspecified product	N/A	N/A	N/A	ncRNA gene
AAEL012332	3.43209	0	3.19538	10.2107	15.1615	14.6528	1.22151	0.0344528	unspecified product	N/A	N/A	N/A	protein coding gene
AAEL018137	81.5122	99.3023	101.453	196.92	348.714	161.181	1.22027	9.80496e-05	unspecified product	N/A	N/A	N/A	protein coding gene
AAEL010041	84.9443	91.211	124.62	246.515	177.606	321.141	1.21963	2.52602e-05	SH2 domain-containing protein [Source:UniProtKB/TrEMBL;Acc:A0A1S4FPI0]	SH2 domain;SH2 domain superfamily	SH2 domain superfamily	N/A	protein coding gene
AAEL004006	1.71605	1.47115	11.1838	11.6693	15.1615	41.5163	1.2195	0.033752	acetylcholine receptor protein alpha 1, 2, 3, 4 invertebrate	Nicotinic acetylcholine receptor;Neurotransmitter-gated ion-channel transmembrane domain;Neurotransmitter-gated ion-channel;Neurotransmitter-gated ion-channel ligand-binding domain;Neurotransmitter-gated ion-channel, conserved site;Neurotransmitter-gated ion-channel transmembrane domain superfamily;Neurotransmitter-gated ion-channel ligand-binding domain superfamily	Neurotransmitter-gated ion-channel ligand-binding domain superfamily;Neurotransmitter-gated ion-channel transmembrane domain superfamily	N/A	protein coding gene
AAEL027685	0	0	0	7.29333	7.58074	7.32641	1.21807	0.0219455	unspecified product	N/A	N/A	N/A	ncRNA gene
AAEL019963	1.71605	0	0	13.128	6.49777	7.32641	1.21768	0.0288518	unspecified product	Serine proteases, trypsin domain;Peptidase S1A, chymotrypsin family;Peptidase S1, PA clan;Serine proteases, trypsin family, histidine active site	Peptidase S1, PA clan	N/A	protein coding gene
AAEL012858	551.709	634.064	698.99	1235.49	1400.27	1841.37	1.21704	1.66804e-11	unspecified product	N/A	N/A	N/A	protein coding gene
AAEL022269	0	0	0	11.6693	6.49777	4.88427	1.2165	0.0220504	unspecified product	N/A	N/A	N/A	ncRNA gene
AAEL020362	544.845	716.448	702.984	1013.77	1616.86	2107.56	1.21628	2.00381e-07	unspecified product	Serine proteases, trypsin domain;Peptidase S1, PA clan	Peptidase S1, PA clan	N/A	protein coding gene
AAEL019561	1274.17	1371.11	1872.49	2914.41	3976.64	3825.61	1.21584	1.06829e-11	unspecified product	Insulin-like growth factor-binding protein, IGFBP;Growth factor receptor cysteine-rich domain superfamily;Insulin-like growth factor binding protein-related protein (IGFBP-rP), MAC25	Growth factor receptor cysteine-rich domain superfamily	N/A	protein coding gene
AAEL002853	479.635	581.838	464.928	633.061	1170.68	1970.8	1.21506	3.77898e-05	Ccaat/enhancer binding protein [Source:UniProtKB/TrEMBL;Acc:A0A1S4F2Y9]	Basic-leucine zipper domain	N/A	N/A	protein coding gene
AAEL010058	3.43209	1.47115	4.79307	26.256	16.2444	4.88427	1.21432	0.0348153	gustatory receptor Gr3	7TM chemoreceptor	N/A	Gr3	protein coding gene
AAEL003894	82.3703	44.1344	33.5515	112.317	147.283	151.412	1.2139	0.000812396	Gram-Negative Binding Protein (GNBP) or Beta-1 3-Glucan Binding Protein (BGBP).	Glycoside hydrolase family 16;Concanavalin A-like lectin/glucanase domain superfamily	Concanavalin A-like lectin/glucanase domain superfamily	GNBPB5	protein coding gene
AAEL021152	12.8704	23.5383	6.39076	26.256	56.314	48.8427	1.21269	0.0152755	unspecified product	N/A	N/A	N/A	protein coding gene
AAEL007624	2273.76	3110.74	2609.03	5138.88	5983.37	7767.21	1.2119	3.14142e-12	IMD pathway signalling NF-kappaB Relish-like transcription factor	NF-kappa-B/Dorsal;Ankyrin repeat;IPT domain;p53-like transcription factor, DNA-binding;Death-like domain superfamily;Rel homology domain (RHD), DNA-binding domain;Immunoglobulin E-set;Ankyrin repeat-containing domain;Rel homology dimerisation domain;NFkappaB IPT domain;Ankyrin repeat-containing domain superfamily	Death-like domain superfamily;Ankyrin repeat-containing domain superfamily;p53-like transcription factor, DNA-binding;Immunoglobulin E-set	REL2	protein coding gene
AAEL008668	72.074	45.6055	44.7353	107.941	172.191	126.991	1.20966	0.000281847	Clip-Domain Serine Protease family B.	Serine proteases, trypsin domain;Peptidase S1A, chymotrypsin family;Peptidase S1, PA clan;Proteinase, regulatory CLIP domain;Serine proteases, trypsin family, serine active site	Peptidase S1, PA clan	CLIPB22	protein coding gene
AAEL006442	31.7469	36.0431	31.155	99.1893	100.715	56.1691	1.20946	0.00113647	unspecified product	Zinc finger C2H2-type;Zinc finger C2H2 superfamily	Zinc finger C2H2 superfamily	N/A	protein coding gene
AAEL008596	767.931	781.178	743.725	1390.11	1932	2075.82	1.20945	5.49439e-13	spaetzle-like cytokine	Cystine-knot cytokine;Spaetzle	Cystine-knot cytokine	SPZ3A	protein coding gene
AAEL001318	16.3024	18.3893	28.7584	115.235	34.6548	37.8531	1.2087	0.011853	CRAL/TRIO domain-containing protein	CRAL-TRIO lipid binding domain;CRAL/TRIO, N-terminal domain superfamily;CRAL-TRIO lipid binding domain superfamily	CRAL/TRIO, N-terminal domain superfamily;CRAL-TRIO lipid binding domain superfamily	N/A	protein coding gene
AAEL002134	199.92	224.35	352.291	665.152	543.647	653.271	1.20728	2.22862e-07	unspecified product	N/A	N/A	N/A	protein coding gene
AAEL019751	705.295	592.136	702.185	1102.75	1658.02	1984.24	1.20679	4.4058e-09	unspecified product	Phospholipase A2 domain;Phospholipase A2, histidine active site;Phospholipase A2 domain superfamily	Phospholipase A2 domain superfamily	N/A	protein coding gene
AAEL021878	365.518	442.815	373.061	659.317	997.408	1151.47	1.20546	1.7664e-08	Zinc finger protein [Source:UniProtKB/TrEMBL;Acc:A0A1S4FUN1]	Zinc finger, BED-type;Zinc finger C2H2-type;Zinc finger C2H2 superfamily	Zinc finger C2H2 superfamily	N/A	protein coding gene
AAEL026495	15.4444	6.62015	17.5746	23.3387	40.0696	56.1691	1.20483	0.0154451	unspecified product	Zinc/iron permease	N/A	N/A	protein coding gene
AAEL023418	0	0	0	11.6693	15.1615	1.22107	1.20362	0.0230099	unspecified product	N/A	N/A	N/A	ncRNA gene
AAEL026333	3.43209	2.94229	0	10.2107	17.3274	10.9896	1.20338	0.0371679	unspecified product	N/A	N/A	N/A	protein coding gene
AAEL022076	454.753	425.897	436.169	1034.19	1130.61	909.695	1.20333	5.58293e-16	unspecified product	VWFC domain;Fibronectin type III;Fibronectin type III superfamily	Fibronectin type III superfamily	Fibrinogen	protein coding gene
AAEL018514	17.1605	13.9759	10.385	45.2186	20.5763	57.3902	1.20297	0.0133916	Arthropod 7SK RNA	N/A	N/A	Arthropod_7SK	ncRNA gene
AAEL020720	181.043	225.821	258.826	423.013	668.188	494.532	1.2015	1.8375e-07	unspecified product	N/A	N/A	N/A	ncRNA gene
AAEL014566	199.92	195.662	277.199	474.066	472.172	653.271	1.20125	7.31315e-08	wingless	Wnt;Wnt protein, conserved site	N/A	N/A	protein coding gene
AAEL021640	8.58024	5.88458	4.79307	36.4667	14.0785	17.0949	1.20122	0.0269915	unspecified product	N/A	N/A	N/A	ncRNA gene
AAEL006542	558.573	617.146	645.467	1223.82	1144.69	1936.61	1.20079	4.56497e-09	retinoid-inducible serine carboxypeptidase (serine carboxypeptidase	Peptidase S10, serine carboxypeptidase;Alpha/Beta hydrolase fold;Serine carboxypeptidases, histidine active site	Alpha/Beta hydrolase fold	N/A	protein coding gene
AAEL002803	13.7284	13.9759	13.5804	30.632	63.8948	25.6424	1.1997	0.0127079	unspecified product	Protein of unknown function DM4/12	N/A	N/A	protein coding gene
AAEL000049	347.5	475.916	477.709	811.018	1077.55	1175.89	1.19904	1.1781e-09	three prime repair exonuclease 1, putative	Ribonuclease H-like superfamily;Exonuclease, RNase T/DNA polymerase III	Ribonuclease H-like superfamily	N/A	protein coding gene
AAEL011808	0	0	1.59769	0	54.1481	4.88427	1.19884	0.0264232	glucose dehydrogenase	Glucose-methanol-choline oxidoreductase, N-terminal;Glucose-methanol-choline oxidoreductase, C-terminal;FAD/NAD(P)-binding domain superfamily	FAD/NAD(P)-binding domain superfamily	N/A	protein coding gene
AAEL005426	2332.97	2180.24	2859.87	6343.74	5829.59	4975.85	1.19788	2.65766e-16	annexin x	Annexin;Annexin repeat, conserved site;Annexin repeat;Annexin superfamily	Annexin superfamily	N/A	protein coding gene
AAEL021954	2.57407	6.62015	9.58614	14.5867	36.8207	17.0949	1.19716	0.0303302	unspecified product	N/A	N/A	N/A	ncRNA gene
AAEL020147	5.14814	7.35573	11.9827	16.0453	31.4059	31.7478	1.19715	0.0226642	unspecified product	N/A	N/A	N/A	ncRNA gene
AAEL017132	1495.54	1693.29	1588.1	3016.52	3718.89	4379.97	1.1969	4.80974e-15	C-Type Lysozyme (Lys-C).	Glycoside hydrolase, family 22;Glycoside hydrolase family 22 domain;Lysozyme-like domain superfamily	Lysozyme-like domain superfamily	LYSC4	protein coding gene
AAEL019633	52.3394	69.1438	79.0857	125.445	163.527	202.697	1.19687	8.66763e-05	unspecified product	Serine proteases, trypsin domain;C-type lectin-like;Peptidase S1A, chymotrypsin family;Peptidase S1, PA clan;C-type lectin fold;C-type lectin, conserved site	Peptidase S1, PA clan;C-type lectin fold	N/A	protein coding gene
AAEL024326	72.932	63.9948	59.1145	150.243	184.104	139.202	1.19599	1.74525e-05	unspecified product	Zinc finger C2H2-type	N/A	N/A	protein coding gene
AAEL006319	15.4444	19.1249	30.3561	32.0907	119.126	39.0742	1.19579	0.0140837	unspecified product	N/A	N/A	N/A	protein coding gene
AAEL019985	0.858024	8.82687	5.59192	30.632	20.5763	12.2107	1.19503	0.0351589	unspecified product	PTP type protein phosphatase;Protein-tyrosine phosphatase, catalytic;Protein-tyrosine phosphatase, active site;Protein-tyrosine phosphatase-like	Protein-tyrosine phosphatase-like	N/A	protein coding gene
AAEL021614	59.2036	77.9707	65.5053	173.581	192.767	126.991	1.19495	3.9956e-05	unspecified product	N/A	N/A	N/A	ncRNA gene
AAEL006070	4148.54	4708.4	5210.07	10264.6	12185.5	10070.1	1.19334	7.96133e-20	Phosphoglycerate mutase [Source:UniProtKB/TrEMBL;Acc:Q177P3]	Phosphoglycerate/bisphosphoglycerate mutase, active site;Phosphoglycerate mutase 1;Histidine phosphatase superfamily, clade-1;Histidine phosphatase superfamily	Histidine phosphatase superfamily	N/A	protein coding gene
AAEL028088	926.666	930.499	1014.53	1909.39	2157.26	2588.66	1.19316	3.90928e-16	unspecified product	F-box-like domain superfamily	F-box-like domain superfamily	N/A	protein coding gene
AAEL027717	8.58024	11.7692	8.7873	21.88	21.6592	46.4006	1.19305	0.0190841	unspecified product	N/A	N/A	N/A	protein coding gene
AAEL023653	15.4444	7.35573	11.9827	26.256	51.9822	25.6424	1.19061	0.0171886	unspecified product	Sulfatase, N-terminal;Alkaline-phosphatase-like, core domain superfamily;Sulfatase, conserved site	Alkaline-phosphatase-like, core domain superfamily	N/A	protein coding gene
AAEL008274	2654.73	3464.55	3975.05	5789.45	8687.52	9105.5	1.18946	5.86217e-10	VWFC domain-containing protein [Source:UniProtKB/TrEMBL;Acc:A0A1S4FIZ8]	N/A	N/A	N/A	protein coding gene
AAEL013163	920.659	1167.35	1164.72	2045.05	2700.91	2799.91	1.18924	4.3028e-13	unspecified product	N/A	N/A	N/A	protein coding gene
AAEL022298	0	0	4.79307	17.504	4.33185	26.8635	1.18797	0.0356142	unspecified product	N/A	N/A	N/A	protein coding gene
AAEL004205	8.58024	5.88458	19.1723	14.5867	47.6503	46.4006	1.1871	0.0247808	unspecified product	Growth factor receptor cysteine-rich domain superfamily	Growth factor receptor cysteine-rich domain superfamily	N/A	protein coding gene
AAEL023227	110.685	97.0956	157.373	354.456	258.828	260.087	1.18703	6.97622e-06	unspecified product	Peptidase C54;Papain-like cysteine peptidase superfamily	Papain-like cysteine peptidase superfamily	N/A	protein coding gene
AAEL009055	476.203	586.251	696.593	831.44	1661.26	1677.75	1.18581	1.7285e-06	gliotactin	Carboxylesterase, type B;Carboxylesterase type B, conserved site;Alpha/Beta hydrolase fold	Alpha/Beta hydrolase fold	N/A	protein coding gene
AAEL028201	5.14814	1.47115	3.19538	10.2107	21.6592	10.9896	1.18577	0.0384723	unspecified product	RZZ complex, subunit Zwilch	N/A	N/A	protein coding gene
AAEL009977	101.247	131.668	94.2637	309.237	181.938	296.719	1.18563	2.13093e-05	unspecified product	N/A	N/A	N/A	protein coding gene
AAEL024968	34.3209	23.5383	26.3619	48.136	97.4666	72.043	1.1852	0.00306949	unspecified product	N/A	N/A	N/A	protein coding gene
AAEL004870	78.9382	69.1438	67.9018	158.995	165.693	189.266	1.18517	5.23946e-06	cytochrome P450	Cytochrome P450;Cytochrome P450, E-class, group I;Cytochrome P450, conserved site;Cytochrome P450 superfamily	Cytochrome P450 superfamily	CYP18A1	protein coding gene
AAEL025674	56.6296	58.1102	38.3446	96.272	136.453	142.865	1.18428	0.000279872	unspecified product	N/A	N/A	N/A	ncRNA gene
AAEL002109	18.8765	39.7209	9.58614	65.64	69.3096	56.1691	1.18305	0.0106548	unspecified product	Protein of unknown function DUF1397	N/A	N/A	protein coding gene
AAEL013322	12.0123	23.5383	27.1607	62.7226	60.6459	45.1795	1.18237	0.00619281	unspecified product	Coiled-coil domain-containing protein 142	N/A	N/A	protein coding gene
AAEL007194	16.3024	27.2162	19.1723	26.256	41.1526	116.001	1.18236	0.0158782	pupal cuticle protein, putative	Insect cuticle protein;Chitin-binding type R&R consensus	N/A	N/A	protein coding gene
AAEL008330	1383.99	1399.79	1584.11	2625.6	3566.19	3880.55	1.18196	2.07729e-13	hexaprenyldihydroxybenzoate methyltransferase	Ubiquinone biosynthesis O-methyltransferase;Methyltransferase type 11;S-adenosyl-L-methionine-dependent methyltransferase	S-adenosyl-L-methionine-dependent methyltransferase	N/A	protein coding gene
AAEL027529	0	0	0	2.91733	11.9126	8.54747	1.1818	0.0251598	unspecified product	N/A	N/A	N/A	ncRNA gene
AAEL000238	1.71605	0	31.155	350.08	219.841	409.058	1.1813	0.0288027	Clip-Domain Serine Protease family D.	Serine proteases, trypsin domain;Peptidase S1A, chymotrypsin family;Peptidase S1, PA clan;Serine proteases, trypsin family, histidine active site;Serine proteases, trypsin family, serine active site	Peptidase S1, PA clan	CLIPD9	protein coding gene
AAEL020133	153.586	112.543	204.504	316.531	360.626	438.363	1.18055	5.1567e-06	unspecified product	Ubiquitin-conjugating enzyme E2;Ubiquitin-conjugating enzyme/RWD-like;Ubiquitin-conjugating enzyme, active site	Ubiquitin-conjugating enzyme/RWD-like	N/A	protein coding gene
AAEL010434	104.679	168.446	985.775	1535.98	1095.96	2669.25	1.18043	0.0386662	vitellogenin-A1 precursor	Lipid transport protein, N-terminal;Lipovitellin-phosvitin complex, superhelical domain;Vitellinogen, open beta-sheet;Lipid transport protein, beta-sheet shell	Lipovitellin-phosvitin complex, superhelical domain;Lipid transport protein, beta-sheet shell	N/A	protein coding gene
AAEL012902	36.037	9.56245	15.9769	49.5946	41.1526	85.4747	1.17832	0.014577	heterogeneous nuclear ribonucleoprotein, putative	N/A	N/A	N/A	protein coding gene
AAEL001897	182.759	270.691	308.354	443.434	864.204	507.964	1.17809	1.8938e-05	unspecified product	Beta-1,3-glucan-binding protein, N-terminal	N/A	N/A	protein coding gene
AAEL019835	3.43209	10.298	13.5804	24.7973	41.1526	21.9792	1.17784	0.0259144	unspecified product	High mobility group box domain;High mobility group box domain superfamily	High mobility group box domain superfamily	N/A	protein coding gene
AAEL002672	65.2098	72.0861	123.022	113.776	333.552	207.582	1.17762	0.00153554	Matrix metalloproteinase [Source:UniProtKB/TrEMBL;Acc:A0A1S4F2E3]	Hemopexin-like domain;Peptidase M10, metallopeptidase;Peptidase, metallopeptidase;Hemopexin-like repeats;Peptidase M10A;PGBD-like superfamily;Hemopexin-like domain superfamily	PGBD-like superfamily;Hemopexin-like domain superfamily	N/A	protein coding gene
AAEL011180	2991.93	3806.59	3839.25	6394.79	7400.96	10832.1	1.17761	5.14915e-10	unspecified product	DM9 repeat;Domain of unknown function DUF3421	N/A	N/A	protein coding gene
AAEL009199	145.006	134.61	182.936	229.011	485.167	389.521	1.17756	2.98276e-05	core 1 UDP-galactose:n-acetylgalactosamine-alpha-r beta 1,3- galactosyltransferase	Fringe-like;Glycoprotein-N-acetylgalactosamine 3-beta-galactosyltransferase 1	N/A	N/A	protein coding gene
AAEL000057	8.58024	5.88458	6.39076	27.7147	24.9081	14.6528	1.17698	0.0262565	Toll-like receptor	Toll/interleukin-1 receptor homology (TIR) domain;Cysteine-rich flanking region, C-terminal;Leucine-rich repeat;Leucine-rich repeat, typical subtype;Toll-like receptor;Toll/interleukin-1 receptor homology (TIR) domain superfamily	Toll/interleukin-1 receptor homology (TIR) domain superfamily	TOLL5B	protein coding gene
AAEL020473	0.858024	7.35573	7.18961	10.2107	17.3274	36.632	1.17668	0.0389876	unspecified product	N/A	N/A	N/A	protein coding gene
AAEL022135	618.635	684.818	782.069	1515.55	1411.1	1867.01	1.17655	3.1468e-13	unspecified product	Nuclear factor related to kappa-B-binding protein;NFRKB winged helix-like domain	N/A	N/A	protein coding gene
AAEL021032	493.364	682.611	457.738	999.186	1443.59	1348.06	1.17632	5.66772e-09	unspecified product	N/A	N/A	N/A	ncRNA gene
AAEL012688	12.0123	10.298	7.98845	5.83466	41.1526	57.3902	1.17519	0.0318121	unspecified product	Ecdysteroid kinase-like;Protein kinase-like domain superfamily;CHK kinase-like	Protein kinase-like domain superfamily	N/A	protein coding gene
AAEL011231	157.876	185.364	128.614	323.824	458.093	323.583	1.17381	1.01133e-06	unspecified product	Zinc finger, nuclear hormone receptor-type	N/A	N/A	protein coding gene
AAEL011652	1746.94	2046.36	1890.07	4923	3996.13	4046.62	1.17378	3.65051e-19	unspecified product	Ribonuclease Zc3h12a-like, NYN domain;Rege-1, UBA-like domain;Endoribonuclease Regnase 1/ZC3H12, C-terminal domain	N/A	N/A	protein coding gene
AAEL018103	2663.31	3875.73	3740.99	5548.77	9115.29	9121.38	1.17218	6.34466e-09	unspecified product	Lipid transport protein, N-terminal;von Willebrand factor, type D domain;Lipid transport, open beta-sheet;Lipovitellin-phosvitin complex, superhelical domain;Vitellinogen, open beta-sheet;Lipid transport protein, beta-sheet shell	Lipovitellin-phosvitin complex, superhelical domain;Lipid transport protein, beta-sheet shell	N/A	protein coding gene
AAEL014350	192.197	314.825	268.412	404.05	748.327	675.25	1.17117	6.8636e-06	unspecified product	Serine proteases, trypsin domain;Peptidase S1A, chymotrypsin family;Peptidase S1, PA clan;Serine proteases, trypsin family, histidine active site;Serine proteases, trypsin family, serine active site	Peptidase S1, PA clan	N/A	protein coding gene
AAEL020033	806.542	723.068	810.828	1791.24	1738.15	1783.98	1.17027	1.35189e-22	unspecified product	Zinc finger C2H2-type;Zinc finger C2H2 superfamily	Zinc finger C2H2 superfamily	N/A	protein coding gene
AAEL005964	175.037	165.504	187.729	331.117	489.499	401.731	1.16976	4.79572e-08	actin	Actin family;Actin, conserved site;Actin/actin-like conserved site;ATPase, nucleotide binding domain	ATPase, nucleotide binding domain	N/A	protein coding gene
AAEL009476	134.71	219.936	202.907	255.267	539.315	538.491	1.16925	8.11461e-05	unspecified product	N/A	N/A	N/A	protein coding gene
AAEL022859	0	2.94229	0.798845	17.504	6.49777	7.32641	1.16898	0.040362	unspecified product	N/A	N/A	N/A	pseudogene
AAEL024629	24.0247	20.596	16.7757	97.7306	18.4104	62.2745	1.16886	0.0171464	unspecified product	N/A	N/A	N/A	ncRNA gene
AAEL022916	0.858024	5.88458	19.9711	21.88	30.3229	50.0638	1.16859	0.0381316	unspecified product	N/A	N/A	N/A	protein coding gene
AAEL011910	172.463	114.749	176.545	307.779	383.369	388.3	1.1674	9.49429e-07	unspecified product	Ankyrin repeat;Ankyrin repeat-containing domain;Ankyrin repeat-containing domain superfamily	Ankyrin repeat-containing domain superfamily	N/A	protein coding gene
AAEL022775	125.271	177.273	231.665	316.531	367.124	587.334	1.16723	5.07219e-05	unspecified product	Serine proteases, trypsin domain;Peptidase S1A, chymotrypsin family;Peptidase S1, PA clan;Serine proteases, trypsin family, histidine active site	Peptidase S1, PA clan	N/A	protein coding gene
AAEL008699	5.14814	10.298	14.3792	26.256	46.5674	19.5371	1.16582	0.0251567	prolylcarboxypeptidase, putative	Peptidase S28;Alpha/Beta hydrolase fold	Alpha/Beta hydrolase fold	N/A	protein coding gene
AAEL020413	29.1728	41.1921	28.7584	53.9706	70.3925	130.654	1.16551	0.00417432	unspecified product	N/A	N/A	N/A	pseudogene
AAEL009642	125.271	62.5237	337.912	977.306	214.427	696.009	1.1655	0.0360141	cathepsin b	Cysteine peptidase, cysteine active site;Peptidase C1A, papain C-terminal;Papain-like cysteine peptidase superfamily	Papain-like cysteine peptidase superfamily	N/A	protein coding gene
AAEL009280	27.4568	19.8605	27.9596	208.589	18.4104	24.4214	1.16454	0.0314208	unspecified product	Target SNARE coiled-coil homology domain	N/A	N/A	protein coding gene
AAEL012687	175.037	233.912	170.953	395.298	467.84	472.553	1.16319	2.16027e-08	juvenile hormone-inducible protein, putative	Ecdysteroid kinase-like;Protein kinase-like domain superfamily;CHK kinase-like	Protein kinase-like domain superfamily	N/A	protein coding gene
AAEL005391	2199.11	2840.78	2881.43	5122.84	6143.64	6730.53	1.16316	1.82891e-14	syntenin	PDZ domain;PDZ superfamily;PDZ domain 6	PDZ superfamily	N/A	protein coding gene
AAEL007954	12.0123	2.20672	7.98845	16.0453	32.4889	26.8635	1.16239	0.033889	glutathione transferase	Glutathione S-transferase, N-terminal;Glutathione S-transferase, C-terminal;Thioredoxin-like superfamily;Glutathione S-transferase, C-terminal domain superfamily;Glutathione Transferase family	Glutathione S-transferase, C-terminal domain superfamily;Thioredoxin-like superfamily	GSTE1	protein coding gene
AAEL022784	3.43209	3.67786	1.59769	2.91733	22.7422	17.0949	1.1619	0.0441673	unspecified product	N/A	N/A	N/A	ncRNA gene
AAEL013556	24.0247	37.5142	88.6718	80.2266	158.112	155.076	1.16163	0.00668376	cytochrome P450	Cytochrome P450;Cytochrome P450, E-class, group IV;Cytochrome P450, conserved site;Cytochrome P450 superfamily	Cytochrome P450 superfamily	CYP4J15	protein coding gene
AAEL014382	271.993	282.46	320.337	573.256	559.891	881.611	1.16039	7.03132e-08	C-Type Lectin (CTL) - mannose binding.	C-type lectin-like;C-type lectin fold;C-type lectin, conserved site	C-type lectin fold	CTLMA14	protein coding gene
AAEL026878	229.092	168.446	174.947	371.96	621.62	344.341	1.16038	9.84717e-06	unspecified product	Fatty acid desaturase domain;Acyl-CoA desaturase	N/A	N/A	protein coding gene
AAEL026507	32.6049	23.5383	30.3561	75.8506	100.715	43.9584	1.15652	0.00452028	unspecified product	N/A	N/A	N/A	protein coding gene
AAEL011013	39.4691	23.5383	30.3561	81.6853	79.0562	69.6009	1.15554	0.00171006	single-minded	PAS domain;PAC motif;Myc-type, basic helix-loop-helix (bHLH) domain;PAS fold-3;PAS fold;PAS domain superfamily;Helix-loop-helix DNA-binding domain superfamily	Helix-loop-helix DNA-binding domain superfamily;PAS domain superfamily	N/A	protein coding gene
AAEL009510	3063.14	3138.69	3113.1	6243.09	7407.46	7243.37	1.1551	6.35283e-26	glucosamine-fructose-6-phosphate aminotransferase	Sugar isomerase (SIS);Glucosamine-fructose-6-phosphate aminotransferase, isomerising;Nucleophile aminohydrolases, N-terminal;GlmS/AgaS, SIS domain 1;GlmS/FrlB, SIS domain 2	Nucleophile aminohydrolases, N-terminal	N/A	protein coding gene
AAEL023100	32.6049	61.7881	52.7238	83.144	129.955	147.749	1.15509	0.00125718	unspecified product	Kinesin motor domain;P-loop containing nucleoside triphosphate hydrolase;Kinesin-like protein	P-loop containing nucleoside triphosphate hydrolase	N/A	protein coding gene
AAEL012952	19.7345	12.5047	23.9654	70.016	25.9911	58.6113	1.1546	0.0134554	unspecified product	GNAT domain;Acyl-CoA N-acyltransferase	Acyl-CoA N-acyltransferase	N/A	protein coding gene
AAEL008281	48.0493	38.9854	47.9307	36.4667	212.261	111.117	1.15459	0.0103455	CRAL-TRIO domain-containing protein [Source:UniProtKB/TrEMBL;Acc:A0A1S4FIY5]	CRAL-TRIO lipid binding domain;CRAL/TRIO, N-terminal domain superfamily;CRAL-TRIO lipid binding domain superfamily	CRAL/TRIO, N-terminal domain superfamily;CRAL-TRIO lipid binding domain superfamily	N/A	protein coding gene
AAEL013997	849.443	959.922	897.902	1794.16	2215.74	2080.7	1.15417	7.89662e-18	guanine nucleotide-binding protein beta 3 (g protein beta3)	G-protein, beta subunit;WD40 repeat;Guanine nucleotide-binding protein, beta subunit;WD40 repeat, conserved site;G-protein beta WD-40 repeat;WD40-repeat-containing domain superfamily	WD40-repeat-containing domain superfamily	N/A	protein coding gene
AAEL021071	3130.07	3027.62	3095.53	7074.53	6820.5	6770.82	1.15186	2.82716e-36	unspecified product	Leucine-rich repeat;Leucine-rich repeat, typical subtype;B3/B4 tRNA-binding domain	N/A	N/A	protein coding gene
AAEL006995	282.29	483.271	323.532	583.466	1169.6	782.704	1.15106	1.56081e-05	sodium/solute symporter	Sodium/solute symporter	N/A	N/A	protein coding gene
AAEL002004	3.43209	0	0	7.29333	21.6592	7.32641	1.15074	0.0402799	protein serine/threonine kinase, putative	Insect odorant-binding protein A10/Ejaculatory bulb-specific protein 3;Insect odorant-binding protein A10/Ejaculatory bulb-specific protein 3 superfamily	Insect odorant-binding protein A10/Ejaculatory bulb-specific protein 3 superfamily	N/A	protein coding gene
AAEL006293	36.037	13.2403	29.5573	32.0907	126.707	59.8323	1.15023	0.0166616	unspecified product	Two pore domain potassium channel;Potassium channel domain	N/A	N/A	protein coding gene
AAEL014761	48.0493	108.129	45.5342	78.768	207.929	227.119	1.14998	0.005022	unspecified product	Selenoprotein P, N-terminal;Selenoprotein P	N/A	N/A	protein coding gene
AAEL003723	620.351	750.284	782.868	1258.83	1035.31	2751.07	1.14974	4.68551e-05	C-Type Lysozyme (Lys-A).	Glycoside hydrolase, family 22, lysozyme;Glycoside hydrolase, family 22;Glycoside hydrolase family 22 domain;Lysozyme-like domain superfamily	Lysozyme-like domain superfamily	LYSC11	protein coding gene
AAEL001551	291.728	346.455	321.935	761.424	657.358	748.515	1.14963	1.01454e-12	unspecified product	N/A	N/A	N/A	protein coding gene
AAEL028085	5.14814	27.2162	19.1723	26.256	75.8074	51.2848	1.14893	0.0247653	unspecified product	N/A	N/A	N/A	ncRNA gene
AAEL022933	10.2963	1.47115	15.9769	29.1733	43.3185	21.9792	1.14869	0.0369316	unspecified product	N/A	N/A	N/A	pseudogene
AAEL000025	12.0123	8.82687	6.39076	13.128	69.3096	12.2107	1.14801	0.0385339	phosphoenolpyruvate carboxykinase	Phosphoenolpyruvate carboxykinase, GTP-utilising;Phosphoenolpyruvate carboxykinase, N-terminal;Phosphoenolpyruvate carboxykinase, GTP-utilising, conserved site;Phosphoenolpyruvate carboxykinase, C-terminal P-loop domain;Phosphoenolpyruvate carboxykinase, GTP-utilising, N-terminal	Phosphoenolpyruvate carboxykinase, N-terminal	N/A	protein coding gene
AAEL012086	2623.84	2995.25	3499.74	4971.13	7220.11	8425.37	1.14508	1.07514e-09	leucine-rich immune protein (Long)	Leucine-rich repeat;Leucine-rich repeat, typical subtype	N/A	LRIM1	protein coding gene
AAEL005955	56.6296	70.615	59.1145	141.491	165.693	128.212	1.14472	5.68757e-05	caspase	Peptidase C14 family;Peptidase C14A, caspase catalytic domain;Caspase-like domain superfamily	Caspase-like domain superfamily	CASPS17	protein coding gene
AAEL000546	592.894	708.357	655.053	1032.74	1583.29	1820.61	1.14415	1.81217e-08	Carboxylic ester hydrolase [Source:UniProtKB/TrEMBL;Acc:A0A1S4EW56]	Carboxylesterase, type B;Carboxylesterase type B, conserved site;Carboxylesterase type B, active site;Alpha/Beta hydrolase fold	Alpha/Beta hydrolase fold	N/A	protein coding gene
AAEL009477	629.789	672.313	520.048	1057.53	1307.14	1760.78	1.14272	1.18855e-08	Mab-21 domain-containing protein [Source:UniProtKB/TrEMBL;Acc:A0A1S4FME4]	Mab-21 domain	N/A	N/A	protein coding gene
AAEL021538	168.173	202.282	198.912	450.728	494.914	348.004	1.14264	6.19564e-08	unspecified product	Calcium-activated chloride channel, N-terminal;von Willebrand factor A-like domain superfamily	von Willebrand factor A-like domain superfamily	N/A	protein coding gene
AAEL021235	37.753	17.6537	38.3446	81.6853	63.8948	89.1379	1.14253	0.00415715	unspecified product	Zinc finger, AD-type;Zinc finger C2H2-type;Zinc finger C2H2 superfamily	Zinc finger C2H2 superfamily	N/A	protein coding gene
AAEL022815	11.1543	15.447	7.18961	13.128	54.1481	35.411	1.14239	0.0290654	unspecified product	N/A	N/A	N/A	ncRNA gene
AAEL003069	4.29012	8.0913	1.59769	17.504	27.0741	9.76854	1.14232	0.044289	unspecified product	CRAL-TRIO lipid binding domain;CRAL/TRIO, N-terminal domain superfamily;CRAL-TRIO lipid binding domain superfamily	CRAL/TRIO, N-terminal domain superfamily;CRAL-TRIO lipid binding domain superfamily	N/A	protein coding gene
AAEL024730	21.4506	53.6968	7.98845	72.9333	74.7244	84.2537	1.14201	0.0180133	unspecified product	Receptor, ligand binding region;Periplasmic binding protein-like I	Periplasmic binding protein-like I	N/A	protein coding gene
AAEL006978	1592.49	2286.9	2827.91	4311.82	5198.22	5647.44	1.14192	4.25302e-09	protein-glutamine gamma-glutamyltransferase	Transglutaminase, N-terminal;Transglutaminase-like;Transglutaminase, C-terminal;Immunoglobulin E-set;Protein-glutamine gamma-glutamyltransferase, animal;Transglutaminase, C-terminal domain superfamily;Papain-like cysteine peptidase superfamily	Transglutaminase, C-terminal domain superfamily;Papain-like cysteine peptidase superfamily;Immunoglobulin E-set	N/A	protein coding gene
AAEL022519	6.86419	4.41344	9.58614	18.9627	21.6592	24.4214	1.14058	0.0317816	unspecified product	N/A	N/A	N/A	ncRNA gene
AAEL011337	0	8.82687	0	5.83466	17.3274	50.0638	1.14005	0.0446287	unspecified product	Chitin binding domain;Chitin binding domain superfamily	Chitin binding domain superfamily	N/A	protein coding gene
AAEL015020	26.5987	25.0095	68.7007	56.888	223.09	54.9481	1.13931	0.0191249	glycoside hydrolases	Glycoside hydrolase family 1;Glycoside hydrolase superfamily;Glycosyl hydrolases family 1, N-terminal conserved site	Glycoside hydrolase superfamily	N/A	protein coding gene
AAEL027890	15.4444	13.2403	16.7757	29.1733	45.4844	45.1795	1.13912	0.0116451	unspecified product	PDZ domain;E3 ubiquitin-protein ligase SINA-like;PDZ superfamily;PDZ domain 6	PDZ superfamily	N/A	protein coding gene
AAEL009031	29.1728	36.7786	29.5573	78.768	55.2311	101.349	1.13834	0.0026449	forkhead box protein (AaegFOXF)	Fork head domain;Fork head domain conserved site1;Fork head domain conserved site 2;Winged helix DNA-binding domain superfamily	Winged helix DNA-binding domain superfamily	N/A	protein coding gene
AAEL026263	6.86419	1.47115	1.59769	11.6693	16.2444	14.6528	1.13821	0.0477074	unspecified product	N/A	N/A	N/A	protein coding gene
AAEL007109	341.493	406.036	477.709	653.482	914.02	1221.07	1.13749	8.59583e-07	unspecified product	Serine proteases, trypsin domain;Peptidase S1A, chymotrypsin family;Peptidase S1, PA clan;Serine proteases, trypsin family, histidine active site	Peptidase S1, PA clan	N/A	protein coding gene
AAEL010408	20.5926	13.9759	16.7757	35.008	42.2355	56.1691	1.1371	0.00993379	GPCR GABA B Family	Receptor, ligand binding region;GPCR family 3, GABA-B receptor;GPCR family 3, C-terminal;GPCR, family 3, conserved site;Periplasmic binding protein-like I	Periplasmic binding protein-like I	GPRGBB2	protein coding gene
AAEL022954	1.71605	4.41344	0	8.752	6.49777	24.4214	1.13709	0.0478372	unspecified product	N/A	N/A	N/A	ncRNA gene
AAEL001812	598.901	622.295	729.346	1432.41	1496.65	1409.11	1.13703	6.96058e-17	organic anion transporter	Kazal domain;Organic anion transporter polypeptide;Kazal domain superfamily;MFS transporter superfamily	Kazal domain superfamily;MFS transporter superfamily	N/A	protein coding gene
AAEL002438	6.86419	17.6537	20.77	40.8426	53.0651	31.7478	1.13669	0.0185863	unspecified product	Protein quiver	N/A	N/A	protein coding gene
AAEL022609	10395	11555.8	9770.68	18914.5	22181.2	29800.2	1.13635	4.47431e-12	unspecified product	PDZ domain;Zinc finger, LIM-type;Zasp-like motif;Domain of unknown function DUF4749;PDZ superfamily	PDZ superfamily	N/A	protein coding gene
AAEL005388	278	447.228	615.91	1129.01	856.623	1086.75	1.13609	5.54729e-06	unspecified product	Pat1-like	N/A	N/A	protein coding gene
AAEL009842	787.666	991.552	797.247	1645.38	1896.27	2210.13	1.13561	1.85959e-12	Galectin [Source:UniProtKB/TrEMBL;Acc:Q16UP1]	N/A	N/A	GALE12	protein coding gene
AAEL021781	20.5926	0	4.79307	21.88	6.49777	109.896	1.13435	0.0494176	unspecified product	N/A	N/A	N/A	ncRNA gene
AAEL003627	132.994	182.422	107.844	331.117	296.732	339.457	1.13376	3.99529e-06	sodium/chloride dependent amino acid transporter	Sodium:neurotransmitter symporter;Sodium:neurotransmitter symporter superfamily	Sodium:neurotransmitter symporter superfamily	N/A	protein coding gene
AAEL027231	93.5246	71.3506	99.8556	170.664	253.413	185.602	1.13361	4.30642e-05	unspecified product	N/A	N/A	N/A	ncRNA gene
AAEL029065	0	11.7692	3.19538	14.5867	38.9866	17.0949	1.13352	0.0495749	unspecified product	Trypsin Inhibitor-like, cysteine rich domain;Serine protease inhibitor-like superfamily	Serine protease inhibitor-like superfamily	N/A	protein coding gene
AAEL023080	0	1.47115	0	2.91733	15.1615	7.32641	1.13244	0.0387145	unspecified product	N/A	N/A	N/A	ncRNA gene
AAEL027082	3.43209	2.94229	0	32.0907	28.157	0	1.13192	0.0444208	unspecified product	N/A	N/A	N/A	ncRNA gene
AAEL005491	873.468	880.481	878.73	2094.64	1778.22	1946.38	1.13069	1.8472e-20	ABC transporter	ABC transporter-like;AAA+ ATPase domain;ABC-2 type transporter;ABC transporter, conserved site;P-loop containing nucleoside triphosphate hydrolase	P-loop containing nucleoside triphosphate hydrolase	N/A	protein coding gene
AAEL011217	141.574	191.249	165.361	256.725	581.551	316.257	1.12845	0.000140553	unspecified product	PQ-loop repeat;Mannose-P-dolichol utilization defect 1 protein	N/A	N/A	protein coding gene
AAEL010817	331.197	228.763	458.537	809.56	692.013	805.905	1.12838	1.8318e-06	unspecified product	THAP-type zinc finger	N/A	N/A	protein coding gene
AAEL028054	3.43209	1.47115	9.58614	18.9627	12.9955	23.2003	1.12835	0.0468665	unspecified product	N/A	N/A	N/A	ncRNA gene
AAEL025684	13.7284	15.447	22.3677	49.5946	58.48	28.0846	1.12788	0.0136757	unspecified product	N/A	N/A	N/A	pseudogene
AAEL011766	93.5246	67.6727	63.9076	122.528	161.361	244.214	1.12785	0.000484488	unspecified product	N/A	N/A	N/A	protein coding gene
AAEL000597	508.808	520.785	505.669	1172.77	1159.85	1055	1.12663	8.00886e-18	cadherin	Cadherin, cytoplasmic domain;EGF-like domain;Laminin G domain;EGF-like calcium-binding domain;Cadherin-like;Growth factor receptor cysteine-rich domain superfamily;EGF-like, conserved site;Concanavalin A-like lectin/glucanase domain superfamily;Cadherin-like superfamily;Cadherin conserved site	Cadherin-like superfamily;Concanavalin A-like lectin/glucanase domain superfamily;Growth factor receptor cysteine-rich domain superfamily	N/A	protein coding gene
AAEL004191	199.92	148.586	174.947	423.013	386.618	362.657	1.12643	3.28327e-08	selenocysteine-specific elongation factor	Transcription factor, GTP-binding domain;Small GTP-binding protein domain;Translation protein, beta-barrel domain superfamily;P-loop containing nucleoside triphosphate hydrolase	Translation protein, beta-barrel domain superfamily;P-loop containing nucleoside triphosphate hydrolase	N/A	protein coding gene
AAEL013987	4161.41	4296.48	4834.61	8628.01	10217.7	10413.3	1.1257	1.81877e-20	unspecified product	N/A	N/A	N/A	protein coding gene
AAEL008036	46.3333	36.0431	38.3446	58.3466	133.204	100.128	1.1255	0.00275962	dynein heavy chain	AAA+ ATPase domain;Dynein heavy chain region D6 P-loop domain;Dynein heavy chain, domain-2;Dynein heavy chain, AAA module D4;Dynein heavy chain, coiled coil stalk;Dynein heavy chain;P-loop containing nucleoside triphosphate hydrolase;Dynein heavy chain, hydrolytic ATP-binding dynein motor region;Dynein heavy chain, ATP-binding dynein motor region;Dynein heavy chain, C-terminal domain;Dynein heavy…	P-loop containing nucleoside triphosphate hydrolase	N/A	protein coding gene
AAEL006125	555.999	414.863	545.611	1234.03	899.942	1246.71	1.12486	2.24658e-09	unspecified product	Centrobin	N/A	N/A	protein coding gene
AAEL010551	11.1543	5.14901	13.5804	35.008	19.4933	32.9688	1.12307	0.0290555	unspecified product	FAM92 protein;AH/BAR domain superfamily	AH/BAR domain superfamily	N/A	protein coding gene
AAEL006883	701.005	653.189	758.903	1409.07	1766.31	1482.38	1.12292	1.1278e-14	unspecified product	Ribosomal protein L7Ae/L30e/S12e/Gadd45;Growth arrest and DNA damage-inducible protein GADD45;50S ribosomal protein L30e-like	50S ribosomal protein L30e-like	N/A	protein coding gene
AAEL028094	0	0	0.798845	1.45867	24.9081	2.44214	1.12281	0.0354402	unspecified product	N/A	N/A	N/A	protein coding gene
AAEL012093	467.623	527.406	430.578	806.642	1091.63	1272.35	1.121	5.57219e-09	leucine-rich transmembrane protein	Cysteine-rich flanking region, C-terminal;Leucine-rich repeat;Leucine-rich repeat, typical subtype	N/A	N/A	protein coding gene
AAEL020401	2.57407	2.20672	12.7815	20.4213	33.5718	12.2107	1.12097	0.048419	unspecified product	N/A	N/A	N/A	protein coding gene
AAEL022336	1.71605	13.9759	22.3677	48.136	21.6592	53.727	1.11921	0.0401402	unspecified product	N/A	N/A	N/A	ncRNA gene
AAEL004335	75.5061	104.451	102.252	192.544	275.072	177.055	1.11846	6.13282e-05	secreted ferritin G subunit precursor, putative	Ferritin;Ferritin-like superfamily	Ferritin-like superfamily	N/A	protein coding gene
AAEL000406	143.29	146.379	157.373	217.341	376.871	420.047	1.11832	2.49035e-05	unspecified product	N/A	N/A	N/A	protein coding gene
AAEL023939	0	0	1.59769	4.376	16.2444	4.88427	1.11808	0.0412735	unspecified product	N/A	N/A	N/A	pseudogene
AAEL024438	557.715	553.151	776.478	1433.87	1068.88	1703.39	1.11794	5.344e-08	unspecified product	Chondroitin N-acetylgalactosaminyltransferase;Nucleotide-diphospho-sugar transferases	Nucleotide-diphospho-sugar transferases	N/A	protein coding gene
AAEL021755	241.963	302.32	386.641	548.458	698.511	836.431	1.11641	7.6805e-07	unspecified product	N/A	N/A	N/A	protein coding gene
AAEL014316	62.6357	89.7399	53.5226	121.069	185.187	170.949	1.11631	0.000374267	unspecified product	Protein of unknown function DUF229;Alkaline-phosphatase-like, core domain superfamily	Alkaline-phosphatase-like, core domain superfamily	N/A	protein coding gene
AAEL018240	210.216	336.892	265.217	595.136	484.084	744.851	1.11624	1.54026e-06	unspecified product	Protein fuseless	N/A	N/A	protein coding gene
AAEL011292	80.6542	88.2687	71.8961	99.1893	220.924	244.214	1.11595	0.000935807	protease m1 zinc metalloprotease	Peptidase M1, alanine aminopeptidase/leukotriene A4 hydrolase;Peptidase M1, membrane alanine aminopeptidase;ERAP1-like C-terminal domain;Aminopeptidase N-type;Aminopeptidase N-like , N-terminal	Aminopeptidase N-like , N-terminal	N/A	protein coding gene
AAEL023621	2.57407	0	0.798845	2.91733	8.6637	18.316	1.11477	0.0479806	unspecified product	N/A	N/A	N/A	ncRNA gene
AAEL022261	441.882	362.637	515.255	818.312	1468.5	694.788	1.11462	1.66315e-05	unspecified product	Insect cuticle protein;Chitin-binding type R&R consensus	N/A	N/A	protein coding gene
AAEL013774	2493.42	4200.12	3832.86	6591.71	11140.4	5864.79	1.11414	2.19305e-06	unspecified product	N/A	N/A	N/A	protein coding gene
AAEL022296	157.876	230.234	162.166	427.389	537.149	283.288	1.11301	3.46017e-05	unspecified product	G protein-coupled receptor, rhodopsin-like;GPCR, rhodopsin-like, 7TM	N/A	N/A	protein coding gene
AAEL027364	7.72221	16.9182	12.7815	14.5867	24.9081	74.4851	1.11253	0.0365005	unspecified product	N/A	N/A	N/A	protein coding gene
AAEL012099	1991.47	2220.69	2349.4	3144.88	5421.31	5989.34	1.11241	5.52905e-08	protease m1 zinc metalloprotease	Peptidase M1, alanine aminopeptidase/leukotriene A4 hydrolase;Peptidase M1, membrane alanine aminopeptidase;ERAP1-like C-terminal domain;Aminopeptidase N2;Aminopeptidase N-type;Aminopeptidase N-like , N-terminal	Aminopeptidase N-like , N-terminal	N/A	protein coding gene
AAEL026359	13.7284	4.41344	1.59769	32.0907	20.5763	17.0949	1.1101	0.0483975	unspecified product	N/A	N/A	N/A	ncRNA gene
AAEL002176	217.08	186.1	147.786	374.877	468.923	379.752	1.10975	4.28881e-07	inosine-uridine preferring nucleoside hydrolase	Inosine/uridine-preferring nucleoside hydrolase domain;Ribonucleoside hydrolase-like	Ribonucleoside hydrolase-like	N/A	protein coding gene
AAEL020747	655.53	781.914	680.616	1439.7	1849.7	1351.72	1.10891	1.17769e-11	unspecified product	Haem peroxidase superfamily;Haem peroxidase, animal-type	Haem peroxidase superfamily	N/A	protein coding gene
AAEL021694	513.956	651.717	409.808	615.557	1836.7	1152.69	1.10875	0.000208801	unspecified product	Cytochrome b561/ferric reductase transmembrane;Cytochrome b561-like;Cytochrome b561/Cytochrome b reductase 1-like	N/A	N/A	protein coding gene
AAEL027696	0	0	0	10.2107	2.16592	9.76854	1.10732	0.0332641	unspecified product	N/A	N/A	N/A	ncRNA gene
AAEL009474	302.024	308.205	293.176	406.968	571.804	1073.32	1.1059	0.000119036	Peptidoglycan Recognition Protein (Short)	N-acetylmuramoyl-L-alanine amidase domain;Peptidoglycan recognition protein family domain, metazoa/bacteria;Peptidoglycan recognition protein;Peptidoglycan recognition protein, PGRP-S;N-acetylmuramoyl-L-alanine amidase/PGRP domain superfamily	N-acetylmuramoyl-L-alanine amidase/PGRP domain superfamily	PGRPS1	protein coding gene
AAEL020320	0	0	0.798845	4.376	10.8296	4.88427	1.10584	0.0398385	unspecified product	N/A	N/A	N/A	ncRNA gene
AAEL011070	1393.43	1439.52	1523.4	2446.18	3597.6	3469.05	1.10513	5.67803e-12	C-Type Lectin (CTL) - galactose binding.	C-type lectin-like;C-type lectin fold;C-type lectin, conserved site	C-type lectin fold	CTLGA3	protein coding gene
AAEL024371	49.7654	51.4901	63.9076	131.28	135.37	109.896	1.10372	0.000209426	unspecified product	N/A	N/A	N/A	ncRNA gene
AAEL026751	8732.11	10270.1	10599.9	19958.9	18775.3	25669.3	1.10344	2.86744e-14	unspecified product	Zinc finger, ZZ-type;UBA-like superfamily;Ubiquitin-associated domain;Sequestosome-1, UBA domain	UBA-like superfamily	N/A	p62
AAEL022136	2806.6	3180.62	3318.4	5375.18	7421.54	7468.05	1.10342	2.9453e-13	unspecified product	C-type lectin-like;C-type lectin fold	C-type lectin fold	N/A	protein coding gene
AAEL023447	0.858024	0	0	0	19.4933	13.4317	1.10274	0.0377032	unspecified product	N/A	N/A	N/A	ncRNA gene
AAEL020464	8.58024	9.56245	27.9596	42.3013	44.4015	39.0742	1.10132	0.0252439	unspecified product	N/A	N/A	N/A	ncRNA gene
AAEL022782	3.43209	17.6537	30.3561	58.3466	58.48	32.9688	1.10127	0.0342094	unspecified product	Thrombospondin type-1 (TSP1) repeat;Immunoglobulin subtype 2;Immunoglobulin subtype;PLAC;Immunoglobulin I-set;ADAMTS/ADAMTS-like;Immunoglobulin-like domain superfamily;Thrombospondin type-1 (TSP1) repeat superfamily	Immunoglobulin-like domain superfamily;Thrombospondin type-1 (TSP1) repeat superfamily	N/A	protein coding gene
AAEL002559	1069.1	1070.26	1096.02	1276.33	2476.73	3491.03	1.10074	2.4068e-05	unspecified product	Superoxide dismutase, copper/zinc binding domain;Superoxide dismutase-like, copper/zinc binding domain superfamily	Superoxide dismutase-like, copper/zinc binding domain superfamily	N/A	protein coding gene
AAEL005748	1787.26	2080.94	1789.41	2882.32	4958.88	4549.7	1.10032	5.53804e-09	elastase, putative	Serine proteases, trypsin domain;Peptidase S1A, chymotrypsin family;Chitin binding domain;Peptidase S1, PA clan;Serine proteases, trypsin family, histidine active site;Chitin binding domain superfamily	Peptidase S1, PA clan;Chitin binding domain superfamily	N/A	protein coding gene
AAEL010835	1302.48	943.74	1441.92	3101.12	2115.03	2865.85	1.09956	9.8596e-09	mitogen-activated protein kinase kinase kinase	Protein kinase domain;Serine-threonine/tyrosine-protein kinase, catalytic domain;Serine/threonine-protein kinase, active site;Protein kinase-like domain superfamily	Protein kinase-like domain superfamily	N/A	protein coding gene
AAEL019796	49.7654	44.8699	63.1088	107.941	139.702	112.338	1.09941	0.000409252	unspecified product	N/A	N/A	N/A	protein coding gene
AAEL000809	28.3148	18.3893	20.77	51.0533	67.1437	46.4006	1.09858	0.00767036	unspecified product	N/A	N/A	N/A	protein coding gene
AAEL012069	2372.44	3271.09	2818.33	5134.5	7760.51	5570.51	1.09852	6.73087e-10	glutathione peroxidase	Glutathione peroxidase;Thioredoxin-like superfamily	Thioredoxin-like superfamily	GPXH1	protein coding gene
AAEL020078	3.43209	18.3893	19.9711	29.1733	38.9866	52.5059	1.0983	0.0340152	unspecified product	N/A	N/A	N/A	protein coding gene
AAEL017345	3219.3	3460.87	3526.1	6059.3	7715.02	8320.36	1.09826	1.85716e-15	unspecified product	N/A	N/A	N/A	protein coding gene
AAEL005503	18.8765	25.0095	22.3677	70.016	25.9911	74.4851	1.09816	0.0153868	unspecified product	N/A	N/A	N/A	protein coding gene
AAEL020513	297.734	381.762	369.865	780.386	581.551	947.549	1.0976	1.91924e-07	unspecified product	N/A	N/A	N/A	ncRNA gene
AAEL009323	495.938	467.824	474.514	971.472	1374.28	805.905	1.09709	5.47321e-08	carbonic anhydrase precursor	Alpha carbonic anhydrase domain;Carbonic anhydrase, alpha-class, conserved site;Carbonic anhydrase, alpha-class;Alpha carbonic anhydrase domain superfamily	Alpha carbonic anhydrase domain superfamily	N/A	protein coding gene
AAEL023747	12.8704	5.14901	11.1838	24.7973	30.3229	26.8635	1.09681	0.0315867	unspecified product	N/A	N/A	N/A	ncRNA gene
AAEL020260	95.2406	91.9466	103.051	210.048	152.698	293.056	1.09671	0.000141457	unspecified product	N/A	N/A	N/A	pseudogene
AAEL021067	36.895	23.5383	27.9596	71.4746	61.7288	75.7062	1.09334	0.00359631	unspecified product	Immunoglobulin subtype;Immunoglobulin-like domain superfamily	Immunoglobulin-like domain superfamily	N/A	protein coding gene
AAEL026037	25.7407	16.1826	19.1723	46.6773	47.6503	54.9481	1.09212	0.00897131	unspecified product	N/A	N/A	N/A	ncRNA gene
AAEL020092	3993.24	4160.4	4058.93	6670.48	10346.6	9398.56	1.09178	6.38303e-12	unspecified product	RTP801-like	N/A	N/A	protein coding gene
AAEL013047	1242.42	1351.98	1410.76	2535.16	3029.05	3050.23	1.09153	1.44003e-17	sphingolipid delta 4 desaturase/c-4 hydroxylase protein des2	Fatty acid desaturase domain;Sphingolipid delta4-desaturase;Sphingolipid delta4-desaturase, N-terminal	N/A	N/A	protein coding gene
AAEL012538	151.012	298.643	244.447	389.464	566.389	587.334	1.08795	4.22313e-05	leucine-rich immune protein (Short)	Leucine-rich repeat;Leucine-rich repeat, typical subtype	N/A	LRIM6	protein coding gene
AAEL023746	364.66	386.176	475.313	800.808	817.636	1037.91	1.08761	1.59507e-09	unspecified product	Leucine-rich repeat N-terminal domain;Leucine-rich repeat;Leucine-rich repeat, typical subtype	N/A	N/A	protein coding gene
AAEL014044	56.6296	126.519	59.1145	145.867	266.409	153.855	1.08729	0.00284288	unspecified product	DOMON domain;Thrombomodulin;DM13 domain	N/A	N/A	protein coding gene
AAEL007322	1404.58	1256.36	1309.31	2272.6	2986.81	3292	1.08709	2.9068e-12	phosphatidate phosphatase	Phosphatidic acid phosphatase type 2/haloperoxidase;Phosphatidic acid phosphatase type 2/haloperoxidase superfamily;Phospholipid phosphatase	Phosphatidic acid phosphatase type 2/haloperoxidase superfamily	N/A	protein coding gene
AAEL008278	265.987	353.075	297.17	449.269	677.934	891.379	1.08631	9.41608e-06	CRAL-TRIO domain-containing protein [Source:UniProtKB/TrEMBL;Acc:A0A1S4FJA2]	CRAL-TRIO lipid binding domain;CRAL/TRIO, N-terminal domain;CRAL/TRIO, N-terminal domain superfamily;CRAL-TRIO lipid binding domain superfamily	CRAL/TRIO, N-terminal domain superfamily;CRAL-TRIO lipid binding domain superfamily	N/A	protein coding gene
AAEL022683	5.14814	7.35573	11.1838	14.5867	15.1615	43.9584	1.0853	0.0463978	unspecified product	N/A	N/A	N/A	ncRNA gene
AAEL019902	319.185	634.064	724.553	808.101	1532.39	1406.67	1.08483	0.000130486	unspecified product	Beta-1,3-glucan-binding protein, N-terminal	N/A	N/A	protein coding gene
AAEL021904	157.876	136.081	146.189	296.109	410.443	258.866	1.0842	6.50629e-06	unspecified product	EGF-type aspartate/asparagine hydroxylation site;Sushi/SCR/CCP domain;EGF-like domain;Pentraxin-related;EGF-like calcium-binding domain;von Willebrand factor, type A;HYR domain;Growth factor receptor cysteine-rich domain superfamily;Tyrosine-protein kinase ephrin type A/B receptor-like;EGF-like, conserved site;Concanavalin A-like lectin/glucanase domain superfamily;Sushi/SCR/CCP superfamily;von W…	Concanavalin A-like lectin/glucanase domain superfamily;von Willebrand factor A-like domain superfamily;Growth factor receptor cysteine-rich domain superfamily;Sushi/SCR/CCP superfamily	Sushi-3	protein coding gene
AAEL025186	3.43209	32.3652	51.9249	77.3093	87.7199	80.5905	1.08419	0.034071	unspecified product	N/A	N/A	N/A	protein coding gene
AAEL021342	3225.31	2827.54	3429.44	6286.85	7077.16	6880.72	1.083	4.10247e-20	V-type proton ATPase subunit [Source:UniProtKB/TrEMBL;Acc:Q1HQS1]	ATPase, V0 complex, c/d subunit;ATPase, V0 complex, subunit d;V-type ATP synthase subunit C-like	V-type ATP synthase subunit C-like	N/A	protein coding gene
AAEL013906	9.43826	9.56245	7.98845	17.504	30.3229	26.8635	1.08141	0.0339117	bone morphogenetic protein 5/7, bmp5/7	TGF-beta, propeptide;Transforming growth factor-beta, C-terminal;Transforming growth factor-beta-related;Transforming growth factor beta, conserved site;Cystine-knot cytokine	Cystine-knot cytokine	N/A	protein coding gene
AAEL002380	8.58024	17.6537	19.1723	37.9253	25.9911	56.1691	1.08053	0.0253224	gustatory receptor (Gr1)	7TM chemoreceptor	N/A	Gr1	protein coding gene
AAEL017144	6702.02	8303.14	9279.39	10385.7	22978.3	19683.6	1.08044	2.81906e-06	unspecified product	N/A	N/A	N/A	protein coding gene
AAEL009690	13.7284	14.7115	11.1838	32.0907	31.4059	37.8531	1.07982	0.0198819	unspecified product	B9 domain	N/A	N/A	protein coding gene
AAEL025043	8.58024	13.2403	6.39076	30.632	30.3229	18.316	1.07834	0.0360252	unspecified product	N/A	N/A	N/A	protein coding gene
AAEL006700	181.901	267.013	256.429	542.624	594.546	398.068	1.07529	2.6456e-06	trypsin, putative	CUB domain;Serine proteases, trypsin domain;Peptidase S1A, chymotrypsin family;Peptidase S1, PA clan;Serine proteases, trypsin family, histidine active site;Spermadhesin, CUB domain superfamily	Spermadhesin, CUB domain superfamily;Peptidase S1, PA clan	N/A	protein coding gene
AAEL004715	39.4691	63.2593	55.9192	106.483	164.61	91.5801	1.0736	0.00200186	b-cell translocation protein	Anti-proliferative protein;BTG-like domain superfamily	BTG-like domain superfamily	B-cell Tran	protein coding gene
AAEL026409	10.2963	5.14901	15.9769	29.1733	29.24	28.0846	1.07218	0.035726	unspecified product	Triacylglycerol lipase family;Lipase/vitellogenin;Alpha/Beta hydrolase fold	Alpha/Beta hydrolase fold	N/A	protein coding gene
AAEL023229	534.549	576.689	556.795	895.621	1233.49	1448.19	1.07195	9.63936e-09	unspecified product	Sushi/SCR/CCP domain;Serine proteases, trypsin domain;Low-density lipoprotein (LDL) receptor class A repeat;Peptidase S1, PA clan;Serine proteases, trypsin family, histidine active site;Low-density lipoprotein (LDL) receptor class A, conserved site;Sushi/SCR/CCP superfamily;LDL receptor-like superfamily	Peptidase S1, PA clan;LDL receptor-like superfamily;Sushi/SCR/CCP superfamily	Sushi-4	protein coding gene
AAEL021915	252.259	327.33	309.952	498.864	841.462	586.113	1.07191	1.92656e-06	unspecified product	WH2 domain	N/A	N/A	protein coding gene
AAEL008866	12.0123	2.94229	9.58614	20.4213	17.3274	36.632	1.07069	0.0487874	pupal cuticle protein 78E, putative	Insect cuticle protein	N/A	N/A	protein coding gene
AAEL017349	1405.44	1040.84	933.85	3804.2	1707.83	1897.54	1.07059	4.21123e-05	unspecified product	Heat shock protein 70 family;Heat shock protein 70, conserved site;Heat shock protein 70kD, peptide-binding domain superfamily;Heat shock protein 70kD, C-terminal domain superfamily;Endoplasmic reticulum chaperone BIP, nucleotide-binding domain;ATPase, nucleotide binding domain	Heat shock protein 70kD, peptide-binding domain superfamily;Heat shock protein 70kD, C-terminal domain superfamily;ATPase, nucleotide binding domain	N/A	protein coding gene
AAEL023749	397.265	358.959	398.624	563.045	1036.39	891.379	1.06872	1.28032e-06	unspecified product	N/A	N/A	N/A	pseudogene
AAEL003318	664.968	630.386	644.668	1105.67	1598.45	1424.99	1.06865	7.12961e-11	oligopeptide transporter	Proton-dependent oligopeptide transporter family;PTR2 family proton/oligopeptide symporter, conserved site;MFS transporter superfamily	MFS transporter superfamily	N/A	protein coding gene
AAEL024235	3505.88	3658	3852.03	7138.71	9233.34	6972.3	1.06847	3.74557e-15	unspecified product	IRS-type PTB domain;I/LWEQ domain;Vinculin-binding site-containing domain;Talin, central;FERM, N-terminal;FERM conserved site;FERM central domain;Band 4.1 domain;Talin, N-terminal F0 domain;FERM superfamily, second domain;I/LWEQ domain superfamily;Talin, central domain superfamily;Alpha-catenin/vinculin-like superfamily;Talin-1/2, rod-segment	Talin, central domain superfamily;I/LWEQ domain superfamily;FERM superfamily, second domain;Alpha-catenin/vinculin-like superfamily	N/A	protein coding gene
AAEL000671	36.037	1.47115	27.1607	71.4746	49.8163	70.8219	1.06837	0.0472036	Toll-like receptor (TOLL6)	Toll/interleukin-1 receptor homology (TIR) domain;Leucine-rich repeat;Leucine-rich repeat, typical subtype;Toll/interleukin-1 receptor homology (TIR) domain superfamily	Toll/interleukin-1 receptor homology (TIR) domain superfamily	TOLL6	protein coding gene
AAEL020047	0	0	1.59769	2.91733	2.16592	24.4214	1.06721	0.047752	unspecified product	Glycosyltransferase family 92	N/A	N/A	protein coding gene
AAEL008069	301.166	386.911	416.997	701.618	990.91	681.356	1.0671	2.52324e-07	notch	EGF-type aspartate/asparagine hydroxylation site;Coagulation factor 5/8 C-terminal domain;Sushi/SCR/CCP domain;EGF-like domain;CUB domain;C-type lectin-like;EGF-like calcium-binding domain;Low-density lipoprotein (LDL) receptor class A repeat;HYR domain;Galactose-binding-like domain superfamily;Growth factor receptor cysteine-rich domain superfamily;Tyrosine-protein kinase ephrin type A/B recepto…	Galactose-binding-like domain superfamily;Spermadhesin, CUB domain superfamily;Concanavalin A-like lectin/glucanase domain superfamily;C-type lectin fold;Growth factor receptor cysteine-rich domain superfamily;LDL receptor-like superfamily;Sushi/SCR/CCP superfamily	Sushi-2	protein coding gene
AAEL002560	640.944	650.982	652.657	975.848	1753.32	1437.2	1.06611	1.14565e-07	unspecified product	EGF-like domain;EB domain	N/A	N/A	protein coding gene
AAEL002644	658.962	829.726	784.466	1454.29	1625.53	1737.58	1.06579	3.36794e-13	unspecified product	Coiled-coil domain-containing protein 51	N/A	N/A	protein coding gene
AAEL005031	353.506	305.998	404.216	786.221	675.768	803.463	1.06533	8.13189e-10	unspecified product	Zinc finger, AD-type;Zinc finger C2H2-type;Zinc finger C2H2 superfamily	Zinc finger C2H2 superfamily	N/A	protein coding gene
AAEL026858	235.957	144.908	214.889	367.584	487.333	431.037	1.06488	5.82756e-06	unspecified product	THAP-type zinc finger;Zinc finger, AD-type;Zinc finger C2H2-type;Zinc finger C2H2 superfamily	Zinc finger C2H2 superfamily	N/A	protein coding gene
AAEL000687	249.685	213.316	272.406	447.81	440.766	697.23	1.06385	3.42e-06	glucosyl/glucuronosyl transferases	UDP-glucuronosyl/UDP-glucosyltransferase;UDP-glycosyltransferase family, conserved site	N/A	N/A	protein coding gene
AAEL012245	56.6296	54.4324	42.3388	71.4746	178.689	102.57	1.0634	0.00444226	unspecified product	Chitin binding domain;Chitin binding domain superfamily	Chitin binding domain superfamily	N/A	protein coding gene
AAEL008355	205.068	199.34	238.056	366.125	657.358	371.205	1.06278	3.1702e-05	unspecified product	N/A	N/A	N/A	protein coding gene
AAEL024038	207.642	150.792	141.396	275.688	431.019	374.868	1.06235	2.04236e-05	unspecified product	N/A	N/A	N/A	ncRNA gene
AAEL005186	17.1605	32.3652	25.563	35.008	80.1392	67.1587	1.06189	0.0148033	tmc3 protein	N/A	N/A	N/A	protein coding gene
AAEL012783	5515.38	5080.6	4974.41	10680.4	11979.7	10061.6	1.0615	1.77941e-21	protease m1 zinc metalloprotease	Peptidase M1, alanine aminopeptidase/leukotriene A4 hydrolase;Peptidase M1, membrane alanine aminopeptidase;ERAP1-like C-terminal domain;Aminopeptidase N2;Aminopeptidase N-type;Aminopeptidase N-like , N-terminal	Aminopeptidase N-like , N-terminal	N/A	protein coding gene
AAEL008006	826.277	1347.57	1240.61	1906.48	2672.75	2715.65	1.0606	1.58298e-07	3-hydroxyacyl-coa dehyrogenase	3-hydroxyacyl-CoA dehydrogenase, C-terminal;3-hydroxyacyl-CoA dehydrogenase, NAD binding;3-hydroxyacyl-CoA dehydrogenase, conserved site;6-phosphogluconate dehydrogenase-like, C-terminal domain superfamily;3-hydroxyacyl-CoA dehydrogenase;NAD(P)-binding domain superfamily	6-phosphogluconate dehydrogenase-like, C-terminal domain superfamily;NAD(P)-binding domain superfamily	N/A	protein coding gene
AAEL012157	202.494	294.229	329.124	487.194	620.537	666.703	1.06037	2.22519e-06	unspecified product	Peptidase M28	N/A	N/A	protein coding gene
AAEL024756	4.29012	11.7692	18.3734	33.5493	21.6592	41.5163	1.05994	0.0418722	unspecified product	Zinc finger C2H2-type;Zinc finger C2H2 superfamily	Zinc finger C2H2 superfamily	N/A	protein coding gene
AAEL004580	217.08	362.637	349.894	530.954	801.392	671.587	1.05984	7.44292e-06	beta-galactosidase	Glycoside hydrolase, family 35;Galactose-binding-like domain superfamily;Glycoside hydrolase superfamily;Glycoside hydrolase, family 35, conserved site;Beta-galactosidase 1-like;Glycoside hydrolase 35, catalytic domain	Galactose-binding-like domain superfamily;Glycoside hydrolase superfamily	N/A	protein coding gene
AAEL003093	42.0432	30.1585	51.1261	68.5573	115.877	96.4644	1.05964	0.0036401	elongase, putative	ELO family	N/A	N/A	protein coding gene
AAEL013042	22.3086	27.2162	55.1203	93.3546	81.2222	72.043	1.0595	0.00856863	unspecified product	EGF-type aspartate/asparagine hydroxylation site;EGF-like domain;EGF-like calcium-binding domain;Growth factor receptor cysteine-rich domain superfamily;EGF-like, conserved site;EGF-like calcium-binding, conserved site	Growth factor receptor cysteine-rich domain superfamily	N/A	protein coding gene
AAEL025306	0	0	0.798845	1.45867	4.33185	17.0949	1.05893	0.0458894	unspecified product	N/A	N/A	N/A	ncRNA gene
AAEL027092	44.6172	15.447	45.5342	81.6853	76.8903	91.5801	1.05741	0.0108571	unspecified product	Tetratricopeptide-like helical domain superfamily;Tetratricopeptide repeat	Tetratricopeptide-like helical domain superfamily	N/A	protein coding gene
AAEL019601	131.278	139.759	190.125	272.771	307.561	416.384	1.0573	2.57213e-05	unspecified product	BTB/POZ domain;SKP1/BTB/POZ domain superfamily	SKP1/BTB/POZ domain superfamily	N/A	protein coding gene
AAEL004216	87.5184	105.922	111.838	160.453	168.942	350.446	1.05545	0.00114969	unspecified product	Growth factor receptor cysteine-rich domain superfamily	Growth factor receptor cysteine-rich domain superfamily	N/A	protein coding gene
AAEL008639	852.017	1093.06	845.178	1406.15	2334.87	2189.37	1.0546	1.32834e-07	unspecified product	Cadherin-like;Concanavalin A-like lectin/glucanase domain superfamily;Cadherin-like superfamily;Calsyntenin	Cadherin-like superfamily;Concanavalin A-like lectin/glucanase domain superfamily	N/A	protein coding gene
AAEL021673	0	0	1.59769	18.9627	0	19.5371	1.05338	0.0477154	unspecified product	N/A	N/A	N/A	ncRNA gene
AAEL022115	7.72221	22.0672	7.18961	40.8426	17.3274	46.4006	1.05311	0.04475	unspecified product	N/A	N/A	N/A	ncRNA gene
AAEL024848	0	0	0	10.2107	4.33185	4.88427	1.05263	0.0406145	unspecified product	N/A	N/A	N/A	ncRNA gene
AAEL005600	326.907	321.445	389.836	547	942.177	721.651	1.05263	1.14636e-06	unspecified product	PLC-like phosphodiesterase, TIM beta/alpha-barrel domain superfamily;Glycerophosphodiester phosphodiesterase domain	PLC-like phosphodiesterase, TIM beta/alpha-barrel domain superfamily	N/A	protein coding gene
AAEL008620	5116.4	7724.98	8749.75	11784.6	17165	16870.3	1.05213	1.36005e-07	D7 protein, putative	Pheromone/general odorant binding protein;Pheromone/general odorant binding protein superfamily	Pheromone/general odorant binding protein superfamily	N/A	protein coding gene
AAEL021926	385.253	489.891	484.899	825.605	1160.94	888.937	1.05211	1.47903e-08	unspecified product	N/A	N/A	N/A	ncRNA gene
AAEL015119	32.6049	47.0767	69.4995	65.64	125.624	153.855	1.05167	0.00724424	cuticle protein, putative	Insect cuticle protein;Chitin-binding type R&R consensus	N/A	N/A	protein coding gene
AAEL006723	345.784	339.835	372.262	567.421	803.558	866.958	1.05137	5.40073e-08	unspecified product	BTB/Kelch-associated	N/A	N/A	protein coding gene
AAEL010680	33.4629	58.1102	33.5515	103.565	72.5585	109.896	1.05136	0.00423853	unspecified product	Pancreatic trypsin inhibitor Kunitz domain;Proteinase inhibitor I2, Kunitz, conserved site;Pancreatic trypsin inhibitor Kunitz domain superfamily	Pancreatic trypsin inhibitor Kunitz domain superfamily	N/A	protein coding gene
AAEL009736	451.32	369.258	412.204	672.445	1014.74	918.243	1.05122	3.7566e-08	unspecified product	FAM110;Centrosome-associated, FAM110, C-terminal domain	N/A	N/A	protein coding gene
AAEL027466	60.0617	19.1249	56.718	78.768	144.034	97.6854	1.05091	0.0119227	unspecified product	N/A	N/A	N/A	ncRNA gene
AAEL012726	587.746	768.673	726.949	1120.26	1660.18	1621.58	1.05073	1.89463e-08	unspecified product	Leucine-rich repeat;Leucine-rich repeat, typical subtype	N/A	N/A	protein coding gene
AAEL011071	195.629	229.499	303.561	443.434	606.459	501.859	1.04952	2.34413e-06	U2 snrnp auxiliary factor, small subunit [Source:UniProtKB/TrEMBL;Acc:A0A1S4FS45]	RNA recognition motif domain;U2 auxiliary factor small subunit;RNA-binding domain superfamily	RNA-binding domain superfamily	N/A	protein coding gene
AAEL022432	59.2036	41.9276	23.1665	91.896	98.5496	94.0222	1.04948	0.00568628	unspecified product	N/A	N/A	N/A	ncRNA gene
AAEL024595	21.4506	51.4901	39.9423	86.0613	50.8992	133.096	1.04933	0.0138886	unspecified product	Harbinger transposase-derived nuclease domain	N/A	N/A	protein coding gene
AAEL003748	98.6727	208.903	264.418	319.448	664.939	300.383	1.04822	0.00279168	cytochrome P450	Cytochrome P450;Cytochrome P450, E-class, group IV;Cytochrome P450, conserved site;Cytochrome P450 superfamily	Cytochrome P450 superfamily	CYP9AE1	protein coding gene
AAEL018689	3708.38	3318.17	3188.19	10442.6	5664.98	5586.39	1.04808	8.79364e-07	16S ribosomal RNA	N/A	N/A	lsu rRNA	ncRNA gene
AAEL020706	656.388	598.021	585.554	822.688	1545.39	1547.09	1.04808	2.7828e-06	unspecified product	Serine proteases, trypsin domain;Peptidase S1, PA clan	Peptidase S1, PA clan	N/A	protein coding gene
AAEL019808	74.6481	116.956	87.0741	217.341	142.951	251.54	1.0479	0.000502579	unspecified product	Transcription factor, T-box;p53-like transcription factor, DNA-binding;Transcription factor, T-box, conserved site	p53-like transcription factor, DNA-binding	N/A	protein coding gene
AAEL020088	44.6172	22.0672	11.1838	96.272	50.8992	48.8427	1.04596	0.0270921	unspecified product	N/A	N/A	N/A	protein coding gene
AAEL000428	2101.3	3560.91	2710.48	5029.48	5367.16	7291	1.04594	1.41483e-07	tryptophan 2,3-dioxygenase (TDO)(EC 1.13.11.11)	Tryptophan 2,3-dioxygenase;Tryptophan/Indoleamine 2,3-dioxygenase-like	Tryptophan/Indoleamine 2,3-dioxygenase-like	Tdo	protein coding gene
AAEL001364	24.0247	80.913	49.5284	53.9706	196.016	125.77	1.04544	0.0198842	glucosyl/glucuronosyl transferases	UDP-glucuronosyl/UDP-glucosyltransferase;UDP-glycosyltransferase family, conserved site	N/A	N/A	protein coding gene
AAEL014152	128.704	113.278	100.654	250.891	259.911	218.571	1.04525	6.17145e-06	unspecified product	Domain of unknown function DUF4203;Transmembrane protein 198	N/A	N/A	protein coding gene
AAEL007956	14.5864	30.8941	21.5688	67.0986	36.8207	58.6113	1.04511	0.0174235	unspecified product	N/A	N/A	N/A	protein coding gene
AAEL005131	278	249.359	393.032	634.52	686.598	622.745	1.04432	3.23566e-07	protein kinase c-binding protein nell1	EGF-type aspartate/asparagine hydroxylation site;EGF-like domain;VWFC domain;Laminin G domain;EGF-like calcium-binding domain;Growth factor receptor cysteine-rich domain superfamily;EGF-like, conserved site;Concanavalin A-like lectin/glucanase domain superfamily;EGF-like calcium-binding, conserved site;EGF domain	Concanavalin A-like lectin/glucanase domain superfamily;Growth factor receptor cysteine-rich domain superfamily	N/A	protein coding gene
AAEL010076	248.827	229.499	213.292	395.298	494.914	567.797	1.04426	1.93865e-07	unspecified product	NACHT nucleoside triphosphatase;P-loop containing nucleoside triphosphate hydrolase	P-loop containing nucleoside triphosphate hydrolase	N/A	protein coding gene
AAEL026031	63.4938	64.7304	89.4707	90.4373	196.016	197.813	1.04406	0.00235921	unspecified product	N/A	N/A	N/A	pseudogene
AAEL017115	6.86419	7.35573	7.98845	26.256	21.6592	14.6528	1.04265	0.0484641	unspecified product	Peptidase M14, carboxypeptidase A;Carboxypeptidase, activation peptide	N/A	N/A	protein coding gene
AAEL000600	6.86419	14.7115	19.9711	21.88	67.1437	24.4214	1.04256	0.0448197	Wnt10a protein, putative	Wnt;Wnt protein, conserved site	N/A	N/A	protein coding gene
AAEL028205	23.1666	14.7115	51.1261	68.5573	111.545	41.5163	1.04225	0.0266721	unspecified product	High mobility group box domain;High mobility group box domain superfamily	High mobility group box domain superfamily	N/A	protein coding gene
AAEL022917	37.753	16.1826	10.385	17.504	89.8859	65.9377	1.04017	0.0440009	unspecified product	N/A	N/A	N/A	ncRNA gene
AAEL026415	157.018	81.6486	135.804	250.891	215.509	344.341	1.03725	0.000454554	unspecified product	Scramblase	N/A	N/A	protein coding gene
AAEL022494	0	0	0	2.91733	17.3274	2.44214	1.03641	0.042828	unspecified product	N/A	N/A	N/A	ncRNA gene
AAEL007780	1399.44	1396.12	1451.5	2147.16	3567.28	3150.35	1.03638	5.98228e-09	unspecified product	N/A	N/A	N/A	protein coding gene
AAEL007134	432.444	450.906	435.371	854.778	932.43	945.106	1.03636	4.81478e-14	unspecified product	N/A	N/A	N/A	protein coding gene
AAEL025384	13.7284	5.88458	36.7469	40.8426	64.9777	43.9584	1.03628	0.042384	unspecified product	N/A	N/A	N/A	ncRNA gene
AAEL001561	3390.91	3546.93	4578.18	6521.7	9563.64	7903.97	1.03593	7.7783e-10	unspecified product	N/A	N/A	N/A	protein coding gene
AAEL020181	12.0123	27.9518	14.3792	16.0453	56.314	70.8219	1.03523	0.0409131	unspecified product	N/A	N/A	N/A	ncRNA gene
AAEL008292	175.037	242.739	292.377	538.248	460.259	499.417	1.03444	2.69519e-06	GPCR Diuretic Insect Hormone/Kinin/CRF Family	N/A	N/A	GPRDIH1	protein coding gene
AAEL026769	432.444	324.388	450.549	685.573	963.836	874.285	1.03388	1.38862e-07	unspecified product	N/A	N/A	N/A	ncRNA gene
AAEL026041	0	0	0	5.83466	11.9126	2.44214	1.03325	0.0434205	unspecified product	N/A	N/A	N/A	protein coding gene
AAEL000807	2685.61	2524.49	2876.64	5701.93	5754.86	5191.98	1.03253	2.246e-21	tetratricopeptide repeat protein, putative	DnaJ domain;Tetratricopeptide-like helical domain superfamily;Tetratricopeptide repeat;Chaperone J-domain superfamily	Chaperone J-domain superfamily;Tetratricopeptide-like helical domain superfamily	N/A	protein coding gene
AAEL005770	157.876	222.879	266.015	301.944	532.817	547.038	1.03156	0.000153776	odorant binding protein OBP21	Pheromone/general odorant binding protein;Pheromone/general odorant binding protein superfamily	Pheromone/general odorant binding protein superfamily	OPB21	protein coding gene
AAEL025611	1238.99	1449.08	1243.8	2365.96	3039.87	2716.88	1.03143	1.86101e-13	unspecified product	N/A	N/A	N/A	protein coding gene
AAEL008018	61.7777	35.3075	78.2868	103.565	203.597	90.359	1.02972	0.00830309	cytochrome P450	Cytochrome P450;Cytochrome P450, E-class, group IV;Cytochrome P450, conserved site;Cytochrome P450 superfamily	Cytochrome P450 superfamily	CYP4C51	protein coding gene
AAEL009991	895.777	780.443	814.822	1762.07	1907.1	1459.18	1.025	3.30598e-12	myosin iii	IQ motif, EF-hand binding site;Protein kinase domain;Myosin head, motor domain;Serine/threonine-protein kinase, active site;Protein kinase-like domain superfamily;Protein kinase, ATP binding site;P-loop containing nucleoside triphosphate hydrolase;Class III myosin, motor domain	P-loop containing nucleoside triphosphate hydrolase;Protein kinase-like domain superfamily	N/A	protein coding gene
AAEL018207	31.7469	32.3652	23.1665	58.3466	66.0607	70.8219	1.02277	0.00649865	C-Type lectin (CTL)	N/A	N/A	CTL8	protein coding gene
AAEL023562	13.7284	13.2403	17.5746	21.88	54.1481	34.1899	1.02276	0.0331351	unspecified product	N/A	N/A	N/A	ncRNA gene
AAEL003271	106.395	78.7063	122.223	252.349	163.527	239.329	1.02132	0.000295698	unspecified product	Fanconi anemia complex, subunit FancL, WD-repeat containing domain;E3 ubiquitin-protein ligase FANCL;FANCL C-terminal domain	N/A	N/A	protein coding gene
AAEL005043	530.259	526.67	407.411	1070.66	910.771	1035.47	1.02053	5.69238e-10	ATP-dependent bile acid permease	ABC transporter-like;AAA+ ATPase domain;Multi drug resistance-associated protein;ABC transporter type 1, transmembrane domain;ABC transporter, conserved site;P-loop containing nucleoside triphosphate hydrolase;ABC transporter type 1, transmembrane domain superfamily	P-loop containing nucleoside triphosphate hydrolase;ABC transporter type 1, transmembrane domain superfamily	N/A	protein coding gene
AAEL007383	21676.3	23720.7	25891.4	32226.3	72143.7	44439.5	1.02044	4.96303e-06	secreted ferritin G subunit precursor, putative	Ferritin;Ferritin-like superfamily	Ferritin-like superfamily	N/A	protein coding gene
AAEL007342	2983.35	3789.67	3537.29	6448.76	6964.53	7695.17	1.02026	6.10149e-15	unspecified product	LPS-induced tumour necrosis factor alpha factor;LITAF domain containing protein	N/A	N/A	protein coding gene
AAEL014138	395.549	378.084	495.284	544.082	1014.74	1105.07	1.01995	3.5752e-05	Serine Protease Inhibitor (serpin) likely cleavage at S/L.	Serpin family;Serpin domain;Serpin superfamily	Serpin superfamily	SRPN16	protein coding gene
AAEL024864	10.2963	39.7209	19.1723	97.7306	54.1481	26.8635	1.01766	0.0421527	unspecified product	N/A	N/A	N/A	ncRNA gene
AAEL023366	0	0	0	0	20.5763	12.2107	1.01745	0.0454958	unspecified product	N/A	N/A	N/A	ncRNA gene
AAEL023158	84.0863	82.3841	93.4649	122.528	251.247	181.939	1.01739	0.000869411	unspecified product	N/A	N/A	N/A	ncRNA gene
AAEL000516	1170.34	1279.16	1086.43	2033.38	3014.97	2218.68	1.01738	1.38896e-09	juvenile hormone-inducible protein, putative	Ecdysteroid kinase-like;Protein kinase-like domain superfamily;CHK kinase-like	Protein kinase-like domain superfamily	N/A	protein coding gene
AAEL004575	540.555	609.79	619.105	882.493	1429.51	1343.17	1.01735	1.51127e-07	beta-galactosidase	Glycoside hydrolase, family 35;Galactose-binding-like domain superfamily;Glycoside hydrolase superfamily;Glycoside hydrolase, family 35, conserved site;Beta-galactosidase jelly roll domain;Beta-galactosidase 1-like;Glycoside hydrolase 35, catalytic domain	Galactose-binding-like domain superfamily;Glycoside hydrolase superfamily	N/A	protein coding gene
AAEL003026	173.321	166.975	227.671	427.389	359.543	391.963	1.01684	1.15967e-06	regulator of g protein signaling	DEP domain;G-protein gamma-like domain;RGS domain;G-protein gamma-like domain superfamily;RGS domain superfamily;Winged helix DNA-binding domain superfamily;Regulator of G-protein signalling, DHEX domain	Winged helix DNA-binding domain superfamily;RGS domain superfamily;G-protein gamma-like domain superfamily	N/A	protein coding gene
AAEL002255	32.6049	30.8941	35.1492	75.8506	99.6325	46.4006	1.0167	0.00936646	unspecified product	GNAT domain;Acyl-CoA N-acyltransferase	Acyl-CoA N-acyltransferase	N/A	protein coding gene
AAEL019623	1090.55	1385.82	1405.97	2511.82	3077.78	2367.65	1.0161	8.05125e-11	unspecified product	Ras-associating (RA) domain;Pleckstrin homology domain;Ubiquitin-like domain superfamily;GRB/APBB1IP;APBB1IP, PH domain	Ubiquitin-like domain superfamily	N/A	protein coding gene
AAEL013875	10668.7	13304.3	14169.1	21913.5	27078.4	29070	1.01589	7.9454e-12	tetraspanin, putative	Tetraspanin;Tetraspanin, EC2 domain superfamily;Tetraspanin/Peripherin	Tetraspanin, EC2 domain superfamily	N/A	protein coding gene
AAEL010416	637.512	703.208	774.081	1238.41	1452.25	1641.12	1.01559	7.97211e-11	unspecified product	Clarin	N/A	N/A	protein coding gene
AAEL014767	0	0	0	17.504	1.08296	4.88427	1.01528	0.0461021	unspecified product	N/A	N/A	N/A	protein coding gene
AAEL006581	124.413	100.773	93.4649	253.808	237.169	178.276	1.01455	8.14524e-05	juvenile hormone-inducible protein, putative	Ecdysteroid kinase-like;Protein kinase-like domain superfamily;CHK kinase-like	Protein kinase-like domain superfamily	N/A	protein coding gene
AAEL009464	32.6049	33.8363	22.3677	59.8053	99.6325	43.9584	1.01435	0.0149914	knolle, putative	Target SNARE coiled-coil homology domain;Syntaxin, N-terminal domain;SNARE	SNARE	N/A	protein coding gene
AAEL025391	8802.46	9626.44	9492.68	16046.8	22337.2	18518.7	1.01274	1.01734e-13	unspecified product	Spectrin repeat;Parallel beta-helix repeat;KASH domain;Spectrin/alpha-actinin	N/A	N/A	protein coding gene
AAEL011155	449.604	342.041	397.026	818.312	737.497	879.169	1.01249	1.98381e-09	DUF155 domain-containing protein [Source:UniProtKB/TrEMBL;Acc:A0A1S4FSD8]	Domain of unknown function DUF155	N/A	N/A	protein coding gene
AAEL022234	11.1543	5.88458	12.7815	27.7147	21.6592	28.0846	1.01113	0.0473808	unspecified product	N/A	N/A	N/A	ncRNA gene
AAEL004488	222.228	189.042	197.315	399.674	556.643	310.151	1.01028	3.09573e-05	unspecified product	Ephrin receptor-binding domain;Cupredoxin;Ephrin	Cupredoxin	N/A	protein coding gene
AAEL023600	8.58024	21.3316	7.98845	20.4213	34.6548	43.9584	1.01019	0.0486154	unspecified product	Zinc finger C2H2-type;Zinc finger C2H2 superfamily	Zinc finger C2H2 superfamily	N/A	protein coding gene
AAEL023814	0	0	0	20.4213	12.9955	0	1.01013	0.0466704	unspecified product	Nuclear transport factor 2;Nuclear transport factor 2, eukaryote;NTF2-like domain superfamily	NTF2-like domain superfamily	N/A	protein coding gene
AAEL004169	364.66	373.671	496.882	827.064	942.177	761.946	1.00924	2.76494e-08	unspecified product	N/A	N/A	N/A	protein coding gene
AAEL017238	37.753	13.2403	11.9827	78.768	35.7378	42.7374	1.00898	0.0392316	GPCR Gastrin/Cholecystokinin Family	G protein-coupled receptor, rhodopsin-like;Cholecystokinin receptor;GPCR, rhodopsin-like, 7TM	N/A	GPRCCK1_2	protein coding gene
AAEL000405	921.517	1068.05	1009.74	1592.86	2563.37	1983.01	1.00866	1.75613e-08	odd Oz protein	EGF-like domain;YD repeat;EGF-like, conserved site;Tox-GHH domain;RHS repeat	N/A	N/A	protein coding gene
AAEL014357	132.994	81.6486	126.218	223.176	263.16	225.898	1.008	0.000124536	unspecified product	N/A	N/A	N/A	protein coding gene
AAEL026516	169.889	229.499	183.734	390.923	406.111	401.731	1.00678	4.07155e-07	unspecified product	N/A	N/A	N/A	protein coding gene
AAEL009749	790.24	509.016	911.482	1592.86	1478.24	1465.28	1.00494	5.75385e-07	Sodium-dependent phosphate transporter [Source:UniProtKB/TrEMBL;Acc:A0A1S4FN96]	Major facilitator superfamily;MFS transporter superfamily	MFS transporter superfamily	N/A	protein coding gene
AAEL014852	208.5	394.267	360.279	395.298	766.737	873.063	1.00481	0.00062783	unspecified product	EGF-like domain	N/A	N/A	protein coding gene
AAEL001100	549.135	642.891	516.853	914.584	2272.05	737.525	1.00363	0.0187472	phosphoserine phosphatase	HAD-like superfamily	HAD-like superfamily	N/A	protein coding gene
AAEL012911	612.629	614.939	633.484	1226.74	1236.74	1293.11	1.00194	2.3699e-16	leucine-rich immune protein (Coil-less)	Leucine-rich repeat	N/A	LRIM18	protein coding gene
AAEL020031	178.469	155.206	163.763	385.088	250.164	394.405	1.00162	2.47467e-05	unspecified product	Zinc finger C2H2-type;Zinc finger C2H2 superfamily	Zinc finger C2H2 superfamily	N/A	protein coding gene
AAEL023402	56.6296	74.2928	58.3157	75.8506	216.592	122.107	1.00031	0.00750551	unspecified product	N/A	N/A	N/A	ncRNA gene

## Sheet: Downregulated DE genes
Gene ID	WT1	WT2	WT3	Ago2-/- 1	Ago2-/- 2	Ago2-/- 3	log2(FC)	P-value	Product Description	Interpro Description	Superfamily Description	Gene Name or Symbol	Gene Type
AAEL019718	2598.95	2305.28	2440.47	0	0	0	-9.10412	1.23611e-112	unspecified product	Cytochrome c oxidase subunit VIIa, metazoa;Cytochrome c oxidase, subunit VIIa superfamily;Cytochrome c oxidase subunit VII	Cytochrome c oxidase, subunit VIIa superfamily	N/A	protein coding gene
AAEL001952	2241.16	1942.65	1975.54	0	2.16592	0	-8.63685	2.25886e-110	28 kDa heat- and acid-stable phosphoprotein (PDGF-associated protein), putative [Source:UniProtKB/TrEMBL;Acc:Q1HQX2]	Casein kinase substrate, phosphoprotein PP28;28kDa heat- and acid-stable phosphoprotein	N/A	N/A	protein coding gene
AAEL012339	1000.46	1169.56	1080.04	0	0	0	-8.05663	1.218e-80	cdk1	Protein kinase domain;Serine/threonine-protein kinase, active site;Protein kinase-like domain superfamily;Protein kinase, ATP binding site	Protein kinase-like domain superfamily	N/A	protein coding gene
AAEL022078	745.623	2050.78	1152.73	0	0	1.22107	-7.76881	2.49798e-70	unspecified product	tRNA(Ile)-lysidine/2-thiocytidine synthase, N-terminal;Pyridoxal phosphate-dependent transferase	Pyridoxal phosphate-dependent transferase	N/A	protein coding gene
AAEL000749	690.709	852.529	850.77	0	0	0	-7.64285	1.44503e-69	Angiopoietin-like protein variant (Fragment) [Source:UniProtKB/TrEMBL;Acc:Q1HRV2]	Fibrinogen, alpha/beta/gamma chain, C-terminal globular domain;Fibrinogen-like, C-terminal	Fibrinogen-like, C-terminal	N/A	protein coding gene
AAEL023702	555.999	559.035	652.657	2.91733	0	0	-6.98432	1.35814e-62	unspecified product	N/A	N/A	N/A	ncRNA gene
AAEL006772	620.351	456.055	509.663	0	0	1.22107	-6.94264	3.81447e-57	unspecified product	Acyl-CoA N-acyltransferase;N-acetyltransferase ESCO, zinc-finger;N-acetyltransferase ESCO, acetyl-transferase domain;N-acetyltransferase Eco1/Protein CHROMOSOME TRANSMISSION FIDELITY 7	Acyl-CoA N-acyltransferase	N/A	protein coding gene
AAEL008395	367.234	403.829	447.353	0	2.16592	0	-6.48941	3.77972e-51	unspecified product	F-box domain;F-box-like domain superfamily	F-box-like domain superfamily	N/A	protein coding gene
AAEL027453	2326.96	2250.85	1775.03	13.128	17.3274	30.5267	-6.34772	1.23567e-145	unspecified product	Nucleoside diphosphate kinase;Nucleoside diphosphate kinase, active site;Nucleoside diphosphate kinase-like domain;Nucleoside diphosphate kinase-like domain superfamily	Nucleoside diphosphate kinase-like domain superfamily	N/A	protein coding gene
AAEL021901	303.74	347.19	194.119	0	0	0	-6.1452	6.04245e-38	unspecified product	N/A	N/A	N/A	ncRNA gene
AAEL024512	271.135	263.335	323.532	0	0	1.22107	-6.14251	1.82342e-41	unspecified product	N/A	N/A	N/A	pseudogene
AAEL021191	325.191	349.397	385.043	0	0	4.88427	-6.03792	3.49396e-47	unspecified product	Flavinator of succinate dehydrogenase;Succinate dehydrogenase assembly factor 2, mitochondrial;Flavinator of succinate dehydrogenase superfamily	Flavinator of succinate dehydrogenase superfamily	N/A	protein coding gene
AAEL024025	306.314	381.027	158.171	0	0	0	-6.00158	6.3251e-35	unspecified product	Homeobox domain;Zinc finger, LIM-type;Homeobox-like domain superfamily;Homeobox, conserved site	Homeobox-like domain superfamily	N/A	protein coding gene
AAEL005596	282.29	275.84	379.451	0	3.24889	0	-5.954	2.96346e-42	trypsin-epsilon, putative	Serine proteases, trypsin domain;Peptidase S1A, chymotrypsin family;Peptidase S1, PA clan;Serine proteases, trypsin family, histidine active site	Peptidase S1, PA clan	N/A	protein coding gene
AAEL013998	221.37	166.239	356.285	0	0	0	-5.88406	1.81046e-33	General transcription factor IIF subunit 2 [Source:UniProtKB/TrEMBL;Acc:Q16HK5]	Transcription initiation factor IIF, beta subunit;Transcription Factor IIF, Rap30/Rap74, interaction;Winged helix DNA-binding domain superfamily;TFIIF beta subunit, HTH domain;TFIIF, beta subunit, N-terminal	Winged helix DNA-binding domain superfamily;Transcription Factor IIF, Rap30/Rap74, interaction	N/A	protein coding gene
AAEL023265	1015.04	793.683	623.099	5.83466	11.9126	8.54747	-5.87376	1.09748e-73	unspecified product	SAP domain;S1-like RNA binding domain;Cell cycle and apoptosis regulator protein;DBC1/CARP1 catalytically inactive NUDIX hydrolase domain;SAP domain superfamily	SAP domain superfamily	N/A	protein coding gene
AAEL023302	435.018	395.738	160.568	2.91733	0	0	-5.81549	5.05456e-35	unspecified product	N/A	N/A	N/A	ncRNA gene
AAEL025466	199.92	188.307	186.93	0	0	0	-5.769	5.93793e-33	unspecified product	N/A	N/A	N/A	protein coding gene
AAEL005893	628.073	877.538	524.042	4.376	15.1615	3.6632	-5.65486	1.73658e-58	CRC domain-containing protein [Source:UniProtKB/TrEMBL;Acc:A0A1S4FBW1]	CRC domain;Lin-54 family;Tesmin/TSO1-like CXC domain	N/A	N/A	protein coding gene
AAEL023941	165.599	312.618	234.062	1.45867	2.16592	0	-5.476	4.77069e-33	unspecified product	N/A	N/A	N/A	protein coding gene
AAEL027492	316.611	257.45	125.419	0	2.16592	0	-5.4364	9.0944e-30	unspecified product	Apyrase;Apyrase superfamily	Apyrase superfamily	N/A	protein coding gene
AAEL023468	225.66	146.379	122.223	0	0	0	-5.39649	3.80172e-27	Protein FAM50 homolog [Source:UniProtKB/Swiss-Prot;Acc:Q16U25]	XAP5 protein	N/A	N/A	protein coding gene
AAEL020519	127.846	239.797	246.044	0	2.16592	0	-5.36606	1.64348e-29	Hypothetical conserved protein [Source:UniProtKB/TrEMBL;Acc:Q1HQS8]	Mpv17/PMP22	N/A	N/A	protein coding gene
AAEL023452	198.203	178.009	130.212	1.45867	0	0	-5.34971	1.3098e-28	unspecified product	Domain of unknown function DUF4806	N/A	N/A	protein coding gene
AAEL021809	166.457	183.158	103.051	0	0	0	-5.29406	6.17034e-26	unspecified product	Acyl-CoA dehydrogenase, conserved site;Acyl-CoA oxidase/dehydrogenase, central domain;Acyl-CoA dehydrogenase/oxidase C-terminal;Acyl-CoA dehydrogenase/oxidase, N-terminal and middle domain superfamily;Acyl-CoA dehydrogenase/oxidase, N-terminal;Acyl-CoA dehydrogenase-like, C-terminal	Acyl-CoA dehydrogenase-like, C-terminal;Acyl-CoA dehydrogenase/oxidase, N-terminal and middle domain superfamily	N/A	protein coding gene
AAEL025187	246.253	218.465	328.325	4.376	2.16592	2.44214	-5.27215	3.90005e-37	unspecified product	Immunoglobulin subtype 2;Immunoglobulin subtype;Titin repeats;Immunoglobulin I-set;Immunoglobulin-like domain superfamily	Immunoglobulin-like domain superfamily	N/A	protein coding gene
AAEL010579	224.802	171.388	259.625	5.83466	0	0	-5.24144	1.82544e-31	unspecified product	N/A	N/A	N/A	protein coding gene
AAEL005892	160.45	275.84	141.396	0	0	3.6632	-5.10731	3.94881e-27	unspecified product	Zinc finger C2H2-type;Zinc finger C2H2 superfamily	Zinc finger C2H2 superfamily	N/A	protein coding gene
AAEL003797	155.302	130.932	91.0684	0	0	0	-5.06294	2.7457e-23	unspecified product	N/A	N/A	N/A	protein coding gene
AAEL023579	360.37	382.498	371.463	8.752	4.33185	9.76854	-5.04373	1.32899e-50	unspecified product	N/A	N/A	N/A	ncRNA gene
AAEL027139	105.537	95.6245	226.073	0	0	0	-5.03124	1.96283e-22	unspecified product	N/A	N/A	N/A	ncRNA gene
AAEL020952	137.284	110.336	102.252	0	0	0	-5.02435	4.918e-23	unspecified product	N/A	N/A	N/A	ncRNA gene
AAEL024345	158.734	281.724	346.699	2.91733	6.49777	0	-4.98929	7.12057e-30	unspecified product	N/A	N/A	N/A	protein coding gene
AAEL005373	194.771	341.306	449.75	5.83466	6.49777	3.6632	-4.96421	1.35557e-34	pteropsin	G protein-coupled receptor, rhodopsin-like;GPCR, rhodopsin-like, 7TM	N/A	GPROP12	protein coding gene
AAEL022475	289.154	377.349	162.166	4.376	6.49777	2.44214	-4.8484	1.15623e-30	unspecified product	Domain of unknown function DUF4806	N/A	N/A	protein coding gene
AAEL007010	6244.7	7087.24	5802.81	191.085	204.68	256.424	-4.78849	6.0944e-223	cytochrome P450	Cytochrome P450;Cytochrome P450, E-class, group IV;Cytochrome P450, conserved site;Cytochrome P450 superfamily	Cytochrome P450 superfamily	CYP6AG4	protein coding gene
AAEL023440	151.012	314.09	178.142	2.91733	6.49777	0	-4.69582	1.67792e-25	unspecified product	N/A	N/A	N/A	protein coding gene
AAEL014757	157.018	98.5667	63.1088	0	0	0	-4.66147	8.5616e-19	unspecified product	N/A	N/A	N/A	protein coding gene
AAEL026715	417.858	430.31	195.717	4.376	6.49777	13.4317	-4.60777	1.7187e-31	unspecified product	N/A	N/A	N/A	protein coding gene
AAEL027794	108.969	90.4754	62.3099	0	0	0	-4.52877	8.52593e-18	unspecified product	N/A	N/A	N/A	ncRNA gene
AAEL022074	237.673	185.364	162.166	4.376	2.16592	7.32641	-4.49177	6.53651e-28	unspecified product	N/A	N/A	N/A	ncRNA gene
AAEL026731	177.611	184.629	131.809	2.91733	6.49777	0	-4.47085	3.46873e-24	unspecified product	Gamma-glutamyltranspeptidase;Nucleophile aminohydrolases, N-terminal	Nucleophile aminohydrolases, N-terminal	N/A	protein coding gene
AAEL001156	230.808	215.523	256.429	0	12.9955	2.44214	-4.45512	2.60156e-26	unspecified product	Uncharacterised protein family UPF0193	N/A	N/A	protein coding gene
AAEL002072	77.2221	77.2351	76.6891	0	0	0	-4.44717	3.32683e-17	unspecified product	Protein of unknown function DUF4779	N/A	N/A	protein coding gene
AAEL020019	306.314	427.368	187.729	7.29333	11.9126	6.10534	-4.43152	4.82868e-30	unspecified product	N/A	N/A	N/A	protein coding gene
AAEL024350	178.469	169.917	103.85	0	6.49777	0	-4.40656	1.73058e-20	unspecified product	Ferrochelatase;Ferrochelatase, active site;Ferrochelatase, C-terminal;Ferrochelatase, N-terminal	N/A	N/A	protein coding gene
AAEL021796	98.6727	122.841	46.333	0	0	0	-4.38497	2.73566e-16	unspecified product	N/A	N/A	N/A	ncRNA gene
AAEL022839	121.839	103.716	72.6949	2.91733	0	0	-4.37307	3.91469e-18	unspecified product	N/A	N/A	N/A	pseudogene
AAEL024585	72.074	97.0956	61.5111	0	0	0	-4.37198	1.96219e-16	unspecified product	Zinc finger, AD-type;BEN domain	N/A	N/A	protein coding gene
AAEL023233	254.833	280.989	135.005	2.91733	4.33185	9.76854	-4.35521	3.25843e-25	unspecified product	N/A	N/A	N/A	ncRNA gene
AAEL026841	71.216	49.2834	154.976	0	0	0	-4.30772	1.57241e-15	unspecified product	B-box-type zinc finger	N/A	N/A	protein coding gene
AAEL023959	182.759	69.1438	121.424	2.91733	2.16592	0	-4.28909	4.5584e-18	unspecified product	N/A	N/A	N/A	ncRNA gene
AAEL003925	202.494	205.225	222.878	7.29333	10.8296	2.44214	-4.24926	4.974e-29	unspecified product	N/A	N/A	N/A	protein coding gene
AAEL024089	69.4999	86.7976	102.252	0	2.16592	0	-4.24331	7.21603e-17	unspecified product	WSTF/Acf1/Cbp146	N/A	N/A	protein coding gene
AAEL022033	1240.7	1189.42	941.04	62.7226	30.3229	63.4955	-4.22907	2.84073e-66	unspecified product	N/A	N/A	N/A	pseudogene
AAEL005877	722.456	1195.31	687.806	4.376	28.157	8.54747	-4.20115	2.12397e-16	unspecified product	Activator of Hsp90 ATPase homologue 1-like;Activator of Hsp90 ATPase, N-terminal;Activator of Hsp90 ATPase, Aha1;Activator of 90kDa heat shock protein ATPase-like	Activator of Hsp90 ATPase, Aha1	N/A	protein coding gene
AAEL021780	51.4814	78.7063	104.649	0	0	1.22107	-4.16258	2.70676e-15	unspecified product	N/A	N/A	N/A	pseudogene
AAEL023803	136.426	108.865	45.5342	0	0	2.44214	-4.11851	3.87219e-15	unspecified product	N/A	N/A	N/A	ncRNA gene
AAEL007747	657.246	743.664	458.537	42.3013	29.24	15.8739	-4.09427	2.7493e-42	unspecified product	N/A	N/A	N/A	protein coding gene
AAEL021254	93.5246	61.7881	45.5342	0	0	0	-4.0789	5.74028e-14	unspecified product	N/A	N/A	N/A	protein coding gene
AAEL027256	66.0678	42.6632	96.6603	0	0	0	-4.07734	6.32422e-14	unspecified product	N/A	N/A	N/A	ncRNA gene
AAEL003673	1109.42	517.108	651.059	55.4293	29.24	18.316	-4.0473	5.5732e-33	Histone H4 [Source:UniProtKB/TrEMBL;Acc:Q16IE4]	Histone H4;TATA box binding protein associated factor (TAF);Histone-fold;Histone H4, conserved site;CENP-T/Histone H4, histone fold	Histone-fold	N/A	protein coding gene
AAEL025835	190.481	198.605	111.039	5.83466	1.08296	9.76854	-3.96704	1.63074e-19	unspecified product	N/A	N/A	N/A	pseudogene
AAEL026175	249.685	126.519	331.521	5.83466	11.9126	9.76854	-3.92545	8.19261e-22	unspecified product	Lipid transport protein, N-terminal;von Willebrand factor, type D domain;Lipid transport, open beta-sheet;Lipovitellin-phosvitin complex, superhelical domain;Vitellinogen, open beta-sheet;Lipid transport protein, beta-sheet shell	Lipovitellin-phosvitin complex, superhelical domain;Lipid transport protein, beta-sheet shell	N/A	protein coding gene
AAEL027007	279.716	263.335	203.706	8.752	8.6637	18.316	-3.90578	7.06815e-29	unspecified product	Mss4;Mss4-like superfamily	Mss4-like superfamily	N/A	protein coding gene
AAEL011915	377.53	230.97	174.947	5.83466	10.8296	17.0949	-3.8889	1.94219e-23	F-box/lrr protein fragment	Leucine-rich repeat;F-box domain;Leucine-rich repeat, cysteine-containing subtype;F-box-like domain superfamily	F-box-like domain superfamily	N/A	protein coding gene
AAEL022834	25.7407	238.326	60.7122	0	0	0	-3.87579	4.58213e-12	unspecified product	N/A	N/A	N/A	ncRNA gene
AAEL024416	94.3826	90.4754	69.4995	0	2.16592	3.6632	-3.84709	3.41144e-15	unspecified product	N/A	N/A	N/A	ncRNA gene
AAEL003687	541.413	463.411	297.17	36.4667	18.4104	3.6632	-3.84179	8.4812e-22	Histone H2A [Source:UniProtKB/TrEMBL;Acc:Q17ER8]	Histone H2A;Histone H2A/H2B/H3;Histone-fold;Histone H2A, C-terminal domain;Histone H2A conserved site	Histone-fold	N/A	protein coding gene
AAEL022444	94.3826	91.9466	58.3157	2.91733	0	2.44214	-3.82441	2.40148e-14	unspecified product	N/A	N/A	N/A	ncRNA gene
AAEL026339	52.3394	44.1344	85.4764	1.45867	0	0	-3.78013	2.26036e-12	unspecified product	N/A	N/A	N/A	ncRNA gene
AAEL027046	42.9012	54.4324	49.5284	0	0	0	-3.7346	1.24834e-11	unspecified product	Zinc finger C2H2-type;Zinc finger C2H2 superfamily	Zinc finger C2H2 superfamily	N/A	protein coding gene
AAEL012866	96.9567	168.446	105.448	5.83466	6.49777	2.44214	-3.71693	4.9698e-17	unspecified product	GNAT domain;Acyl-CoA N-acyltransferase	Acyl-CoA N-acyltransferase	N/A	protein coding gene
AAEL025003	75.5061	26.4806	72.6949	0	0	0	-3.7122	2.45402e-11	unspecified product	N/A	N/A	N/A	protein coding gene
AAEL019620	147.58	143.437	84.6776	1.45867	4.33185	8.54747	-3.70742	1.66863e-16	unspecified product	Transmembrane protein GPR107/GPR108-like	N/A	N/A	protein coding gene
AAEL026378	44.6172	55.168	43.9365	0	0	0	-3.69843	2.15746e-11	unspecified product	Major facilitator, sugar transporter-like;MFS transporter superfamily	MFS transporter superfamily	N/A	protein coding gene
AAEL025194	135.568	47.0767	27.9596	0	0	0	-3.6914	4.37102e-11	unspecified product	N/A	N/A	N/A	protein coding gene
AAEL002605	66.0678	50.7545	33.5515	0	0	0	-3.66861	3.7664e-11	odorant binding protein OBP14	Pheromone/general odorant binding protein;Pheromone/general odorant binding protein superfamily	Pheromone/general odorant binding protein superfamily	OBP14	protein coding gene
AAEL025795	64.3518	47.0767	35.948	0	0	0	-3.66533	3.82532e-11	unspecified product	N/A	N/A	N/A	ncRNA gene
AAEL000508	311.463	343.512	298.768	33.5493	15.1615	13.4317	-3.63353	2.93935e-30	fibrinogen and fibronectin	Fibrinogen, alpha/beta/gamma chain, C-terminal globular domain;Fibrinogen, conserved site;Fibrinogen-like, C-terminal	Fibrinogen-like, C-terminal	N/A	protein coding gene
AAEL008177	513.098	678.934	563.186	61.264	30.3229	30.5267	-3.63311	2.87094e-40	unspecified product	Leucine-rich repeat;F-box domain;Zinc finger, CXXC-type;JmjC domain;Leucine-rich repeat, cysteine-containing subtype;Zinc finger, PHD-type, conserved site;Zinc finger, PHD-finger;Jumonji, helical domain;Cupin-like domain 8	N/A	N/A	protein coding gene
AAEL015683	292.586	355.282	230.866	26.256	19.4933	2.44214	-3.58849	3.37374e-19	Histone H2B [Source:UniProtKB/TrEMBL;Acc:Q17ES2]	Histone H2B;Histone H2A/H2B/H3;Histone-fold	Histone-fold	N/A	protein coding gene
AAEL025587	174.179	205.225	103.85	0	14.0785	4.88427	-3.58213	1.47189e-14	unspecified product	CTLH, C-terminal LisH motif;CRA domain;CTLH/CRA C-terminal to LisH motif domain;Protein Fyv10/Macrophage erythroblast attacher	N/A	N/A	protein coding gene
AAEL003706	205.926	186.835	117.43	10.2107	12.9955	3.6632	-3.57791	1.74546e-18	Histone H2A [Source:UniProtKB/TrEMBL;Acc:Q17ER8]	Histone H2A;Histone H2A/H2B/H3;Histone-fold;Histone H2A, C-terminal domain;Histone H2A conserved site	Histone-fold	N/A	protein coding gene
AAEL003226	50.6234	33.1008	51.1261	0	0	0	-3.55614	1.7462e-10	pupal cuticle protein 78E, putative	Insect cuticle protein;Chitin-binding type R&R consensus	N/A	N/A	protein coding gene
AAEL022401	47.1913	80.1774	44.7353	0	0	2.44214	-3.53471	4.85976e-11	unspecified product	N/A	N/A	N/A	ncRNA gene
AAEL026820	66.9258	34.5719	36.7469	0	0	0	-3.51513	3.28999e-10	unspecified product	N/A	N/A	N/A	ncRNA gene
AAEL026139	31.7469	55.168	136.603	2.91733	0	0	-3.50198	1.70581e-10	unspecified product	N/A	N/A	N/A	ncRNA gene
AAEL026471	90.9505	155.206	161.367	2.91733	8.6637	9.76854	-3.4818	3.17398e-16	unspecified product	N/A	N/A	N/A	protein coding gene
AAEL022327	66.9258	95.6245	75.0914	2.91733	4.33185	2.44214	-3.4726	2.18615e-13	unspecified product	Bestrophin;Bestrophin/UPF0187	N/A	N/A	protein coding gene
AAEL021769	80.6542	23.5383	47.1319	0	0	0	-3.46198	7.68472e-10	unspecified product	N/A	N/A	N/A	ncRNA gene
AAEL026893	20.5926	75.0284	53.5226	0	0	0	-3.42012	1.33046e-09	Signal peptidase complex subunit 3 [Source:UniProtKB/TrEMBL;Acc:Q1HRQ4]	Signal peptidase complex subunit 3	N/A	N/A	protein coding gene
AAEL022059	64.3518	33.8363	71.0972	0	1.08296	2.44214	-3.38436	2.21202e-10	unspecified product	N/A	N/A	N/A	pseudogene
AAEL020498	54.0555	30.1585	38.3446	0	0	0	-3.38289	1.77415e-09	unspecified product	N/A	N/A	N/A	ncRNA gene
AAEL013974	2421.34	6518.65	5081.45	320.907	380.12	267.414	-3.37911	4.56993e-19	unspecified product	tRNA/rRNA methyltransferase, SpoU type;Armadillo-type fold;Alpha/beta knot methyltransferases	Armadillo-type fold;Alpha/beta knot methyltransferases	N/A	protein coding gene
AAEL023389	58.3456	40.4565	34.3503	0	0	1.22107	-3.37658	9.17478e-10	unspecified product	N/A	N/A	N/A	ncRNA gene
AAEL010140	193.913	197.869	139.798	11.6693	17.3274	0	-3.33939	1.78278e-13	sodium/potassium-dependent ATPase beta-2 subunit	Sodium/potassium-transporting ATPase subunit beta	N/A	N/A	protein coding gene
AAEL015682	6208.66	5723.49	3693.06	615.557	461.342	337.015	-3.32933	4.28488e-49	Histone H2B [Source:UniProtKB/TrEMBL;Acc:Q17ER2]	Histone H2B;Histone H2A/H2B/H3;Histone-fold	Histone-fold	N/A	protein coding gene
AAEL020278	61.7777	50.0189	45.5342	0	3.24889	0	-3.32217	5.48499e-10	unspecified product	N/A	N/A	N/A	ncRNA gene
AAEL026797	43.7592	34.5719	44.7353	0	0	1.22107	-3.30919	2.10093e-09	unspecified product	Coiled-coil domain-containing protein 28	N/A	N/A	protein coding gene
AAEL004036	67.7839	69.1438	57.5169	2.91733	3.24889	2.44214	-3.29898	1.18902e-11	glucose dehydrogenase	Glucose-methanol-choline oxidoreductase, N-terminal;Glucose-methanol-choline oxidoreductase, C-terminal;Glucose-methanol-choline oxidoreductase;FAD/NAD(P)-binding domain superfamily	FAD/NAD(P)-binding domain superfamily	N/A	protein coding gene
AAEL004021	707.87	701.001	408.21	43.76	64.9777	50.0638	-3.29332	5.5837e-33	Glucose dehydrogenase [Source:UniProtKB/TrEMBL;Acc:A0A1S4F6C5]	Glucose-methanol-choline oxidoreductase, N-terminal;Glucose-methanol-choline oxidoreductase, C-terminal;Glucose-methanol-choline oxidoreductase;FAD/NAD(P)-binding domain superfamily	FAD/NAD(P)-binding domain superfamily	N/A	protein coding gene
AAEL019583	35367.7	46151.3	33967.7	4082.81	4605.84	2164.95	-3.27604	8.14374e-48	unspecified product	Sterile alpha motif domain;K Homology domain;K Homology domain, type 1;Sterile alpha motif/pointed domain superfamily;K Homology domain, type 1 superfamily	Sterile alpha motif/pointed domain superfamily;K Homology domain, type 1 superfamily	N/A	protein coding gene
AAEL021706	51.4814	47.0767	63.1088	1.45867	3.24889	0	-3.27439	4.20015e-10	unspecified product	N/A	N/A	N/A	ncRNA gene
AAEL017451	23190.7	24805.7	19499.8	1729.98	2661.92	2346.89	-3.25412	1.73837e-86	Angiotensin-converting enzyme [Source:UniProtKB/TrEMBL;Acc:J9HF68]	Peptidase M2, peptidyl-dipeptidase A	N/A	N/A	protein coding gene
AAEL005880	85.8024	98.5667	60.7122	2.91733	5.41481	4.88427	-3.25277	2.25643e-12	unspecified product	mRNA splicing factor SYF2	N/A	N/A	protein coding gene
AAEL004028	193.913	236.119	187.729	8.752	12.9955	26.8635	-3.24015	2.79047e-19	glucose dehydrogenase	Glucose-methanol-choline oxidoreductase, N-terminal;Glucose-methanol-choline oxidoreductase, C-terminal;Glucose-methanol-choline oxidoreductase;FAD/NAD(P)-binding domain superfamily	FAD/NAD(P)-binding domain superfamily	N/A	protein coding gene
AAEL027635	25.7407	43.3988	41.5399	0	0	0	-3.23625	1.06337e-08	unspecified product	N/A	N/A	N/A	ncRNA gene
AAEL026975	186.191	318.503	170.154	8.752	24.9081	17.0949	-3.23566	1.56263e-17	unspecified product	N/A	N/A	N/A	protein coding gene
AAEL028849	49.7654	41.1921	70.2984	2.91733	2.16592	0	-3.22364	9.30163e-10	unspecified product	N/A	N/A	N/A	ncRNA gene
AAEL010286	118.407	126.519	123.821	11.6693	10.8296	4.88427	-3.21534	4.75139e-16	leucine-rich transmembrane protein	Leucine-rich repeat;Leucine-rich repeat, typical subtype	N/A	N/A	protein coding gene
AAEL027037	274.568	230.97	87.0741	14.5867	14.0785	13.4317	-3.20676	1.23244e-14	unspecified product	Serine proteases, trypsin domain;Peptidase S1A, chymotrypsin family;Peptidase S1, PA clan;Serine proteases, trypsin family, histidine active site;Serine proteases, trypsin family, serine active site	Peptidase S1, PA clan	N/A	protein coding gene
AAEL003669	2035.23	1791.86	1262.18	141.491	60.6459	19.5371	-3.18895	7.91926e-10	Histone H2A [Source:UniProtKB/TrEMBL;Acc:Q17ER3]	Histone H2A;Histone H2A/H2B/H3;Histone-fold;Histone H2A, C-terminal domain;Histone H2A conserved site	Histone-fold	N/A	protein coding gene
AAEL024197	150.154	86.062	87.873	10.2107	1.08296	8.54747	-3.15708	1.51846e-11	unspecified product	DNA polymerase alpha/delta/epsilon, subunit B;DNA polymerase alpha, subunit B	N/A	N/A	protein coding gene
AAEL019637	5407.27	5313.78	3485.36	511.992	376.871	158.739	-3.15544	8.22001e-14	unspecified product	Linker histone H1/H5, domain H15;Linker histone H1/H5;Winged helix DNA-binding domain superfamily	Winged helix DNA-binding domain superfamily	N/A	protein coding gene
AAEL025811	12.0123	71.3506	62.3099	0	0	0	-3.14783	3.57785e-08	unspecified product	N/A	N/A	N/A	ncRNA gene
AAEL026045	36.037	33.8363	30.3561	0	0	0	-3.14442	2.9778e-08	unspecified product	N/A	N/A	N/A	pseudogene
AAEL025204	36.895	89.7399	15.9769	0	0	0	-3.14281	3.74794e-08	unspecified product	N/A	N/A	N/A	ncRNA gene
AAEL000324	1263.01	1104.83	899.5	118.152	102.881	125.77	-3.14157	9.02027e-58	tyrosine-protein kinase drl	Serine-threonine/tyrosine-protein kinase, catalytic domain;WIF domain;Tyrosine-protein kinase, active site;Protein kinase-like domain superfamily	Protein kinase-like domain superfamily	N/A	protein coding gene
AAEL022334	684.703	606.847	627.892	75.8506	56.314	72.043	-3.13171	1.62557e-51	unspecified product	N/A	N/A	N/A	ncRNA gene
AAEL022056	223.086	150.057	120.626	7.29333	10.8296	20.7582	-3.12082	6.83369e-15	unspecified product	ATPase, F1/V1/A1 complex, alpha/beta subunit, nucleotide-binding domain;ATPase, F1/V1/A1 complex, alpha/beta subunit, N-terminal domain;ATPase, V1 complex, subunit B;ATPase, alpha/beta subunit, nucleotide-binding domain, active site;V-type ATP synthase regulatory subunit B/beta;P-loop containing nucleoside triphosphate hydrolase	P-loop containing nucleoside triphosphate hydrolase	N/A	protein coding gene
AAEL026702	27.4568	36.0431	35.948	0	0	0	-3.11903	3.99046e-08	unspecified product	N/A	N/A	N/A	ncRNA gene
AAEL028036	338.061	531.819	603.927	18.9627	71.4755	40.2952	-3.11869	4.1333e-19	unspecified product	Harbinger transposase-derived nuclease domain	N/A	N/A	protein coding gene
AAEL022938	94.3826	64.7304	83.8787	2.91733	6.49777	6.10534	-3.1135	7.89066e-12	Membrane trafficking protein emp24/gp25/p24 family member [Source:UniProtKB/TrEMBL;Acc:Q1HQL7]	GOLD domain;Transmembrane emp24 domain-containing protein 7;TMP21-related;GOLD domain superfamily	GOLD domain superfamily	N/A	protein coding gene
AAEL027649	23.1666	40.4565	39.1434	0	0	0	-3.11288	4.38528e-08	unspecified product	N/A	N/A	N/A	ncRNA gene
AAEL010157	43.7592	46.3411	33.5515	0	0	2.44214	-3.11003	1.57968e-08	microsomal glutathione s-transferase	Membrane-associated, eicosanoid/glutathione metabolism (MAPEG) protein;Membrane associated eicosanoid/glutathione metabolism-like domain superfamily;Microsomal glutathione S-transferase 1-like	Membrane associated eicosanoid/glutathione metabolism-like domain superfamily	N/A	protein coding gene
AAEL020622	24.0247	38.9854	38.3446	0	0	0	-3.10834	4.57772e-08	unspecified product	N/A	N/A	N/A	ncRNA gene
AAEL003052	744.765	495.776	633.484	74.392	60.6459	63.4955	-3.10285	4.86585e-40	unspecified product	Protein of unknown function DUF1295	N/A	N/A	protein coding gene
AAEL017335	388.685	572.276	362.676	33.5493	45.4844	53.727	-3.10106	1.29856e-28	GPCR Growth Hormone Releasing Hormone Family	G protein-coupled receptor, rhodopsin-like;Neuromedin U receptor;GPCR, rhodopsin-like, 7TM	N/A	GPRGHP2	protein coding gene
AAEL018228	556.857	506.81	456.141	70.016	17.3274	56.1691	-3.09686	3.12386e-20	unspecified product	Major facilitator superfamily;MFS transporter superfamily	MFS transporter superfamily	N/A	protein coding gene
AAEL006151	941.252	1189.42	1093.62	142.949	100.715	112.338	-3.09605	2.74204e-58	serine protease, putative	Glycoside hydrolase family 18, catalytic domain;Serine proteases, trypsin domain;Peptidase S1A, chymotrypsin family;Glycosyl hydrolases family 18 (GH18) active site;Peptidase S1, PA clan;Chitinase II;Glycoside hydrolase superfamily;Serine proteases, trypsin family, histidine active site;Chitinase insertion domain superfamily	Peptidase S1, PA clan;Glycoside hydrolase superfamily;Chitinase insertion domain superfamily	N/A	protein coding gene
AAEL022058	84.0863	100.773	95.0626	0	11.9126	2.44214	-3.09307	4.38697e-10	unspecified product	Vinculin, conserved site;Alpha-catenin;Vinculin/alpha-catenin;Alpha-catenin/vinculin-like superfamily	Alpha-catenin/vinculin-like superfamily	N/A	protein coding gene
AAEL010863	48.0493	62.5237	33.5515	0	3.24889	1.22107	-3.06045	1.18176e-08	unspecified product	N/A	N/A	N/A	protein coding gene
AAEL026460	5072.64	3680.81	3260.89	541.165	297.815	217.35	-3.05379	2.88988e-15	Histone H3 [Source:UniProtKB/TrEMBL;Acc:Q16N56]	Histone H3/CENP-A;Histone H2A/H2B/H3;Histone-fold	Histone-fold	N/A	protein coding gene
AAEL026401	27.4568	37.5142	40.7411	1.45867	0	0	-3.05033	5.10304e-08	unspecified product	N/A	N/A	N/A	pseudogene
AAEL026258	40.3271	64.7304	35.948	0	0	3.6632	-3.03712	3.01637e-08	unspecified product	N/A	N/A	N/A	ncRNA gene
AAEL026387	1110.28	1602.81	1548.96	177.957	197.099	105.012	-3.01504	3.88269e-38	unspecified product	Acyltransferase 3	N/A	N/A	protein coding gene
AAEL026479	196.487	27.9518	118.229	5.83466	8.6637	1.22107	-3.00619	1.08339e-08	unspecified product	Cyclic nucleotide-binding domain;Potassium channel domain;Cyclic nucleotide-binding, conserved site;Cyclic nucleotide-binding-like	Cyclic nucleotide-binding-like	N/A	protein coding gene
AAEL013338	49552.6	58058	56198	7948.27	6617.98	4985.62	-3.0046	5.49042e-76	lethal(2)essential for life protein, l2efl	Alpha crystallin/Small heat shock protein, animal type;Alpha crystallin/Hsp20 domain;HSP20-like chaperone	HSP20-like chaperone	N/A	protein coding gene
AAEL009122	108.111	110.336	87.0741	0	8.6637	12.2107	-2.99855	1.10803e-10	cytochrome P450	Cytochrome P450;Cytochrome P450, E-class, group II;Cytochrome P450, conserved site;Cytochrome P450 superfamily	Cytochrome P450 superfamily	N/A	protein coding gene
AAEL024591	79.7962	379.556	386.641	5.83466	0	2.44214	-2.99854	1.75742e-07	unspecified product	Low temperature viability protein Ltv1	N/A	N/A	protein coding gene
AAEL025211	42.0432	41.1921	17.5746	0	0	0	-2.98538	1.77666e-07	unspecified product	N/A	N/A	N/A	ncRNA gene
AAEL025215	14.5864	62.5237	36.7469	0	0	0	-2.97861	2.00567e-07	unspecified product	N/A	N/A	N/A	protein coding gene
AAEL020131	47.1913	41.9276	27.1607	0	0	2.44214	-2.97359	8.81626e-08	unspecified product	N/A	N/A	N/A	protein coding gene
AAEL022971	17.1605	47.8122	36.7469	0	0	0	-2.97347	2.02434e-07	unspecified product	N/A	N/A	N/A	ncRNA gene
AAEL022589	165.599	147.85	201.309	10.2107	21.6592	19.5371	-2.94795	6.19622e-17	unspecified product	G protein-coupled receptor, rhodopsin-like;GPCR, rhodopsin-like, 7TM	N/A	N/A	protein coding gene
AAEL010644	3558.22	3581.5	2934.96	351.539	507.909	387.078	-2.94782	1.18256e-70	ribonucleoside-diphosphate reductase large chain	Ribonucleotide reductase large subunit, C-terminal;ATP-cone domain;Ribonucleotide reductase R1 subunit, N-terminal;Ribonucleotide reductase, class I , alpha subunit;Ribonucleotide reductase large subunit, N-terminal;Ribonucleoside-diphosphate reductase large subunit	Ribonucleotide reductase R1 subunit, N-terminal	N/A	protein coding gene
AAEL005399	30.8889	44.1344	19.9711	0	0	0	-2.94536	2.638e-07	spindle-b recombination protein spn-b	AAA+ ATPase domain;DNA recombination and repair protein Rad51-like, C-terminal;P-loop containing nucleoside triphosphate hydrolase	P-loop containing nucleoside triphosphate hydrolase	N/A	protein coding gene
AAEL025714	36.037	17.6537	43.1376	0	0	0	-2.93739	2.88639e-07	unspecified product	N/A	N/A	N/A	ncRNA gene
AAEL010749	81.5122	325.859	38.3446	2.91733	12.9955	6.10534	-2.93694	2.5328e-08	unspecified product	WW domain;WW domain superfamily	WW domain superfamily	N/A	protein coding gene
AAEL020215	145.006	158.148	164.562	18.9627	18.4104	12.2107	-2.91314	2.18412e-17	unspecified product	N/A	N/A	N/A	ncRNA gene
AAEL021909	27.4568	62.5237	43.1376	0	0	3.6632	-2.89858	1.71821e-07	unspecified product	N/A	N/A	N/A	ncRNA gene
AAEL021783	20.5926	52.9612	42.3388	0	2.16592	0	-2.89794	2.4184e-07	unspecified product	N/A	N/A	N/A	protein coding gene
AAEL013548	532.833	778.972	559.99	17.504	15.1615	75.7062	-2.89124	2.74995e-08	unspecified product	Zinc finger, AD-type;Zinc finger C2H2-type;Zinc finger C2H2 superfamily;Transcription factor Grauzone	Zinc finger C2H2 superfamily	N/A	protein coding gene
AAEL020636	8382.89	9573.48	7278.28	1327.39	1175.01	650.829	-2.89087	2.02927e-40	unspecified product	CDT1 Geminin-binding domain-like;DNA replication factor Cdt1, C-terminal;Winged helix DNA-binding domain superfamily	Winged helix DNA-binding domain superfamily	N/A	protein coding gene
AAEL020539	253.117	67.6727	202.907	11.6693	14.0785	19.5371	-2.89058	3.93174e-11	unspecified product	Glycoside hydrolase family 47;Seven-hairpin glycosidases	Seven-hairpin glycosidases	N/A	protein coding gene
AAEL003689	2012.07	1394.65	1205.46	226.093	74.7244	68.3798	-2.87461	8.2672e-10	Histone H4 [Source:UniProtKB/TrEMBL;Acc:Q16IE4]	Histone H4;TATA box binding protein associated factor (TAF);Histone-fold;Histone H4, conserved site;CENP-T/Histone H4, histone fold	Histone-fold	N/A	protein coding gene
AAEL023871	125.271	175.802	136.603	11.6693	23.8252	6.10534	-2.86708	1.89455e-12	unspecified product	Harbinger transposase-derived nuclease domain	N/A	N/A	protein coding gene
AAEL026084	29.1728	25.745	28.7584	0	0	0	-2.86572	5.6642e-07	unspecified product	N/A	N/A	N/A	ncRNA gene
AAEL020740	20.5926	32.3652	32.7527	0	0	0	-2.8572	6.22809e-07	unspecified product	N/A	N/A	N/A	ncRNA gene
AAEL007839	819.413	917.995	836.391	123.987	116.96	97.6854	-2.85539	1.22417e-56	beta-hexosaminidase	Glycoside hydrolase family 20, catalytic domain;Glycoside hydrolase superfamily;Beta-hexosaminidase;Beta-hexosaminidase-like, domain 2;Beta-hexosaminidase, eukaryotic type, N-terminal	Glycoside hydrolase superfamily;Beta-hexosaminidase-like, domain 2	N/A	protein coding gene
AAEL022189	98.6727	128.725	187.729	16.0453	17.3274	7.32641	-2.85161	1.90182e-12	unspecified product	Cytochrome b245, heavy chain;FAD-binding 8;Ferric reductase, NAD binding domain;Ferric reductase transmembrane component-like domain;Riboflavin synthase-like beta-barrel;Ferredoxin-NADP reductase (FNR), nucleotide-binding domain	Ferredoxin-NADP reductase (FNR), nucleotide-binding domain;Riboflavin synthase-like beta-barrel	N/A	protein coding gene
AAEL024146	54.0555	26.4806	53.5226	2.91733	2.16592	1.22107	-2.84377	9.62011e-08	unspecified product	N/A	N/A	N/A	ncRNA gene
AAEL027086	31.7469	30.8941	63.1088	0	2.16592	2.44214	-2.83136	2.15329e-07	unspecified product	N/A	N/A	N/A	protein coding gene
AAEL020650	68.6419	84.5909	110.241	1.45867	14.0785	2.44214	-2.81344	1.55488e-08	unspecified product	N/A	N/A	N/A	ncRNA gene
AAEL024683	132.994	59.5814	58.3157	7.29333	8.6637	3.6632	-2.80934	4.17224e-09	unspecified product	N/A	N/A	N/A	pseudogene
AAEL019870	1294.76	840.024	1059.27	71.4746	172.191	159.96	-2.79726	1.99673e-24	unspecified product	Protein of unknown function DUF1397	N/A	N/A	protein coding gene
AAEL022124	86.6604	82.3841	69.4995	2.91733	9.74666	8.54747	-2.78577	4.42974e-10	unspecified product	N/A	N/A	N/A	ncRNA gene
AAEL008894	6108.27	6118.49	5053.49	708.912	957.339	793.694	-2.76376	4.99348e-78	unspecified product	P-type ATPase, transmembrane domain superfamily	P-type ATPase, transmembrane domain superfamily	N/A	protein coding gene
AAEL001240	74.6481	36.0431	26.3619	0	3.24889	2.44214	-2.75119	4.85545e-07	GPCR Orphan/Putative Class B Family	Leucine-rich repeat;Leucine-rich repeat, typical subtype	N/A	GPRNNB1	protein coding gene
AAEL007641	123.555	123.576	43.9365	8.752	10.8296	0	-2.74475	1.0005e-07	unspecified product	Dynein regulatory complex subunit 7;Papain-like cysteine peptidase superfamily	Papain-like cysteine peptidase superfamily	N/A	protein coding gene
AAEL024049	22.3086	118.427	81.4822	2.91733	0	7.32641	-2.74441	5.48444e-07	unspecified product	N/A	N/A	N/A	ncRNA gene
AAEL026710	252.259	387.647	239.654	35.008	33.5718	45.1795	-2.73164	1.27087e-19	unspecified product	Immunoglobulin subtype 2;Immunoglobulin subtype;Fibronectin type III;Immunoglobulin I-set;Fibronectin type III superfamily;Immunoglobulin-like domain superfamily;Basigin-like	Immunoglobulin-like domain superfamily;Fibronectin type III superfamily	N/A	protein coding gene
AAEL007097	189047	215748	177327	36863.4	21729.6	25152.8	-2.72765	7.49988e-52	4-nitrophenylphosphatase [Source:UniProtKB/TrEMBL;Acc:Q0IF18]	HAD-superfamily hydrolase, subfamily IIA;HAD-like superfamily	HAD-like superfamily	N/A	protein coding gene
AAEL012633	72.932	190.513	85.4764	11.6693	12.9955	9.76854	-2.72148	7.141e-10	unspecified product	CUB domain;Low-density lipoprotein (LDL) receptor class A repeat;Low-density lipoprotein (LDL) receptor class A, conserved site;Spermadhesin, CUB domain superfamily;LDL receptor-like superfamily	Spermadhesin, CUB domain superfamily;LDL receptor-like superfamily	N/A	protein coding gene
AAEL008252	48.0493	75.764	84.6776	7.29333	4.33185	7.32641	-2.71628	5.41192e-09	n-acetylgalactosaminyltransferase	Ricin B, lectin domain;Glycosyltransferase 2-like;Nucleotide-diphospho-sugar transferases;Ricin B-like lectins	Ricin B-like lectins;Nucleotide-diphospho-sugar transferases	N/A	protein coding gene
AAEL026156	81.5122	66.2015	65.5053	2.91733	10.8296	4.88427	-2.71325	6.25168e-09	unspecified product	Zinc finger C2H2-type;Zinc finger C2H2 superfamily	Zinc finger C2H2 superfamily	N/A	protein coding gene
AAEL025982	62.6357	38.2498	67.103	0	7.58074	2.44214	-2.69724	3.01157e-07	unspecified product	N/A	N/A	N/A	ncRNA gene
AAEL021484	21.4506	39.7209	19.1723	0	0	0	-2.69196	2.93882e-06	unspecified product	N/A	N/A	N/A	ncRNA gene
AAEL025119	34.3209	57.3747	50.3272	5.83466	0	2.44214	-2.6886	5.28623e-07	unspecified product	N/A	N/A	N/A	ncRNA gene
AAEL026089	1004.75	823.106	1018.53	150.243	154.864	116.001	-2.68039	1.54181e-45	unspecified product	N/A	N/A	N/A	protein coding gene
AAEL024256	221.37	189.778	197.315	11.6693	44.4015	15.8739	-2.65047	8.67768e-12	unspecified product	Major facilitator superfamily;MFS transporter superfamily	MFS transporter superfamily	N/A	protein coding gene
AAEL025545	13.7284	22.0672	54.3215	0	0	0	-2.64994	4.33748e-06	unspecified product	Domain of unknown function DUF4806	N/A	N/A	protein coding gene
AAEL014752	26.5987	33.1008	20.77	1.45867	0	0	-2.64033	3.66305e-06	unspecified product	Cofactor of BRCA1	N/A	N/A	protein coding gene
AAEL003574	92.6666	41.1921	4.79307	0	0	0	-2.63426	5.09945e-06	unspecified product	Domain of unknown function DUF4806	N/A	N/A	protein coding gene
AAEL009263	3604.56	4391.37	3684.27	652.024	649.777	527.501	-2.63327	2.37963e-75	unspecified product	Basic-leucine zipper domain	N/A	N/A	protein coding gene
AAEL005850	2525.16	3049.68	2326.24	380.712	567.472	195.371	-2.62182	7.03714e-22	Hormone receptor-like in 4 (nuclear receptor)	Nuclear hormone receptor, ligand-binding domain;Zinc finger, nuclear hormone receptor-type;Nuclear hormone receptor-like domain superfamily	Nuclear hormone receptor-like domain superfamily	HR4	protein coding gene
AAEL018316	183.617	140.494	89.4707	8.752	19.4933	20.7582	-2.61101	1.00313e-10	unspecified product	G protein-coupled receptor, rhodopsin-like;GPCR, rhodopsin-like, 7TM	N/A	N/A	protein coding gene
AAEL027298	30.8889	13.9759	31.9538	0	0	0	-2.60522	6.25776e-06	unspecified product	N/A	N/A	N/A	ncRNA gene
AAEL022337	514.814	414.127	378.653	77.3093	32.4889	78.1483	-2.60148	5.25644e-18	unspecified product	N/A	N/A	N/A	ncRNA gene
AAEL017985	311.463	513.43	270.809	23.3387	64.9777	58.6113	-2.5954	6.6485e-14	unspecified product	N/A	N/A	N/A	protein coding gene
AAEL012082	387.827	407.507	320.337	48.136	55.2311	68.3798	-2.565	2.83616e-25	NF-180, putative	N/A	N/A	N/A	protein coding gene
AAEL011593	75.5061	180.215	143.792	24.7973	15.1615	7.32641	-2.55449	3.71545e-09	Clip-Domain Serine Protease family C.	Serine proteases, trypsin domain;Peptidase S1A, chymotrypsin family;Peptidase S1, PA clan;Serine proteases, trypsin family, histidine active site;Serine proteases, trypsin family, serine active site	Peptidase S1, PA clan	CLIPC11	protein coding gene
AAEL027325	549.135	340.57	234.062	68.5573	60.6459	28.0846	-2.53972	6.69099e-13	Histone H4 [Source:UniProtKB/TrEMBL;Acc:Q16IE4]	Histone H4;TATA box binding protein associated factor (TAF);Histone-fold;Histone H4, conserved site;CENP-T/Histone H4, histone fold	Histone-fold	N/A	protein coding gene
AAEL014924	1138.6	1396.12	1033.71	212.965	231.754	135.539	-2.52475	1.88702e-31	Cytochrome P450 [Source:UniProtKB/TrEMBL;Acc:A0A1S4F322]	Cytochrome P450;Cytochrome P450, E-class, group I;Cytochrome P450, conserved site;Cytochrome P450 superfamily	Cytochrome P450 superfamily	N/A	protein coding gene
AAEL014844	592.036	674.52	723.754	137.115	88.8029	102.57	-2.51586	3.82013e-32	unspecified product	Serine-threonine/tyrosine-protein kinase, catalytic domain;Carbohydrate-binding WSC;Fibronectin type III;Protein kinase-like domain superfamily;Fibronectin type III superfamily	Fibronectin type III superfamily;Protein kinase-like domain superfamily	N/A	protein coding gene
AAEL024218	106.395	88.2687	85.4764	11.6693	11.9126	13.4317	-2.51365	1.66396e-10	unspecified product	N/A	N/A	N/A	protein coding gene
AAEL027461	60.9197	90.4754	117.43	0	17.3274	2.44214	-2.50567	2.51659e-06	unspecified product	N/A	N/A	N/A	ncRNA gene
AAEL024209	5.14814	69.1438	35.1492	0	0	0	-2.49937	1.51743e-05	unspecified product	N/A	N/A	N/A	ncRNA gene
AAEL025367	833.999	1043.78	1029.71	113.776	168.942	197.813	-2.4993	1.58107e-31	unspecified product	N/A	N/A	N/A	ncRNA gene
AAEL011772	89.2345	61.0525	43.1376	2.91733	10.8296	4.88427	-2.49905	3.674e-07	DNA repair protein rad50	P-loop containing nucleoside triphosphate hydrolase;Rad50/SbcC-type AAA domain	P-loop containing nucleoside triphosphate hydrolase	N/A	protein coding gene
AAEL026644	15.4444	32.3652	25.563	0	1.08296	0	-2.48741	1.48616e-05	unspecified product	Zinc finger C2H2-type;Zinc finger C2H2 superfamily	Zinc finger C2H2 superfamily	N/A	protein coding gene
AAEL020752	36.037	15.447	34.3503	0	2.16592	0	-2.48662	1.3271e-05	unspecified product	N/A	N/A	N/A	ncRNA gene
AAEL011621	87.5184	83.8553	48.7296	2.91733	8.6637	12.2107	-2.48326	1.31334e-07	C-Type Lectin (CTL) - mannose binding.	Serine proteases, trypsin domain;C-type lectin-like;Peptidase S1A, chymotrypsin family;Peptidase S1, PA clan;C-type lectin fold;Serine proteases, trypsin family, histidine active site;C-type lectin, conserved site	Peptidase S1, PA clan;C-type lectin fold	CTLMA13	protein coding gene
AAEL025350	36.895	38.9854	46.333	5.83466	3.24889	1.22107	-2.46484	2.34968e-06	unspecified product	N/A	N/A	N/A	ncRNA gene
AAEL019943	110.685	111.807	63.1088	0	19.4933	4.88427	-2.46126	2.25603e-06	unspecified product	Sec63 domain	N/A	N/A	protein coding gene
AAEL014493	1266.44	1477.77	1213.45	33.5493	99.6325	229.561	-2.46023	2.0065e-06	aldehyde oxidase	Aldehyde oxidase/xanthine dehydrogenase, a/b hammerhead;2Fe-2S ferredoxin-type iron-sulfur binding domain;Molybdopterin dehydrogenase, FAD-binding;[2Fe-2S]-binding;CO dehydrogenase flavoprotein, C-terminal;2Fe-2S ferredoxin, iron-sulphur binding site;Aldehyde oxidase/xanthine dehydrogenase, molybdopterin binding;Xanthine dehydrogenase, small subunit;Aldehyde oxidase/xanthine dehydrogenase;Oxidore…	[2Fe-2S]-binding domain superfamily;2Fe-2S ferredoxin-like superfamily;Aldehyde oxidase/xanthine dehydrogenase, a/b hammerhead superfamily;CO dehydrogenase flavoprotein, C-terminal domain superfamily;Aldehyde oxidase/xanthine dehydrogenase, molybdopterin binding domain superfamily;FAD-binding, type PCMH-like superfamily	N/A	protein coding gene
AAEL005752	7279.47	10531.9	6918	635.978	1106.79	128.212	-2.45957	5.58356e-06	lysosomal alpha-mannosidase (mannosidase alpha class 2b member 1)	Glycoside hydrolase family 38, N-terminal domain;Galactose mutarotase-like domain superfamily;Glycoside hydrolase/deacetylase, beta/alpha-barrel;Glycosyl hydrolase family 38, C-terminal;Glycoside hydrolase family 38, central domain;Glycoside hydrolase families 57/38, central domain superfamily;Glycosyl hydrolases family 38, C-terminal beta sandwich domain	Galactose mutarotase-like domain superfamily;Glycoside hydrolase families 57/38, central domain superfamily;Glycoside hydrolase/deacetylase, beta/alpha-barrel	N/A	protein coding gene
AAEL027228	1020.19	1124.69	949.827	269.853	112.628	126.991	-2.45517	2.3829e-19	unspecified product	N/A	N/A	N/A	ncRNA gene
AAEL013488	543.987	497.247	536.025	68.5573	89.8859	109.896	-2.45317	3.82484e-29	glucose inhibited division protein a	tRNA uridine 5-carboxymethylaminomethyl modification enzyme MnmG-related;tRNA uridine 5-carboxymethylaminomethyl modification enzyme MnmG;MnmG-related, conserved site;GidA associated domain 3;FAD/NAD(P)-binding domain superfamily	FAD/NAD(P)-binding domain superfamily	N/A	protein coding gene
AAEL027360	22.3086	10.298	84.6776	0	2.16592	0	-2.45005	2.09075e-05	unspecified product	Zinc finger, ZZ-type;Zinc finger, RING-type;Drought induced 19 protein type, zinc-binding domain;E3 ubiquitin-protein ligase KCMF1	N/A	N/A	protein coding gene
AAEL010721	13.7284	28.6873	24.7642	0	0	0	-2.44662	2.27551e-05	reticulon/nogo receptor	Leucine-rich repeat;Leucine-rich repeat, typical subtype;BspA type Leucine rich repeat region	N/A	N/A	protein coding gene
AAEL026129	53.1975	58.1102	40.7411	8.752	0	0	-2.4412	1.23412e-05	unspecified product	N/A	N/A	N/A	ncRNA gene
AAEL019946	79.7962	114.749	61.5111	2.91733	10.8296	15.8739	-2.43965	1.44146e-07	pickpocket 202	Epithelial sodium channel	N/A	ppk202	protein coding gene
AAEL025942	105.537	130.196	250.039	20.4213	30.3229	17.0949	-2.4366	8.61519e-10	unspecified product	N/A	N/A	N/A	protein coding gene
AAEL021711	50.6234	33.8363	12.7815	2.91733	0	0	-2.43081	2.18778e-05	unspecified product	AAA+ ATPase domain;ATPase, AAA-type, core;Vps4 oligomerisation, C-terminal;P-loop containing nucleoside triphosphate hydrolase	P-loop containing nucleoside triphosphate hydrolase	N/A	protein coding gene
AAEL024395	24.0247	36.7786	13.5804	1.45867	0	0	-2.42158	2.54082e-05	unspecified product	Bride of sevenless protein;GPCR family 3, C-terminal	N/A	N/A	protein coding gene
AAEL025864	23.1666	39.7209	84.6776	2.91733	5.41481	3.6632	-2.41582	5.40274e-06	unspecified product	N/A	N/A	N/A	ncRNA gene
AAEL021984	12.0123	22.0672	35.1492	0	0	0	-2.41277	2.96107e-05	unspecified product	N/A	N/A	N/A	ncRNA gene
AAEL008599	627.215	778.236	917.873	170.664	107.213	131.875	-2.40932	2.26615e-26	zinc carboxypeptidase	Peptidase M14, carboxypeptidase A;Carboxypeptidase, activation peptide	N/A	N/A	protein coding gene
AAEL002246	40.3271	13.2403	17.5746	0	0	0	-2.40781	3.07635e-05	cuticle protein, putative	Adult cuticle protein 1	N/A	N/A	protein coding gene
AAEL018298	428.154	560.506	495.284	78.768	95.3007	87.9169	-2.40625	1.25466e-28	unspecified product	CAP Gly-rich domain;CAP Gly-rich domain superfamily	CAP Gly-rich domain superfamily	N/A	protein coding gene
AAEL029039	14.5864	63.9948	46.333	0	4.33185	2.44214	-2.40451	1.69625e-05	unspecified product	C-type lectin-like;C-type lectin fold	C-type lectin fold	N/A	protein coding gene
AAEL020220	48.9073	33.8363	47.1319	7.29333	0	0	-2.40362	1.84451e-05	unspecified product	N/A	N/A	N/A	ncRNA gene
AAEL019508	235.098	210.374	137.401	32.0907	32.4889	29.3056	-2.40252	1.43823e-13	unspecified product	Cyclic nucleotide-binding domain;Ion transport domain;Cyclic nucleotide-binding, conserved site;Cyclic nucleotide-binding-like	Cyclic nucleotide-binding-like	N/A	protein coding gene
AAEL027924	23.1666	36.0431	19.9711	0	0	2.44214	-2.39953	2.6784e-05	unspecified product	N/A	N/A	N/A	protein coding gene
AAEL010593	4576.7	5028.38	3476.57	1050.24	655.192	692.345	-2.37464	8.14072e-33	unspecified product	N/A	N/A	N/A	protein coding gene
AAEL019996	464.191	406.036	254.033	70.016	46.5674	75.7062	-2.3717	1.01315e-15	unspecified product	N/A	N/A	N/A	protein coding gene
AAEL025655	18.0185	25.0095	31.9538	0	2.16592	0	-2.36895	3.48493e-05	unspecified product	N/A	N/A	N/A	protein coding gene
AAEL008754	13.7284	26.4806	22.3677	0	0	0	-2.36231	4.33382e-05	unspecified product	Insect cuticle protein;Chitin-binding type R&R consensus	N/A	N/A	protein coding gene
AAEL024782	326.907	411.921	299.567	74.392	56.314	54.9481	-2.36196	2.37921e-20	unspecified product	N/A	N/A	N/A	ncRNA gene
AAEL021447	145.864	58.8458	162.166	11.6693	10.8296	26.8635	-2.34494	1.59832e-07	unspecified product	Glycosyl transferase, family 43;Nucleotide-diphospho-sugar transferases	Nucleotide-diphospho-sugar transferases	N/A	protein coding gene
AAEL020782	22.3086	23.5383	47.9307	2.91733	0	2.44214	-2.33908	3.12786e-05	unspecified product	N/A	N/A	N/A	ncRNA gene
AAEL026130	380.104	368.522	416.198	59.8053	82.3051	72.043	-2.33666	8.24718e-25	unspecified product	Zinc finger, AD-type;Zinc finger C2H2-type;Zinc finger C2H2 superfamily	Zinc finger C2H2 superfamily	N/A	protein coding gene
AAEL024883	94.3826	52.2257	86.2753	8.752	16.2444	4.88427	-2.33505	4.19162e-07	unspecified product	Homologous-pairing protein 2, winged helix domain;Homologous-pairing protein 2;Leucine zipper with capping helix domain	N/A	N/A	protein coding gene
AAEL000825	66.9258	44.1344	35.948	4.376	8.6637	1.22107	-2.33279	7.20776e-06	eukaryotic peptide chain release factor GTP-binding subunit (erf2) (translation release factor 3) (erf3) (erf-3)	Transcription factor, GTP-binding domain;Translation elongation factor EFTu/EF1A, C-terminal;Translation protein, beta-barrel domain superfamily;Translation elongation factor EF1A/initiation factor IF2gamma, C-terminal;HBS1-like protein, N-terminal;P-loop containing nucleoside triphosphate hydrolase;HBS1-like protein, N-terminal domain superfamily	HBS1-like protein, N-terminal domain superfamily;Translation protein, beta-barrel domain superfamily;Translation elongation factor EF1A/initiation factor IF2gamma, C-terminal;P-loop containing nucleoside triphosphate hydrolase	N/A	protein coding gene
AAEL025358	153.586	36.7786	60.7122	8.752	0	12.2107	-2.32617	1.87517e-05	unspecified product	N/A	N/A	N/A	ncRNA gene
AAEL022119	81.5122	99.3023	51.1261	11.6693	12.9955	7.32641	-2.32563	1.53989e-07	unspecified product	N/A	N/A	N/A	ncRNA gene
AAEL021107	39.4691	77.9707	62.3099	11.6693	0	4.88427	-2.32231	1.41472e-05	unspecified product	N/A	N/A	N/A	ncRNA gene
AAEL006892	2018.07	2094.91	1800.6	424.472	364.958	368.762	-2.31964	5.8563e-62	unspecified product	N/A	N/A	N/A	protein coding gene
AAEL027236	29.1728	80.1774	262.82	10.2107	19.4933	9.76854	-2.30053	8.47223e-06	unspecified product	Leucine-rich repeat	N/A	N/A	protein coding gene
AAEL008029	470.197	406.772	365.871	55.4293	72.5585	102.57	-2.2966	5.11031e-19	Ras-related protein, putative [Source:UniProtKB/TrEMBL;Acc:A0A1S4FIJ0]	Small GTPase;Small GTP-binding protein domain;P-loop containing nucleoside triphosphate hydrolase	P-loop containing nucleoside triphosphate hydrolase	N/A	protein coding gene
AAEL027968	666.684	597.285	599.933	91.896	95.3007	167.286	-2.28162	5.13137e-21	unspecified product	N/A	N/A	N/A	ncRNA gene
AAEL025231	13.7284	22.0672	22.3677	0	0	0	-2.27844	8.00113e-05	unspecified product	N/A	N/A	N/A	ncRNA gene
AAEL021862	2048.1	2934.2	2504.38	507.616	349.797	628.85	-2.25309	1.49255e-26	unspecified product	N/A	N/A	N/A	protein coding gene
AAEL024562	9511.19	10649.6	7990.85	2193.83	1873.52	1691.18	-2.25199	1.58599e-52	unspecified product	Major royal jelly protein/protein yellow	N/A	N/A	protein coding gene
AAEL005923	451.32	464.146	429.779	93.3546	88.8029	86.6958	-2.25156	4.17126e-29	unspecified product	Zinc finger C2H2-type;Zinc finger C2H2 superfamily	Zinc finger C2H2 superfamily	N/A	protein coding gene
AAEL011662	15.4444	19.1249	21.5688	0	0	0	-2.25138	9.70005e-05	plasma glutamate carboxypeptidase	Peptidase M28;Carboxypeptidase Q	N/A	N/A	protein coding gene
AAEL024617	53.1975	20.596	7.18961	0	0	1.22107	-2.2472	0.000100218	unspecified product	N/A	N/A	N/A	ncRNA gene
AAEL011440	119.265	80.1774	91.0684	20.4213	10.8296	17.0949	-2.23484	1.94148e-08	unspecified product	Pentraxin-related;Concanavalin A-like lectin/glucanase domain superfamily	Concanavalin A-like lectin/glucanase domain superfamily	N/A	protein coding gene
AAEL015247	683.845	564.184	677.421	78.768	119.126	178.276	-2.22406	1.31885e-17	unspecified product	Peptidase M1, alanine aminopeptidase/leukotriene A4 hydrolase;Peptidase M1, membrane alanine aminopeptidase;ERAP1-like C-terminal domain;Aminopeptidase N-type;Aminopeptidase N-like , N-terminal	Aminopeptidase N-like , N-terminal	N/A	protein coding gene
AAEL017015	126.988	114.749	62.3099	14.5867	21.6592	12.2107	-2.22381	9.68728e-08	unspecified product	Domain of unknown function DUF243	N/A	N/A	protein coding gene
AAEL010540	90.9505	150.057	100.654	30.632	10.8296	14.6528	-2.22162	8.4944e-08	alpha-amylase	Glycosyl hydrolase, family 13, catalytic domain;Glycoside hydrolase superfamily	Glycoside hydrolase superfamily	N/A	protein coding gene
AAEL021750	2937.87	3783.05	3093.13	705.994	801.392	517.733	-2.22097	1.18211e-35	unspecified product	Leucine-rich repeat;Leucine-rich repeat, typical subtype	N/A	N/A	protein coding gene
AAEL004585	384.395	363.373	448.152	49.5946	5.41481	3.6632	-2.21963	0.000112005	unspecified product	N/A	N/A	N/A	protein coding gene
AAEL012073	432.444	502.396	488.094	144.408	77.9733	21.9792	-2.20798	1.73097e-08	unspecified product	Lanthionine synthetase C-like;LanC-like protein, eukaryotic	N/A	N/A	protein coding gene
AAEL026743	22.3086	10.298	25.563	0	0	0	-2.20343	0.000134888	unspecified product	Restriction endonuclease type II-like;Viral alkaline exonuclease	Restriction endonuclease type II-like	N/A	protein coding gene
AAEL000459	192.197	384.705	341.107	56.888	55.2311	64.7166	-2.1983	4.54516e-13	unspecified product	Nucleotide-sugar transporter;Nucleotide-sugar transporter-related	N/A	N/A	protein coding gene
AAEL023842	703.579	760.582	657.45	119.611	161.361	159.96	-2.19803	4.73824e-31	unspecified product	THAP-type zinc finger;Zinc finger, AD-type;Zinc finger C2H2-type;Zinc finger C2H2 superfamily	Zinc finger C2H2 superfamily	N/A	protein coding gene
AAEL003397	24.0247	26.4806	16.7757	0	0	2.44214	-2.19485	0.000134202	39S mitochondrial ribosomal protein L17 [Source:UniProtKB/TrEMBL;Acc:Q17FI8]	Ribosomal protein L17;Ribosomal protein L17 superfamily	Ribosomal protein L17 superfamily	mRpL17	protein coding gene
AAEL022158	11.1543	15.447	33.5515	0	0	0	-2.19266	0.000144803	unspecified product	N/A	N/A	N/A	ncRNA gene
AAEL023443	68.6419	47.0767	63.1088	5.83466	10.8296	9.76854	-2.19246	1.46116e-06	unspecified product	N/A	N/A	N/A	ncRNA gene
AAEL007398	18.8765	12.5047	23.9654	0	0	0	-2.19037	0.000147785	unspecified product	N/A	N/A	N/A	protein coding gene
AAEL014205	301.166	230.97	305.958	80.2266	43.3185	41.5163	-2.18274	4.21419e-13	unspecified product	Adenylyl cyclase class-3/4/guanylyl cyclase;P-loop containing nucleoside triphosphate hydrolase;Nucleotide cyclase	P-loop containing nucleoside triphosphate hydrolase;Nucleotide cyclase	N/A	protein coding gene
AAEL027150	352.648	319.974	677.421	109.4	69.3096	84.2537	-2.17994	1.92401e-12	unspecified product	C2 domain;Ras-associating (RA) domain;Phosphatidylinositol-specific phospholipase C, X domain;Phosphoinositide phospholipase C family;Phospholipase C, phosphatidylinositol-specific, Y domain;Ras guanine-nucleotide exchange factors catalytic domain;EF-hand domain pair;Phosphoinositide-specific phospholipase C, EF-hand-like domain;PLC-like phosphodiesterase, TIM beta/alpha-barrel domain superfamily…	EF-hand domain pair;Ras guanine nucleotide exchange factor domain superfamily;PLC-like phosphodiesterase, TIM beta/alpha-barrel domain superfamily;Ubiquitin-like domain superfamily	N/A	protein coding gene
AAEL020451	25.7407	18.3893	23.9654	2.91733	0	0	-2.16247	0.000167977	unspecified product	N/A	N/A	N/A	pseudogene
AAEL000404	36.037	18.3893	46.333	5.83466	2.16592	1.22107	-2.16026	8.55476e-05	DNA repair helicase rad3/xp-d	RAD3/XPD family;Helicase-like, DEXD box c2 type;ATP-dependent helicase, C-terminal;DEAD2;Helical and beta-bridge domain;ATP-dependent helicase Rad3/Chl1-like;P-loop containing nucleoside triphosphate hydrolase	P-loop containing nucleoside triphosphate hydrolase	N/A	protein coding gene
AAEL029068	73.79	76.4996	69.4995	8.752	17.3274	0	-2.15848	3.30433e-05	unspecified product	EGF-like domain;CUB domain;C-type lectin-like;EGF-like, conserved site;C-type lectin fold;Spermadhesin, CUB domain superfamily	Spermadhesin, CUB domain superfamily;C-type lectin fold	N/A	protein coding gene
AAEL004031	344.926	356.017	201.309	74.392	67.1437	32.9688	-2.15756	7.20582e-11	unspecified product	Protein of unknown function DM4/12	N/A	N/A	protein coding gene
AAEL010691	16731.5	21303.7	15305.1	4721.7	3248.89	3614.36	-2.15482	5.87647e-37	ribonucleoside-diphosphate reductase small chain	Ribonucleotide reductase small subunit family;Ferritin-like superfamily;Ribonucleotide reductase small subunit, acitve site;Ribonucleotide reductase small subunit	Ferritin-like superfamily	N/A	protein coding gene
AAEL020575	262.555	187.571	213.292	62.7226	41.1526	25.6424	-2.15303	6.70179e-11	unspecified product	N/A	N/A	N/A	ncRNA gene
AAEL001442	1621.66	1463.79	1167.11	395.298	278.321	236.887	-2.15106	1.07348e-24	map-kinase activating death domain protein (madd)/denn/aex-3(c.elegans)	cDENN domain;dDENN domain;uDENN domain;MAP kinase-activating death domain protein	N/A	N/A	protein coding gene
AAEL009036	1153.18	1034.22	706.978	278.605	81.2222	210.024	-2.14787	2.96866e-11	unspecified product	Immunoglobulin subtype;Immunoglobulin-like domain superfamily	Immunoglobulin-like domain superfamily	N/A	protein coding gene
AAEL027211	54.9135	44.1344	27.1607	5.83466	4.33185	6.10534	-2.1453	2.30556e-05	unspecified product	N/A	N/A	N/A	protein coding gene
AAEL001162	586.03	681.14	541.617	163.371	87.7199	133.096	-2.14262	3.0457e-19	unspecified product	Protein phosphatase 1 regulatory subunit 35, C-terminal	N/A	N/A	protein coding gene
AAEL004918	14638.7	17425.7	12632.9	3693.34	3438.4	2735.19	-2.13895	1.61506e-42	brat protein	B-box-type zinc finger;NHL repeat;Zinc finger C2H2-type	N/A	N/A	protein coding gene
AAEL010855	1131.73	1193.1	1171.91	315.072	266.409	178.276	-2.13616	2.31797e-26	cdc6	AAA+ ATPase domain;Cdc6, C-terminal;Cell division protein Cdc6/18;P-loop containing nucleoside triphosphate hydrolase;Winged helix DNA-binding domain superfamily	Winged helix DNA-binding domain superfamily;P-loop containing nucleoside triphosphate hydrolase	N/A	protein coding gene
AAEL021854	21.4506	16.1826	14.3792	0	0	0	-2.13473	0.000214878	unspecified product	BAT2, N-terminal;Protein PRRC2	N/A	N/A	protein coding gene
AAEL011210	169.031	146.379	193.321	18.9627	49.8163	26.8635	-2.13283	2.50748e-09	unspecified product	N/A	N/A	N/A	protein coding gene
AAEL001635	2283.2	2157.43	1666.39	476.984	421.272	456.679	-2.13065	2.60697e-40	unspecified product	WD40 repeat;WD40-repeat-containing domain superfamily	WD40-repeat-containing domain superfamily	N/A	protein coding gene
AAEL018031	3507.6	3274.03	2883.83	666.61	592.38	888.937	-2.12282	2.42502e-36	unspecified product	Zinc finger C2H2-type;Zinc finger C2H2 superfamily	Zinc finger C2H2 superfamily	N/A	protein coding gene
AAEL007046	10572.6	11904.5	9880.12	3025.27	2116.11	2073.37	-2.12264	2.00599e-39	mitochondrial brown fat uncoupling protein	Mitochondrial substrate/solute carrier;Mitochondrial carrier domain superfamily	Mitochondrial carrier domain superfamily	N/A	protein coding gene
AAEL013422	51.4814	76.4996	39.9423	0	0	12.2107	-2.1162	0.000188727	odorant receptor 42a, putative	Olfactory receptor, insect	N/A	N/A	protein coding gene
AAEL011888	24.8827	39.7209	21.5688	4.376	0	2.44214	-2.11504	0.000169924	serine-type enodpeptidase,	Serine proteases, trypsin domain;Peptidase S1A, chymotrypsin family;Peptidase S1, PA clan	Peptidase S1, PA clan	N/A	protein coding gene
AAEL001809	274.568	285.402	262.021	21.88	81.2222	56.1691	-2.11407	1.20168e-09	unspecified product	Limb expression 1	N/A	N/A	protein coding gene
AAEL020923	61.7777	86.062	20.77	2.91733	4.33185	12.2107	-2.11269	6.95827e-05	unspecified product	N/A	N/A	N/A	ncRNA gene
AAEL019636	34.3209	22.0672	16.7757	0	3.24889	0	-2.11203	0.000237093	Histone H2B [Source:UniProtKB/TrEMBL;Acc:Q17ES2]	Histone H2B;Histone H2A/H2B/H3;Histone-fold	Histone-fold	N/A	protein coding gene
AAEL008182	6672.85	7140.94	5705.35	2045.05	1198.84	1031.8	-2.11185	1.80684e-22	unspecified product	Sterile alpha motif domain;Sterile alpha motif/pointed domain superfamily	Sterile alpha motif/pointed domain superfamily	N/A	protein coding gene
AAEL021203	114.117	54.4324	44.7353	5.83466	17.3274	7.32641	-2.11086	1.55742e-05	unspecified product	N/A	N/A	N/A	protein coding gene
AAEL028157	77.2221	31.6296	83.8787	14.5867	8.6637	1.22107	-2.10471	5.28523e-05	unspecified product	THAP-type zinc finger	N/A	N/A	protein coding gene
AAEL025311	17.1605	21.3316	12.7815	0	0	0	-2.10428	0.000262088	unspecified product	N/A	N/A	N/A	protein coding gene
AAEL022821	60.0617	11.7692	6.39076	0	0	0	-2.09999	0.000260369	unspecified product	N/A	N/A	N/A	ncRNA gene
AAEL025770	406.703	184.629	289.182	81.6853	25.9911	62.2745	-2.09706	2.03174e-08	unspecified product	Domain of unknown function DUF4485	N/A	N/A	protein coding gene
AAEL000582	63.4938	89.7399	59.9134	14.5867	4.33185	15.8739	-2.09428	5.52779e-06	pickpocket 301	Epithelial sodium channel	N/A	ppk301	protein coding gene
AAEL024771	80.6542	73.5573	39.1434	14.5867	4.33185	10.9896	-2.09328	1.25572e-05	unspecified product	N/A	N/A	N/A	ncRNA gene
AAEL021690	53.1975	17.6537	37.5457	2.91733	0	6.10534	-2.09255	0.000193606	unspecified product	N/A	N/A	N/A	ncRNA gene
AAEL027698	49.7654	17.6537	19.1723	4.376	0	0	-2.07886	0.000303332	unspecified product	N/A	N/A	N/A	protein coding gene
AAEL019635	652.098	422.954	314.745	147.325	77.9733	61.0534	-2.07735	3.84596e-10	Histone H3 [Source:UniProtKB/TrEMBL;Acc:Q16N56]	Histone H3/CENP-A;Histone H2A/H2B/H3;Histone-fold	Histone-fold	N/A	protein coding gene
AAEL017329	5590.02	5839.71	4626.11	1369.69	1312.55	1037.91	-2.07423	6.57963e-44	unspecified product	B-box-type zinc finger;NHL repeat;Zinc finger, RING-type;B-box, C-terminal;Zinc finger, RING-type, conserved site;Zinc finger, C3HC4 RING-type	N/A	N/A	protein coding gene
AAEL029116	17.1605	50.0189	23.9654	0	0	4.88427	-2.07186	0.00030991	unspecified product	Cytochrome P450;Cytochrome P450, E-class, group I;Cytochrome P450, conserved site;Cytochrome P450 superfamily	Cytochrome P450 superfamily	N/A	protein coding gene
AAEL026793	14.5864	13.2403	22.3677	0	0	0	-2.06712	0.000332566	unspecified product	N/A	N/A	N/A	ncRNA gene
AAEL024365	96.0986	141.23	145.39	0	24.9081	29.3056	-2.06591	4.19427e-05	unspecified product	N/A	N/A	N/A	ncRNA gene
AAEL022669	23.1666	16.9182	43.9365	0	4.33185	0	-2.06582	0.000322447	unspecified product	N/A	N/A	N/A	protein coding gene
AAEL005212	28433.2	37751.1	21804.5	1709.56	5958.46	490.869	-2.06295	0.000237834	unspecified product	N/A	N/A	N/A	protein coding gene
AAEL026828	21.4506	111.071	83.0799	17.504	6.49777	3.6632	-2.06154	9.27958e-05	unspecified product	Helix-turn-helix motif;Homeobox domain;Homeobox-like domain superfamily;Homeobox, conserved site;Homeobox domain, metazoa	Homeobox-like domain superfamily	N/A	protein coding gene
AAEL024684	66.0678	44.8699	47.1319	8.752	7.58074	9.76854	-2.0613	8.04401e-06	unspecified product	N/A	N/A	N/A	ncRNA gene
AAEL009024	1493.82	2124.33	1325.28	361.749	415.857	356.552	-2.06065	4.81993e-26	GPCR Calcitonin/Diuretic Hormone Family	GPCR, family 2, secretin-like;GPCR, family 2, extracellular hormone receptor domain;GPCR, family 2, secretin-like, conserved site;GPCR family 2, extracellular hormone receptor domain superfamily	GPCR family 2, extracellular hormone receptor domain superfamily	GPRCAL3	protein coding gene
AAEL028028	21.4506	52.2257	26.3619	0	0	6.10534	-2.05932	0.000324672	unspecified product	N/A	N/A	N/A	ncRNA gene
AAEL004970	338.919	322.181	490.491	96.272	55.2311	100.128	-2.05762	4.3177e-13	unspecified product	DhaK domain	N/A	N/A	protein coding gene
AAEL026476	18.8765	77.9707	87.0741	8.752	0	9.76854	-2.05492	0.000211287	unspecified product	N/A	N/A	N/A	ncRNA gene
AAEL020660	18.8765	9.56245	23.1665	0	0	0	-2.0511	0.000366757	unspecified product	N/A	N/A	N/A	ncRNA gene
AAEL025849	112.401	98.5667	58.3157	29.1733	2.16592	3.6632	-2.04172	0.0001173	unspecified product	DDRGK domain containing protein;Winged helix DNA-binding domain superfamily	Winged helix DNA-binding domain superfamily	N/A	protein coding gene
AAEL020538	29.1728	36.0431	6.39076	0	2.16592	0	-2.03601	0.000424545	unspecified product	N/A	N/A	N/A	ncRNA gene
AAEL024454	178.469	72.8217	83.8787	5.83466	8.6637	36.632	-2.03252	4.05035e-05	unspecified product	High mobility group box domain;High mobility group box domain superfamily	High mobility group box domain superfamily	N/A	protein coding gene
AAEL020438	182.759	173.595	135.005	46.6773	20.5763	36.632	-2.0315	3.71506e-09	unspecified product	N/A	N/A	N/A	protein coding gene
AAEL012499	8681.48	9975.1	7487.58	2783.13	1833.46	1492.14	-2.03058	2.60418e-23	Histone H2A [Source:UniProtKB/TrEMBL;Acc:Q16LW9]	Histone H2A;Histone H2A/H2B/H3;Histone-fold;Histone H2A, C-terminal domain;Histone H2A conserved site	Histone-fold	N/A	protein coding gene
AAEL013432	588.604	693.645	494.485	134.197	109.379	167.286	-2.02974	3.19681e-19	serine protease, putative	Serine proteases, trypsin domain;Peptidase S1A, chymotrypsin family;Peptidase S1, PA clan;Serine proteases, trypsin family, histidine active site	Peptidase S1, PA clan	N/A	protein coding gene
AAEL024180	14.5864	14.7115	18.3734	0	0	0	-2.02578	0.000431983	39S mitochondrial ribosomal protein L17 [Source:UniProtKB/TrEMBL;Acc:Q17FI8]	Ribosomal protein L17;Ribosomal protein L17 superfamily	Ribosomal protein L17 superfamily	N/A	protein coding gene
AAEL023707	61.7777	23.5383	32.7527	8.752	0	2.44214	-2.01862	0.000323702	unspecified product	N/A	N/A	N/A	ncRNA gene
AAEL021632	30.8889	41.9276	43.1376	0	6.49777	7.32641	-2.01547	0.000174142	unspecified product	N/A	N/A	N/A	ncRNA gene
AAEL021500	27.4568	61.0525	54.3215	4.376	8.6637	8.54747	-2.01356	5.28641e-05	unspecified product	N/A	N/A	N/A	protein coding gene
AAEL026987	25.7407	14.7115	50.3272	2.91733	4.33185	0	-2.01321	0.000385031	unspecified product	N/A	N/A	N/A	protein coding gene
AAEL019466	5748.76	6552.48	5515.23	1799.99	1264.9	1228.39	-2.01231	8.6097e-35	Mothers against decapentaplegic homolog [Source:UniProtKB/TrEMBL;Acc:A0A1S4FAT3]	SMAD domain, Dwarfin-type;MAD homology 1, Dwarfin-type;SMAD/FHA domain superfamily;Dwarfin;SMAD MH1 domain superfamily	SMAD/FHA domain superfamily;SMAD MH1 domain superfamily	N/A	protein coding gene
AAEL020844	176.753	198.605	140.597	61.264	15.1615	26.8635	-2.00794	5.54169e-07	unspecified product	N/A	N/A	N/A	ncRNA gene
AAEL024752	18.8765	25.0095	7.98845	0	0	0	-2.00783	0.000478065	unspecified product	N/A	N/A	N/A	pseudogene
AAEL022065	44.6172	35.3075	23.1665	5.83466	3.24889	4.88427	-2.00597	0.000129344	unspecified product	RNA polymerase III Rpc82, C -terminal;RNA polymerase III subunit RPC82-related, helix-turn-helix;DNA-directed RNA polymerase III subunit RPC3	N/A	N/A	protein coding gene
AAEL020178	39.4691	5.88458	17.5746	0	1.08296	0	-2.00461	0.000513806	unspecified product	N/A	N/A	N/A	ncRNA gene
AAEL022347	8.58024	19.1249	22.3677	0	0	0	-1.99542	0.000517039	unspecified product	N/A	N/A	N/A	ncRNA gene
AAEL021677	24.8827	40.4565	50.3272	0	0	8.54747	-1.99398	0.000483172	unspecified product	N/A	N/A	N/A	ncRNA gene
AAEL022052	41.1851	55.9035	6.39076	0	4.33185	2.44214	-1.99299	0.000510563	unspecified product	N/A	N/A	N/A	protein coding gene
AAEL009137	119.265	48.5478	64.7065	7.29333	23.8252	4.88427	-1.99047	6.4404e-05	cytochrome P450	Cytochrome P450;Cytochrome P450, E-class, group II;Cytochrome P450, conserved site;Cytochrome P450 superfamily	Cytochrome P450 superfamily	CYP6N13	protein coding gene
AAEL006900	690.709	778.972	605.525	167.747	170.025	166.065	-1.98986	1.13074e-27	unspecified product	N/A	N/A	N/A	protein coding gene
AAEL017142	25.7407	27.9518	5.59192	0	0	1.22107	-1.98511	0.000584433	unspecified product	Insect cuticle protein	N/A	N/A	protein coding gene
AAEL012176	815.98	653.189	708.576	132.739	158.112	230.782	-1.97821	9.75408e-19	unspecified product	Zinc finger, AD-type;Zinc finger C2H2-type;Zinc finger C2H2 superfamily	Zinc finger C2H2 superfamily	N/A	protein coding gene
AAEL001745	18.0185	17.6537	23.9654	2.91733	0	0	-1.97815	0.000606045	candidate tumor suppressor protein	Polyprenyl synthetase;Isoprenoid synthase domain superfamily	Isoprenoid synthase domain superfamily	N/A	protein coding gene
AAEL025543	54.9135	48.5478	48.7296	5.83466	8.6637	12.2107	-1.97785	1.97158e-05	unspecified product	N/A	N/A	N/A	ncRNA gene
AAEL025346	31.7469	19.8605	35.1492	5.83466	0	2.44214	-1.97695	0.00044752	unspecified product	N/A	N/A	N/A	pseudogene
AAEL025998	19.7345	14.7115	22.3677	0	0	2.44214	-1.96965	0.000644256	unspecified product	N/A	N/A	N/A	ncRNA gene
AAEL025527	14.5864	19.8605	11.9827	0	0	0	-1.96824	0.000612924	unspecified product	N/A	N/A	N/A	ncRNA gene
AAEL017367	5958.97	7836.79	5355.46	2094.64	969.251	980.517	-1.96633	2.2727e-07	unspecified product	Protein of unknown function DUF4779	N/A	N/A	protein coding gene
AAEL026831	8.58024	27.2162	14.3792	0	0	0	-1.95823	0.000644938	unspecified product	N/A	N/A	N/A	ncRNA gene
AAEL005972	400.697	386.911	437.767	97.7306	114.794	86.6958	-1.95813	6.33323e-20	unspecified product	N/A	N/A	N/A	protein coding gene
AAEL005024	14.5864	44.8699	27.9596	1.45867	4.33185	3.6632	-1.95025	0.000434859	unspecified product	N/A	N/A	N/A	protein coding gene
AAEL025294	104.679	42.6632	16.7757	0	9.74666	7.32641	-1.94869	0.000493701	unspecified product	Otopetrin	N/A	N/A	protein coding gene
AAEL027539	92.6666	81.6486	51.9249	17.504	17.3274	9.76854	-1.94808	5.64079e-06	unspecified product	ABC transporter-like;AAA+ ATPase domain;ABC transporter type 1, transmembrane domain;ABC transporter, conserved site;P-loop containing nucleoside triphosphate hydrolase;ABC transporter type 1, transmembrane domain superfamily	P-loop containing nucleoside triphosphate hydrolase;ABC transporter type 1, transmembrane domain superfamily	N/A	protein coding gene
AAEL002711	2045.53	3289.48	2052.23	688.49	687.681	444.469	-1.94297	2.53069e-18	unspecified product	Rab-GTPase-TBC domain;Rab-GTPase-TBC domain superfamily	Rab-GTPase-TBC domain superfamily	N/A	protein coding gene
AAEL021023	34.3209	35.3075	20.77	2.91733	5.41481	3.6632	-1.94022	0.000281566	unspecified product	N/A	N/A	N/A	protein coding gene
AAEL010064	42.0432	46.3411	26.3619	5.83466	3.24889	8.54747	-1.93755	0.00016347	unspecified product	Chitin binding domain;Chitin binding domain superfamily	Chitin binding domain superfamily	N/A	protein coding gene
AAEL010804	688.135	678.198	579.962	141.491	162.444	184.381	-1.93742	8.34199e-25	calcium/calmodulin-dependent protein kinase kinase	Protein kinase domain;Serine/threonine-protein kinase, active site;Protein kinase-like domain superfamily;Protein kinase, ATP binding site	Protein kinase-like domain superfamily	N/A	protein coding gene
AAEL025150	50.6234	50.7545	54.3215	16.0453	4.33185	7.32641	-1.93604	5.91654e-05	unspecified product	Serologically defined colon cancer antigen 8	N/A	N/A	protein coding gene
AAEL006884	2181.1	2108.89	1934	605.346	423.438	558.028	-1.93594	8.21572e-34	unspecified product	Myb/SANT-like DNA-binding domain	N/A	N/A	protein coding gene
AAEL013366	10.2963	64.7304	9.58614	2.91733	0	0	-1.93525	0.000804333	unspecified product	Ionotropic glutamate receptor	N/A	N/A	protein coding gene
AAEL007138	205.068	173.595	148.585	11.6693	62.8118	32.9688	-1.93354	2.6849e-06	sugar transporter	Major facilitator, sugar transporter-like;MFS transporter superfamily	MFS transporter superfamily	N/A	protein coding gene
AAEL027806	8.58024	8.0913	43.1376	0	0	0	-1.93352	0.000731898	unspecified product	N/A	N/A	N/A	ncRNA gene
AAEL022101	7.72221	35.3075	11.1838	0	0	0	-1.92877	0.000759627	unspecified product	N/A	N/A	N/A	protein coding gene
AAEL013515	1805.28	1940.44	1982.73	449.269	544.73	482.322	-1.9269	2.30988e-46	pupal cuticle protein, putative	Insect cuticle protein;Chitin-binding type R&R consensus	N/A	N/A	protein coding gene
AAEL020484	6291.03	7772.06	5647.04	1881.68	1880.02	1265.03	-1.92284	7.02945e-27	unspecified product	N/A	N/A	N/A	protein coding gene
AAEL024389	50.6234	23.5383	52.7238	8.752	4.33185	7.32641	-1.91935	0.00016348	unspecified product	N/A	N/A	N/A	ncRNA gene
AAEL025344	441.024	434.723	329.124	157.536	66.0607	58.6113	-1.91767	4.74514e-09	unspecified product	N/A	N/A	N/A	ncRNA gene
AAEL020428	43.7592	13.9759	26.3619	2.91733	1.08296	4.88427	-1.91726	0.000622003	unspecified product	N/A	N/A	N/A	ncRNA gene
AAEL020581	34.3209	20.596	15.1781	0	2.16592	3.6632	-1.91715	0.000759783	unspecified product	N/A	N/A	N/A	ncRNA gene
AAEL024170	261.697	333.95	170.154	75.8506	15.1615	69.6009	-1.91511	3.92075e-06	unspecified product	FYVE zinc finger;Zinc finger, FYVE/PHD-type;Lateral signaling target protein 2, FYVE domain	Zinc finger, FYVE/PHD-type	N/A	protein coding gene
AAEL001807	269.419	262.599	152.579	43.76	80.1392	28.0846	-1.91495	1.87759e-07	cytochrome P450	Cytochrome P450;Cytochrome P450, E-class, group I;Cytochrome P450, conserved site;Cytochrome P450 superfamily	Cytochrome P450 superfamily	CYP9M9	protein coding gene
AAEL025860	89.2345	45.6055	22.3677	8.752	6.49777	9.76854	-1.91389	0.000185444	unspecified product	N/A	N/A	N/A	ncRNA gene
AAEL007870	5.14814	30.1585	18.3734	0	0	0	-1.90843	0.000854721	unspecified product	N/A	N/A	N/A	protein coding gene
AAEL008889	171.605	114.014	136.603	48.136	30.3229	14.6528	-1.90271	9.98726e-07	cytochrome P450	Cytochrome P450;Cytochrome P450, E-class, group I;Cytochrome P450, conserved site;Cytochrome P450 superfamily	Cytochrome P450 superfamily	CYP6AL1	protein coding gene
AAEL023397	24.0247	5.88458	19.9711	0	0	0	-1.89252	0.000943509	unspecified product	N/A	N/A	N/A	ncRNA gene
AAEL024398	995.307	1114.39	1037.7	144.408	324.889	319.92	-1.89019	8.54022e-14	unspecified product	Macoilin;Phostensin/Taperin PP1-binding domain	N/A	N/A	protein coding gene
AAEL025035	14.5864	8.82687	22.3677	0	0	0	-1.88901	0.000971504	unspecified product	N/A	N/A	N/A	ncRNA gene
AAEL004975	12.0123	6.62015	34.3503	0	0	0	-1.88708	0.000966476	Zinc finger protein [Source:UniProtKB/TrEMBL;Acc:A0A1S4F966]	Zinc finger C2H2-type;Zinc finger C2H2 superfamily	Zinc finger C2H2 superfamily	N/A	protein coding gene
AAEL019704	398.123	329.537	371.463	75.8506	121.292	79.3694	-1.88584	3.35086e-14	unspecified product	Frizzled/Smoothened, transmembrane domain;Frizzled/secreted frizzled-related protein;Frizzled domain;Frizzled cysteine-rich domain superfamily	Frizzled cysteine-rich domain superfamily	N/A	protein coding gene
AAEL023374	34.3209	26.4806	44.7353	5.83466	0	7.32641	-1.88136	0.000668937	unspecified product	Immunoglobulin subtype 2;Immunoglobulin subtype;Fibronectin type III;Immunoglobulin I-set;Fibronectin type III superfamily;Immunoglobulin-like domain superfamily;Basigin-like	Immunoglobulin-like domain superfamily;Fibronectin type III superfamily	N/A	protein coding gene
AAEL008536	648.666	709.828	463.33	157.536	176.523	137.981	-1.87217	3.77418e-17	UCR-motif DNA binding protein, putative	Zinc finger, AD-type;Zinc finger C2H2-type;Zinc finger C2H2 superfamily;Transcription factor Grauzone	Zinc finger C2H2 superfamily	N/A	protein coding gene
AAEL017098	259764	297675	220400	80343.3	57607.1	69527.6	-1.87214	4.31798e-34	unspecified product	Aromatic amino acid hydroxylase;Tyrosine 3-monooxygenase;Aromatic amino acid hydroxylase, iron/copper binding site;Tyrosine 3-monooxygenase-like;Aromatic amino acid hydroxylase, C-terminal;Aromatic amino acid monoxygenase, C-terminal domain superfamily;Tyrosine 3-monooxygenase, catalytic domain	Aromatic amino acid monoxygenase, C-terminal domain superfamily	N/A	protein coding gene
AAEL026004	111.543	13.2403	41.5399	11.6693	0	4.88427	-1.85982	0.00109439	unspecified product	Transmembrane protein 135	N/A	N/A	protein coding gene
AAEL019553	3400.35	3257.85	2908.6	1058.99	817.636	700.893	-1.85446	1.74844e-29	unspecified product	Myc-type, basic helix-loop-helix (bHLH) domain;Helix-loop-helix DNA-binding domain superfamily	Helix-loop-helix DNA-binding domain superfamily	N/A	protein coding gene
AAEL007220	305.456	236.854	312.348	68.5573	50.8992	97.6854	-1.84852	1.01965e-10	Fatty acyl-CoA reductase [Source:UniProtKB/TrEMBL;Acc:A0A1S4FFZ9]	Male sterility, NAD-binding;Fatty acyl-CoA reductase;Fatty acyl-CoA reductase, C-terminal;NAD(P)-binding domain superfamily	NAD(P)-binding domain superfamily	N/A	protein coding gene
AAEL006424	2585.23	5557.25	2867.06	195.461	894.527	814.452	-1.84477	0.000309441	37 kDa salivary gland allergen Aed a 2 Precursor (Protein D7)(Allergen Aed a 2)	Pheromone/general odorant binding protein;Pheromone/general odorant binding protein superfamily	Pheromone/general odorant binding protein superfamily	D7	protein coding gene
AAEL008493	652.956	756.169	456.141	160.453	186.269	144.086	-1.84365	1.92271e-15	zinc finger protein	Zinc finger, AD-type;Zinc finger C2H2-type;Zinc finger C2H2 superfamily	Zinc finger C2H2 superfamily	N/A	protein coding gene
AAEL019839	410.993	433.988	324.331	105.024	111.545	92.8012	-1.84132	3.2161e-16	unspecified product	Zinc finger, AD-type;Zinc finger C2H2-type;Zinc finger C2H2 superfamily	Zinc finger C2H2 superfamily	N/A	protein coding gene
AAEL003321	332.913	434.723	342.705	90.4373	123.458	75.7062	-1.83698	3.56806e-13	F-box domain-containing protein [Source:UniProtKB/TrEMBL;Acc:A0A1S4F4A2]	F-box domain;F-box-like domain superfamily	F-box-like domain superfamily	N/A	protein coding gene
AAEL023174	17.1605	11.0336	13.5804	0	0	0	-1.83527	0.00132433	unspecified product	N/A	N/A	N/A	ncRNA gene
AAEL026727	80.6542	81.6486	56.718	16.0453	22.7422	7.32641	-1.83519	3.22255e-05	unspecified product	Leucine-rich repeat;Leucine-rich repeat, typical subtype	N/A	N/A	protein coding gene
AAEL008910	272.852	250.83	219.682	43.76	82.3051	63.4955	-1.83289	1.10112e-10	unspecified product	N/A	N/A	N/A	protein coding gene
AAEL022025	966.135	916.524	877.132	294.651	197.099	261.309	-1.82993	1.79399e-23	unspecified product	Protein POLR1D, isoform 2-like	N/A	N/A	protein coding gene
AAEL011903	465.049	439.137	368.268	123.987	102.881	117.223	-1.82386	8.34245e-18	zinc finger protein	Zinc finger, AD-type;Zinc finger C2H2-type;Zinc finger C2H2 superfamily	Zinc finger C2H2 superfamily	N/A	protein coding gene
AAEL006035	5698.99	7112.99	5366.64	1980.87	1675.34	1340.73	-1.82345	2.01387e-27	unspecified product	Occludin homology domain;RNA polymerase II elongation factor ELL, N-terminal;ELL/occludin family;Winged helix DNA-binding domain superfamily	Winged helix DNA-binding domain superfamily	N/A	protein coding gene
AAEL025834	1.71605	30.8941	33.5515	0	0	0	-1.82205	0.00135394	unspecified product	N/A	N/A	N/A	ncRNA gene
AAEL013156	13.7284	47.8122	55.1203	7.29333	6.49777	0	-1.82169	0.0011978	unspecified product	Zona pellucida domain	N/A	N/A	protein coding gene
AAEL026098	4.29012	23.5383	22.3677	0	0	0	-1.82164	0.0013961	unspecified product	N/A	N/A	N/A	protein coding gene
AAEL021028	22.3086	19.8605	45.5342	2.91733	6.49777	0	-1.81966	0.00130682	unspecified product	N/A	N/A	N/A	ncRNA gene
AAEL023995	17.1605	8.82687	15.9769	0	0	0	-1.81193	0.00150294	unspecified product	N/A	N/A	N/A	ncRNA gene
AAEL020826	23.1666	13.9759	8.7873	1.45867	0	0	-1.81022	0.00169238	unspecified product	N/A	N/A	N/A	ncRNA gene
AAEL020004	31.7469	41.1921	58.3157	11.6693	6.49777	7.32641	-1.80697	0.000215849	unspecified product	N/A	N/A	N/A	protein coding gene
AAEL027426	96.0986	81.6486	75.0914	17.504	15.1615	26.8635	-1.80637	3.96845e-06	unspecified product	N/A	N/A	N/A	ncRNA gene
AAEL023367	10.2963	16.1826	14.3792	0	0	0	-1.80528	0.00156239	unspecified product	NACHT nucleoside triphosphatase;P-loop containing nucleoside triphosphate hydrolase	P-loop containing nucleoside triphosphate hydrolase	N/A	protein coding gene
AAEL023088	129.562	18.3893	79.0857	8.752	18.4104	12.2107	-1.80452	0.00046991	unspecified product	N/A	N/A	N/A	ncRNA gene
AAEL012235	42.9012	127.99	444.957	36.4667	41.1526	42.7374	-1.79849	0.000230555	Ribosome biogenesis protein NOP53 [Source:UniProtKB/TrEMBL;Acc:A0A1S4FVP6]	Ribosome biogenesis protein Nop53/GLTSCR2	N/A	N/A	protein coding gene
AAEL027264	161.308	158.148	177.344	70.016	28.157	24.4214	-1.79277	1.51342e-06	unspecified product	Cytochrome P450;Cytochrome P450, E-class, group I;Cytochrome P450 superfamily	Cytochrome P450 superfamily	N/A	protein coding gene
AAEL011448	140.716	335.421	285.188	65.64	66.0607	63.4955	-1.78874	5.47402e-08	CRAL-TRIO domain-containing protein [Source:UniProtKB/TrEMBL;Acc:A0A1S4FT89]	CRAL-TRIO lipid binding domain;CRAL-TRIO lipid binding domain superfamily	CRAL-TRIO lipid binding domain superfamily	N/A	protein coding gene
AAEL019454	460.759	464.146	329.923	122.528	74.7244	140.423	-1.78872	2.96395e-11	unspecified product	Potassium channel, voltage dependent, KCNQ;Ion transport domain;Potassium channel, voltage dependent, KCNQ, C-terminal;Voltage-gated potassium channel	N/A	N/A	protein coding gene
AAEL010086	4418.82	5207.85	3964.67	1276.33	1463.08	1112.39	-1.78676	5.40574e-32	DNA replication licensing factor MCM4	MCM domain;AAA+ ATPase domain;Mini-chromosome maintenance complex protein 4;Nucleic acid-binding, OB-fold;Mini-chromosome maintenance, conserved site;P-loop containing nucleoside triphosphate hydrolase;MCM N-terminal domain;Mini-chromosome maintenance protein;MCM OB domain;MCM, AAA-lid domain	Nucleic acid-binding, OB-fold;P-loop containing nucleoside triphosphate hydrolase	N/A	protein coding gene
AAEL000683	70.3579	80.913	24.7642	8.752	2.16592	18.316	-1.78619	0.000756812	unspecified product	N/A	N/A	N/A	protein coding gene
AAEL008137	4627.32	5370.42	4616.53	1428.03	1539.97	1196.65	-1.7855	2.39725e-39	unspecified product	F-box domain;F-box-like domain superfamily	F-box-like domain superfamily	N/A	protein coding gene
AAEL011472	302.882	306.734	311.55	137.115	54.1481	42.7374	-1.78279	3.70555e-07	unspecified product	N/A	N/A	N/A	protein coding gene
AAEL013102	10004.6	10680.5	8780.11	3251.37	2750.72	2423.82	-1.77962	5.65078e-37	unspecified product	Dbl homology (DH) domain;PDZ domain;Protein kinase C-like, phorbol ester/diacylglycerol-binding domain;Regulator of G protein signalling-like domain;RGS domain;Dbl homology (DH) domain superfamily;PDZ superfamily;RGS domain superfamily;ARHGEF1-like, PH domain	Dbl homology (DH) domain superfamily;RGS domain superfamily;PDZ superfamily	N/A	protein coding gene
AAEL009178	43.7592	51.4901	38.3446	8.752	12.9955	4.88427	-1.77541	0.000243581	Gram-Negative Binding Protein (GNBP) or Beta-1 3-Glucan Binding Protein (BGBP).	Glycoside hydrolase family 16;Concanavalin A-like lectin/glucanase domain superfamily	Concanavalin A-like lectin/glucanase domain superfamily	GNBPB4	protein coding gene
AAEL021436	24.0247	4.41344	19.1723	0	0	0	-1.77537	0.00180051	unspecified product	N/A	N/A	N/A	ncRNA gene
AAEL023207	30.8889	30.1585	27.1607	5.83466	6.49777	2.44214	-1.7721	0.000790161	unspecified product	N/A	N/A	N/A	ncRNA gene
AAEL014993	235.098	308.941	436.169	72.9333	44.4015	131.875	-1.77157	4.92554e-07	unspecified product	N/A	N/A	N/A	protein coding gene
AAEL005049	2230	2436.22	2073	819.77	518.739	578.786	-1.77116	6.82803e-23	heterogeneous nuclear ribonucleoprotein	RNA recognition motif domain;RNA-binding domain superfamily;BOULE/DAZ family	RNA-binding domain superfamily	N/A	protein coding gene
AAEL010149	190.481	133.139	120.626	24.7973	62.8118	10.9896	-1.76997	6.39142e-05	unspecified product	Testicular haploid expressed repeat;Testicular haploid expressed gene protein-like	N/A	N/A	protein coding gene
AAEL001666	41331	48822.2	41073.4	14168	11961.3	11876.1	-1.76747	6.10556e-47	unspecified product	Meiosis regulator and mRNA stability factor 1;OST-HTH/LOTUS domain	N/A	N/A	protein coding gene
AAEL010185	129.562	122.841	162.166	40.8426	19.4933	45.1795	-1.76679	8.72901e-07	A-kinase anchoring protein AKAP120, putative	Trichoplein keratin filament-binding protein	N/A	N/A	protein coding gene
AAEL001455	2343.26	2064.75	2159.28	595.136	633.533	671.587	-1.7666	1.00772e-44	unspecified product	Zinc finger, AD-type;Zinc finger C2H2-type;Zinc finger C2H2 superfamily	Zinc finger C2H2 superfamily	N/A	protein coding gene
AAEL002810	4871.86	4946.73	4400.84	1880.22	1143.61	991.507	-1.76572	8.9239e-18	DNA replication licensing factor MCM5	MCM domain;DNA replication licensing factor Mcm5;Nucleic acid-binding, OB-fold;Mini-chromosome maintenance, conserved site;P-loop containing nucleoside triphosphate hydrolase;MCM N-terminal domain;Mini-chromosome maintenance protein;MCM OB domain;MCM, AAA-lid domain	Nucleic acid-binding, OB-fold;P-loop containing nucleoside triphosphate hydrolase	N/A	protein coding gene
AAEL013635	3636.3	3744.8	3262.48	1217.99	955.173	898.706	-1.76503	1.87248e-33	unspecified product	Peptidase C78, ubiquitin fold modifier-specific peptidase 1/ 2;Zinc finger C2H2-type	N/A	N/A	protein coding gene
AAEL022625	12.0123	73.5573	11.1838	2.91733	0	4.88427	-1.76109	0.00226541	unspecified product	N/A	N/A	N/A	protein coding gene
AAEL027008	875.184	997.437	899.5	215.883	244.749	328.467	-1.761	1.24006e-20	unspecified product	Diphthamide synthase domain;Diphthine--ammonia ligase/Uncharacterised protein MJ0570	N/A	N/A	protein coding gene
AAEL020128	296.876	205.96	195.717	5.83466	41.1526	1.22107	-1.76093	0.00230364	unspecified product	CBM21 (carbohydrate binding type-21) domain	N/A	N/A	protein coding gene
AAEL023630	24.0247	13.2403	6.39076	0	0	0	-1.75728	0.00200001	unspecified product	N/A	N/A	N/A	ncRNA gene
AAEL022417	6.86419	22.0672	13.5804	0	0	0	-1.75666	0.00201192	unspecified product	N/A	N/A	N/A	ncRNA gene
AAEL019547	43.7592	50.7545	35.1492	10.2107	9.74666	7.32641	-1.75652	0.000206704	unspecified product	Chromosome transmission fidelity protein 8	N/A	N/A	protein coding gene
AAEL023106	104.679	138.288	39.1434	26.256	0	17.0949	-1.75611	0.00135616	unspecified product	DDE superfamily endonuclease domain	N/A	N/A	protein coding gene
AAEL027028	174.179	146.379	132.608	33.5493	50.8992	35.411	-1.75115	3.49028e-08	unspecified product	N/A	N/A	N/A	pseudogene
AAEL003399	34.3209	33.1008	58.3157	5.83466	0	12.2107	-1.75067	0.00159031	cytochrome P450	Cytochrome P450;Cytochrome P450, E-class, group I;Cytochrome P450, conserved site;Cytochrome P450 superfamily	Cytochrome P450 superfamily	CYP4H30	protein coding gene
AAEL006556	2101.3	2200.83	1755.06	694.325	541.481	527.501	-1.74722	1.92504e-27	unspecified product	N/A	N/A	N/A	protein coding gene
AAEL025749	10.2963	19.1249	10.385	0	0	0	-1.74191	0.00219015	unspecified product	N/A	N/A	N/A	ncRNA gene
AAEL021490	53.1975	34.5719	33.5515	8.752	0	9.76854	-1.73908	0.00156683	unspecified product	N/A	N/A	N/A	ncRNA gene
AAEL026438	28.3148	20.596	15.9769	1.45867	0	4.88427	-1.73745	0.00245884	unspecified product	Zinc finger C2H2-type;MULE transposase domain	N/A	N/A	protein coding gene
AAEL024264	1939.99	1751.4	1626.45	536.789	573.97	451.795	-1.73652	2.34128e-31	unspecified product	Sugar transporter, conserved site;Major facilitator superfamily;MFS transporter superfamily	MFS transporter superfamily	N/A	protein coding gene
AAEL006503	34.3209	33.1008	28.7584	5.83466	6.49777	6.10534	-1.73637	0.000609035	unspecified product	Protein of unknown function DUF1091	N/A	N/A	protein coding gene
AAEL017186	2426.49	2443.57	1989.92	720.581	765.654	515.291	-1.73567	2.2267e-23	ATP-dependent DNA helicase PIF1 [Source:UniProtKB/TrEMBL;Acc:J9HF21]	DNA helicase Pif1-like;P-loop containing nucleoside triphosphate hydrolase	P-loop containing nucleoside triphosphate hydrolase	N/A	protein coding gene
AAEL001304	4167.42	4304.57	3514.12	1156.72	1343.96	1046.46	-1.729	5.28331e-34	nuclear hormone receptor ftz-f1 beta	Nuclear hormone receptor, ligand-binding domain;Zinc finger, nuclear hormone receptor-type;Nuclear hormone receptor;Nuclear hormone receptor family 5;Nuclear hormone receptor-like domain superfamily	Nuclear hormone receptor-like domain superfamily	N/A	protein coding gene
AAEL008378	36.037	34.5719	39.9423	2.91733	9.74666	8.54747	-1.72664	0.000636674	preproacrosin, putative	Serine proteases, trypsin domain;Peptidase S1A, chymotrypsin family;Peptidase S1, PA clan;Serine proteases, trypsin family, histidine active site	Peptidase S1, PA clan	N/A	protein coding gene
AAEL023699	6860.76	7118.87	5493.66	2541	1478.24	1664.32	-1.72559	7.7539e-19	unspecified product	WD40 repeat;WD40 repeat, conserved site;Anaphase-promoting complex subunit 4, WD40 domain;The WD repeat Cdc20/Fizzy family;WD40-repeat-containing domain superfamily	WD40-repeat-containing domain superfamily	N/A	protein coding gene
AAEL008409	13.7284	17.6537	15.1781	0	0	2.44214	-1.72531	0.00281353	p15-2a protein, putative	Nuclear transport factor 2;NTF2-like domain superfamily	NTF2-like domain superfamily	N/A	protein coding gene
AAEL027583	598.042	490.627	302.762	137.115	138.619	116.001	-1.72469	1.06531e-10	unspecified product	Mif2/CENP-C cupin domain	N/A	N/A	protein coding gene
AAEL020518	63.4938	102.245	44.7353	20.4213	19.4933	3.6632	-1.72435	0.000450975	unspecified product	N/A	N/A	N/A	ncRNA gene
AAEL021580	22.3086	5.14901	15.9769	0	0	0	-1.72361	0.00238259	unspecified product	BEN domain	N/A	N/A	protein coding gene
AAEL014625	111.543	130.196	100.654	5.83466	28.157	43.9584	-1.72324	0.000125133	unspecified product	N/A	N/A	N/A	protein coding gene
AAEL026057	168.173	158.148	239.654	14.5867	49.8163	74.4851	-1.72191	2.36558e-05	unspecified product	Haemolymph juvenile hormone binding	N/A	N/A	protein coding gene
AAEL025845	588.604	667.164	527.238	210.048	129.955	178.276	-1.72176	3.60193e-15	unspecified product	Protein kinase domain;Protein kinase-like domain superfamily	Protein kinase-like domain superfamily	N/A	protein coding gene
AAEL010253	344.926	339.099	296.372	102.107	67.1437	111.117	-1.72126	7.08549e-12	unspecified product	Origin recognition complex, subunit 6;Origin recognition complex, subunit 6, metazoa/plant	N/A	N/A	protein coding gene
AAEL004136	1562.46	1439.52	1171.91	399.674	373.622	461.564	-1.71965	8.25591e-25	unspecified product	WD40-repeat-containing domain superfamily	WD40-repeat-containing domain superfamily	N/A	protein coding gene
AAEL008598	146.722	78.7063	54.3215	23.3387	4.33185	30.5267	-1.71774	0.000499153	unspecified product	Lipid transport protein, N-terminal;Lipovitellin-phosvitin complex, superhelical domain;Vitellinogen, open beta-sheet;Lipid transport protein, beta-sheet shell	Lipovitellin-phosvitin complex, superhelical domain;Lipid transport protein, beta-sheet shell	N/A	protein coding gene
AAEL020239	71.216	27.9518	12.7815	5.83466	0	7.32641	-1.71518	0.00263229	unspecified product	DAN;Cystine knot, C-terminal	N/A	N/A	protein coding gene
AAEL001358	889.771	913.581	715.765	233.387	290.234	217.35	-1.71503	6.89816e-20	unspecified product	N/A	N/A	N/A	protein coding gene
AAEL000495	42.0432	38.2498	50.3272	11.6693	10.8296	6.10534	-1.71066	0.00030986	glutathione peroxidase	Glutathione peroxidase;Thioredoxin-like superfamily	Thioredoxin-like superfamily	GPXH3	protein coding gene
AAEL021890	13.7284	10.298	13.5804	0	0	0	-1.70964	0.00260368	unspecified product	N/A	N/A	N/A	protein coding gene
AAEL018317	111.543	117.692	136.603	21.88	43.3185	31.7478	-1.70821	9.4578e-07	unspecified product	Voltage-dependent calcium channel, alpha-1 subunit;Ion transport domain;Voltage-dependent calcium channel, alpha-1 subunit, IQ domain;Voltage-dependent L-type calcium channel, IQ-associated domain	N/A	N/A	protein coding gene
AAEL026623	35.179	33.1008	25.563	8.752	4.33185	4.88427	-1.70763	0.000971636	unspecified product	Formin, FH3 domain;Formin, FH2 domain;Armadillo-type fold	Armadillo-type fold	N/A	protein coding gene
AAEL019744	15.4444	17.6537	42.3388	5.83466	0	2.44214	-1.70568	0.00291284	unspecified product	Cyclic nucleotide-binding domain;Ion transport domain;Cyclic nucleotide-binding, conserved site;Cyclic nucleotide-binding-like;Cyclic nucleotide-gated channel, C-terminal leucine zipper domain	Cyclic nucleotide-binding-like	N/A	protein coding gene
AAEL019475	9320.71	9142.43	7951.7	3165.31	2172.42	2625.3	-1.70054	2.35224e-29	unspecified product	Neurogenic mastermind-like, N-terminal	N/A	N/A	protein coding gene
AAEL004555	1917.68	2372.96	1690.36	641.813	486.25	660.598	-1.70033	1.72851e-21	unspecified product	N/A	N/A	N/A	protein coding gene
AAEL025013	646.95	654.66	520.847	176.499	126.707	229.561	-1.69973	4.56265e-13	unspecified product	Bromodomain;TAFII-230 TBP-binding;AT hook, DNA-binding motif;Bromodomain, conserved site;Transcription initiation factor TFIID subunit 1, domain of unknown function;Bromodomain-like superfamily;TAFII-230 TBP-binding domain superfamily;Transcription initiation factor TFIID subunit 1;Zinc knuckle	TAFII-230 TBP-binding domain superfamily;Bromodomain-like superfamily	N/A	protein coding gene
AAEL024623	29.1728	47.8122	28.7584	8.752	7.58074	0	-1.69896	0.00210746	unspecified product	N/A	N/A	N/A	protein coding gene
AAEL000066	22.3086	26.4806	17.5746	2.91733	0	4.88427	-1.69871	0.00289207	unspecified product	N/A	N/A	N/A	protein coding gene
AAEL001626	3057.14	2965.09	2645.78	783.304	889.112	954.875	-1.69857	1.98639e-38	zinc/iron transporter	Zinc/iron permease	N/A	N/A	protein coding gene
AAEL026950	7.72221	27.9518	12.7815	1.45867	1.08296	1.22107	-1.6955	0.00331843	unspecified product	N/A	N/A	N/A	ncRNA gene
AAEL004955	477.061	414.127	399.423	137.115	111.545	135.539	-1.69352	2.10698e-16	FAR1 domain-containing protein [Source:UniProtKB/TrEMBL;Acc:A0A1S4F947]	FAR1 DNA binding domain;Protein of unknown function DUF5575	N/A	N/A	protein coding gene
AAEL020957	3680.06	4264.12	3578.83	1289.46	1072.13	1153.91	-1.69172	2.34863e-38	unspecified product	Helicase, C-terminal;Zinc finger, CCHC-type;DEAD/DEAH box helicase domain;Helicase superfamily 1/2, ATP-binding domain;DNA replication/checkpoint protein;P-loop containing nucleoside triphosphate hydrolase	P-loop containing nucleoside triphosphate hydrolase	N/A	protein coding gene
AAEL010097	165101	144906	120599	54673.7	34171.8	40659.1	-1.69167	1.27575e-21	unspecified product	Maternal protein exuperantia;Exuperantia, SAM-like domain	N/A	N/A	protein coding gene
AAEL003756	713.876	690.703	697.392	240.68	165.693	227.119	-1.68747	3.73693e-19	unspecified product	Non-structural maintenance of chromosomes element 1;Zinc finger, RING-like	N/A	N/A	protein coding gene
AAEL024732	293.444	229.499	250.837	110.859	32.4889	68.3798	-1.68534	1.66743e-06	unspecified product	Sodium:neurotransmitter symporter;Sodium:neurotransmitter symporter superfamily	Sodium:neurotransmitter symporter superfamily	N/A	protein coding gene
AAEL025111	72.932	50.0189	111.838	21.88	17.3274	19.5371	-1.67946	7.03708e-05	unspecified product	Immunoglobulin subtype 2;Immunoglobulin subtype;Fibronectin type III;Immunoglobulin I-set;Immunoglobulin V-set domain;Fibronectin type III superfamily;Immunoglobulin-like domain superfamily	Immunoglobulin-like domain superfamily;Fibronectin type III superfamily	N/A	protein coding gene
AAEL024098	1365.12	698.059	1542.57	236.304	432.102	373.647	-1.67652	2.04329e-09	unspecified product	Constitutive coactivator of PPAR-gamma;PIN-like domain superfamily	PIN-like domain superfamily	N/A	protein coding gene
AAEL023104	45.4753	18.3893	28.7584	2.91733	2.16592	9.76854	-1.67574	0.00231376	unspecified product	Tetraspanin, EC2 domain superfamily;Tetraspanin/Peripherin	Tetraspanin, EC2 domain superfamily	N/A	protein coding gene
AAEL022671	43.7592	39.7209	31.9538	5.83466	6.49777	12.2107	-1.67561	0.000691597	unspecified product	N/A	N/A	N/A	ncRNA gene
AAEL022732	109.827	142.701	95.8614	30.632	20.5763	42.7374	-1.67535	5.61293e-06	unspecified product	N/A	N/A	N/A	pseudogene
AAEL022213	84.0863	52.2257	39.9423	14.5867	14.0785	13.4317	-1.67338	0.000197873	26S proteasome non-ATPase regulatory subunit [Source:UniProtKB/TrEMBL;Acc:A0A1S4FP45]	Proteasome component (PCI) domain;26S proteasome regulatory subunit Rpn7/COP9 signalosome complex subunit 1;26S Proteasome non-ATPase regulatory subunit 6;Winged helix DNA-binding domain superfamily	Winged helix DNA-binding domain superfamily	N/A	protein coding gene
AAEL001130	8.58024	20.596	9.58614	0	0	0	-1.67292	0.00311859	Alpha-amylase [Source:UniProtKB/TrEMBL;Acc:Q17M63]	Alpha amylase;Glycosyl hydrolase, family 13, catalytic domain;Alpha-amylase/branching enzyme, C-terminal all beta;Glycoside hydrolase superfamily;Alpha-amylase, C-terminal domain	Glycoside hydrolase superfamily	N/A	protein coding gene
AAEL019989	126.988	329.537	194.918	48.136	77.9733	50.0638	-1.67282	3.9873e-06	unspecified product	Membrane dipeptidase, active site;Peptidase M19;Metal-dependent hydrolase	Metal-dependent hydrolase	N/A	protein coding gene
AAEL001246	1583.05	1720.5	1447.51	641.813	322.723	464.006	-1.67243	1.99477e-14	Thymidylate kinase, putative	Thymidylate kinase;Thymidylate kinase, conserved site;P-loop containing nucleoside triphosphate hydrolase;Thymidylate kinase-like domain	P-loop containing nucleoside triphosphate hydrolase	N/A	protein coding gene
AAEL024095	38.6111	38.2498	31.9538	8.752	6.49777	8.54747	-1.66992	0.000633901	unspecified product	N/A	N/A	N/A	ncRNA gene
AAEL004761	236.815	205.225	187.729	72.9333	43.3185	67.1587	-1.6682	7.0619e-09	serine/threonine-protein kinase MAK	Protein kinase domain;Serine/threonine-protein kinase, active site;Protein kinase-like domain superfamily;Protein kinase, ATP binding site	Protein kinase-like domain superfamily	N/A	protein coding gene
AAEL022923	74.6481	97.0956	7.18961	16.0453	7.58074	1.22107	-1.66601	0.00323649	unspecified product	Helicase, C-terminal;Sec63 domain;DEAD/DEAH box helicase domain;Helicase superfamily 1/2, ATP-binding domain;P-loop containing nucleoside triphosphate hydrolase;Winged helix DNA-binding domain superfamily	Winged helix DNA-binding domain superfamily;P-loop containing nucleoside triphosphate hydrolase	N/A	protein coding gene
AAEL007946	374.098	414.127	301.165	83.144	77.9733	156.297	-1.65891	9.41653e-09	glutathione transferase	Glutathione S-transferase, N-terminal;Glutathione S-transferase, C-terminal;Thioredoxin-like superfamily;Glutathione S-transferase, C-terminal domain superfamily;Glutathione Transferase family	Glutathione S-transferase, C-terminal domain superfamily;Thioredoxin-like superfamily	GSTE6	protein coding gene
AAEL012717	29.1728	93.4177	33.5515	14.5867	8.6637	9.76854	-1.6582	0.00103074	WD-repeat protein	WD40 repeat;Doublecortin domain;HELP;Quinoprotein alcohol dehydrogenase-like superfamily;WD40 repeat, conserved site;Doublecortin domain superfamily	Quinoprotein alcohol dehydrogenase-like superfamily;Doublecortin domain superfamily	N/A	protein coding gene
AAEL024552	29.1728	10.298	4.79307	0	0	0	-1.65609	0.00333834	unspecified product	N/A	N/A	N/A	protein coding gene
AAEL020756	338.061	356.753	487.296	90.4373	60.6459	183.16	-1.65365	8.01792e-07	unspecified product	N/A	N/A	N/A	ncRNA gene
AAEL027229	64.3518	50.0189	58.3157	14.5867	8.6637	19.5371	-1.65287	0.000185277	unspecified product	Gypsy	N/A	N/A	protein coding gene
AAEL000956	3422.66	4128.77	3412.67	856.237	1466.33	1051.34	-1.65216	2.1888e-18	unspecified product	Phox homologous domain;Sorting nexin-8/Mvp1;PX domain superfamily	PX domain superfamily	N/A	protein coding gene
AAEL004388	23179.5	24104	18823.2	7532.55	6770.68	6447.24	-1.65075	1.3676e-37	heme peroxidase	Haem peroxidase superfamily;Haem peroxidase, animal-type;Chorion peroxidase	Haem peroxidase superfamily	HPX8A	protein coding gene
AAEL004976	8596.54	9368.25	8319.17	3694.8	1907.1	2486.09	-1.64852	1.63319e-16	unspecified product	N/A	N/A	N/A	protein coding gene
AAEL013216	162.166	152.999	166.959	39.384	71.4755	18.316	-1.64429	2.35278e-05	unspecified product	Domain of unknown function DUF4802	N/A	N/A	protein coding gene
AAEL020591	214.506	301.585	194.119	105.024	62.8118	15.8739	-1.64261	0.0001038	unspecified product	Uncharacterised protein family UPF0047;YjbQ-like superfamily	YjbQ-like superfamily	N/A	protein coding gene
AAEL027424	242.821	253.037	307.555	81.6853	103.964	51.2848	-1.64065	1.3357e-08	unspecified product	ABC transporter-like;ABC-2 type transporter;P-loop containing nucleoside triphosphate hydrolase	P-loop containing nucleoside triphosphate hydrolase	N/A	protein coding gene
AAEL013417	966.993	1005.53	1016.93	121.069	360.626	391.963	-1.6383	7.34699e-08	fibrinogen and fibronectin	Fibrinogen, alpha/beta/gamma chain, C-terminal globular domain;Fibrinogen-like, C-terminal	Fibrinogen-like, C-terminal	N/A	protein coding gene
AAEL019709	184.475	97.0956	326.728	83.144	50.8992	18.316	-1.63823	0.000226659	unspecified product	Diacylglycerol kinase, accessory domain;Diacylglycerol kinase, catalytic domain;EF-hand domain;Protein kinase C-like, phorbol ester/diacylglycerol-binding domain;EF-hand domain pair;NAD kinase/diacylglycerol kinase-like domain superfamily;EF-Hand 1, calcium-binding site;Diacylglycerol kinase type I, N-terminal;Diacylglycerol kinase	NAD kinase/diacylglycerol kinase-like domain superfamily;EF-hand domain pair	N/A	protein coding gene
AAEL023577	11.1543	17.6537	7.98845	0	0	0	-1.63756	0.00373571	unspecified product	Leucine-rich repeat;Leucine-rich repeat, typical subtype	N/A	N/A	protein coding gene
AAEL025606	4846.12	4819.47	4203.52	1711.02	1314.72	1365.15	-1.63598	7.61127e-32	unspecified product	EGF-type aspartate/asparagine hydroxylation site;EGF-like domain;Delta/Serrate/lag-2 (DSL) protein;EGF-like calcium-binding domain;Growth factor receptor cysteine-rich domain superfamily;Notch ligand, N-terminal domain;EGF-like, conserved site;EGF-like calcium-binding, conserved site	Growth factor receptor cysteine-rich domain superfamily	N/A	protein coding gene
AAEL021775	5.14814	27.9518	9.58614	0	0	0	-1.63534	0.00370874	unspecified product	N/A	N/A	N/A	pseudogene
AAEL023167	31.7469	10.298	82.2811	0	7.58074	8.54747	-1.6345	0.00413469	unspecified product	Homeobox-like domain superfamily	Homeobox-like domain superfamily	N/A	protein coding gene
AAEL006146	514.814	511.223	485.698	188.168	137.536	146.528	-1.63395	1.02336e-16	unspecified product	N/A	N/A	N/A	protein coding gene
AAEL021029	131.278	190.513	167.757	16.0453	69.3096	45.1795	-1.631	4.18666e-05	unspecified product	Beta-1,4-galactosyltransferase;Galactosyltransferase, C-terminal;Galactosyltransferase, N-terminal;Nucleotide-diphospho-sugar transferases	Nucleotide-diphospho-sugar transferases	N/A	protein coding gene
AAEL024387	17719.9	18354	15041.5	6857.19	4694.64	4571.68	-1.62942	1.68838e-22	Putative serine protease [Source:UniProtKB/TrEMBL;Acc:A0A0P6ITL8]	Reeler domain	N/A	N/A	protein coding gene
AAEL023288	660.678	461.94	629.49	199.837	174.357	172.171	-1.62642	4.54537e-15	unspecified product	B-box-type zinc finger	N/A	N/A	protein coding gene
AAEL010050	73.79	32.3652	14.3792	5.83466	10.8296	0	-1.61845	0.00439415	unspecified product	Protein of unknown function DUF4786	N/A	N/A	protein coding gene
AAEL024914	38757.8	44073.3	34403.1	13936.1	12220.1	11631.9	-1.61302	3.9991e-36	Putative synaptic vesicle transporter svop [Source:UniProtKB/TrEMBL;Acc:A0A0P6IYS1]	Major facilitator, sugar transporter-like;MFS transporter superfamily	MFS transporter superfamily	N/A	protein coding gene
AAEL009750	459.901	702.472	466.526	177.957	179.772	150.191	-1.61296	1.94267e-12	unspecified product	N/A	N/A	N/A	protein coding gene
AAEL008511	1493.82	1313	1668.79	600.97	464.591	348.004	-1.61286	9.38638e-16	unspecified product	B-box-type zinc finger;TRAF-like	TRAF-like	N/A	protein coding gene
AAEL001142	3243.33	3936.79	3251.3	1164.02	1082.96	1122.16	-1.61096	1.47123e-36	Rab gdp/GTP exchange factor [Source:UniProtKB/TrEMBL;Acc:A0A1S4EXX1]	Ras-associating (RA) domain;SH2 domain;VPS9 domain;Ubiquitin-like domain superfamily;SH2 domain superfamily;VPS9 domain superfamily	VPS9 domain superfamily;Ubiquitin-like domain superfamily;SH2 domain superfamily	N/A	protein coding gene
AAEL000668	903.499	1975.01	1397.18	342.787	480.835	494.532	-1.61095	1.90117e-10	unspecified product	Leucine-rich repeat;Leucine-rich repeat, typical subtype	N/A	N/A	protein coding gene
AAEL005599	71.216	90.4754	109.442	14.5867	18.4104	39.0742	-1.61075	0.000109617	defective proboscis extension response, putative	Immunoglobulin subtype 2;Immunoglobulin subtype;Immunoglobulin I-set;Immunoglobulin-like domain superfamily;Zwei Ig domain protein zig-8	Immunoglobulin-like domain superfamily	N/A	protein coding gene
AAEL021637	27.4568	14.7115	14.3792	0	4.33185	0	-1.60598	0.00543723	unspecified product	N/A	N/A	N/A	ncRNA gene
AAEL003803	360.37	344.248	416.997	99.1893	133.204	119.665	-1.60375	2.6759e-13	unspecified product	N/A	N/A	N/A	protein coding gene
AAEL021767	519.962	572.276	535.226	290.275	106.13	76.9273	-1.60198	5.41724e-06	unspecified product	N/A	N/A	N/A	protein coding gene
AAEL000776	25178.7	25851	22473.1	9301.91	7172.46	7399.67	-1.60138	3.21071e-34	unspecified product	B-box-type zinc finger	N/A	N/A	protein coding gene
AAEL027209	143.29	166.975	151.781	67.0986	41.1526	28.0846	-1.60035	2.67194e-06	unspecified product	Peptidase C19, ubiquitin carboxyl-terminal hydrolase;Ubiquitin specific protease, conserved site;Papain-like cysteine peptidase superfamily	Papain-like cysteine peptidase superfamily	N/A	protein coding gene
AAEL008422	3827.64	4707.67	3514.92	1519.93	1029.9	1327.3	-1.60028	1.07274e-20	unspecified product	Zinc finger C2H2-type	N/A	N/A	protein coding gene
AAEL012422	16.3024	13.2403	28.7584	0	4.33185	2.44214	-1.59597	0.00542781	Sterol desaturase [Source:UniProtKB/TrEMBL;Acc:A0A1S4FWK4]	Fatty acid hydroxylase	N/A	N/A	protein coding gene
AAEL024284	16.3024	16.1826	26.3619	2.91733	4.33185	0	-1.59406	0.00541182	unspecified product	N/A	N/A	N/A	pseudogene
AAEL008547	381.821	482.536	407.411	128.363	125.624	151.412	-1.59374	2.58869e-14	unspecified product	Zinc finger, AD-type;Zinc finger C2H2-type;Zinc finger C2H2 superfamily	Zinc finger C2H2 superfamily	N/A	protein coding gene
AAEL003356	677.839	790.741	633.484	239.221	215.509	225.898	-1.5908	7.41597e-20	unspecified product	MADF domain;Transcription factor Adf-1	N/A	N/A	protein coding gene
AAEL002849	463.333	322.181	412.204	153.16	97.4666	126.991	-1.59074	1.04435e-10	zinc finger protein, putative	Zinc finger, AD-type;Zinc finger C2H2-type;Zinc finger C2H2 superfamily	Zinc finger C2H2 superfamily	N/A	protein coding gene
AAEL021164	18.0185	27.9518	11.1838	4.376	2.16592	0	-1.59036	0.00572837	unspecified product	N/A	N/A	N/A	protein coding gene
AAEL026480	245.395	243.475	270.01	106.483	67.1437	63.4955	-1.58954	3.75159e-09	unspecified product	N/A	N/A	N/A	ncRNA gene
AAEL024778	6.00617	2.20672	54.3215	0	0	0	-1.58431	0.00456664	unspecified product	N/A	N/A	N/A	ncRNA gene
AAEL020431	821.129	664.222	656.651	332.576	165.693	177.055	-1.58282	8.24457e-10	unspecified product	N/A	N/A	N/A	protein coding gene
AAEL020049	28.3148	22.0672	31.9538	8.752	0	0	-1.58111	0.00616438	unspecified product	N/A	N/A	N/A	ncRNA gene
AAEL007876	277.142	200.811	325.13	106.483	47.6503	90.359	-1.58015	6.90234e-07	tyrosine protein kinase with ig domain	Serine-threonine/tyrosine-protein kinase, catalytic domain;Immunoglobulin subtype 2;Immunoglobulin subtype;Tyrosine-protein kinase, active site;Protein kinase-like domain superfamily;Immunoglobulin I-set;Immunoglobulin-like domain superfamily	Immunoglobulin-like domain superfamily;Protein kinase-like domain superfamily	N/A	protein coding gene
AAEL026940	1.71605	5.88458	60.7122	0	0	0	-1.57894	0.00465117	unspecified product	N/A	N/A	N/A	protein coding gene
AAEL024369	15.4444	5.88458	29.5573	2.91733	0	0	-1.5779	0.00607488	unspecified product	N/A	N/A	N/A	ncRNA gene
AAEL027536	10037.2	11302.8	9642.06	3735.64	3384.26	3147.91	-1.57686	9.30789e-41	Putative alpha amylase catalytic domain family found in maltase [Source:UniProtKB/TrEMBL;Acc:A0A0P6IY06]	Solute carrier family 3 member 2, N-terminal domain	N/A	N/A	protein coding gene
AAEL021298	39.4691	36.7786	21.5688	11.6693	4.33185	4.88427	-1.57616	0.00264474	unspecified product	N/A	N/A	N/A	pseudogene
AAEL007458	1551.31	1631.5	1257.38	603.888	377.954	464.006	-1.57502	3.57061e-16	amino acid transporter	Amino acid transporter, transmembrane domain	N/A	N/A	protein coding gene
AAEL025488	16.3024	262.599	36.7469	17.504	27.0741	14.6528	-1.57409	0.00400803	unspecified product	FYVE zinc finger;Zinc finger, FYVE/PHD-type;Lateral signaling target protein 2, FYVE domain	Zinc finger, FYVE/PHD-type	N/A	protein coding gene
AAEL007318	525.11	464.882	476.911	160.453	181.938	133.096	-1.57356	2.75013e-15	unspecified product	MADF domain;Transcription factor Adf-1	N/A	N/A	protein coding gene
AAEL020828	27.4568	7.35573	43.1376	1.45867	1.08296	7.32641	-1.56988	0.00623357	unspecified product	Succinate--CoA synthetase, beta subunit;ATP-citrate lyase/succinyl-CoA ligase;Succinyl-CoA synthetase-like	Succinyl-CoA synthetase-like	N/A	protein coding gene
AAEL021082	67.7839	81.6486	106.246	11.6693	9.74666	42.7374	-1.56827	0.000863359	unspecified product	Transcription factor, T-box;p53-like transcription factor, DNA-binding;Transcription factor, T-box, conserved site;Optomotor-blind protein, N-terminal	p53-like transcription factor, DNA-binding	N/A	protein coding gene
AAEL020888	24.8827	38.2498	12.7815	0	3.24889	7.32641	-1.56623	0.00601836	unspecified product	N/A	N/A	N/A	ncRNA gene
AAEL019959	39.4691	21.3316	13.5804	4.376	6.49777	1.22107	-1.56088	0.00542324	unspecified product	Alpha-2-macroglobulin;Macroglobulin domain;Alpha-2-macroglobulin, bait region domain;Macroglobulin domain MG3	N/A	N/A	protein coding gene
AAEL022499	51.4814	23.5383	9.58614	0	0	7.32641	-1.55905	0.00694935	unspecified product	Prp18;Pre-mRNA processing factor 4 (PRP4)-like;PRP4-like superfamily;Pre-mRNA-splicing factor 18	PRP4-like superfamily	N/A	protein coding gene
AAEL020453	21.4506	29.4229	2.39654	0	2.16592	0	-1.55898	0.00639816	unspecified product	N/A	N/A	N/A	ncRNA gene
AAEL020182	20.5926	5.88458	11.1838	0	0	1.22107	-1.55861	0.00632419	unspecified product	Trichoplein keratin filament-binding protein	N/A	N/A	protein coding gene
AAEL011966	55.7715	51.4901	7.98845	5.83466	0	9.76854	-1.55706	0.00660651	unspecified product	Haemolymph juvenile hormone binding	N/A	N/A	protein coding gene
AAEL023645	30.8889	19.1249	15.9769	5.83466	2.16592	3.6632	-1.55698	0.00507397	unspecified product	Harbinger transposase-derived nuclease, animal;Harbinger transposase-derived nuclease domain	N/A	N/A	protein coding gene
AAEL020179	21.4506	49.2834	11.1838	0	0	7.32641	-1.55511	0.00710079	unspecified product	N/A	N/A	N/A	ncRNA gene
AAEL020702	66.9258	42.6632	48.7296	2.91733	19.4933	14.6528	-1.5547	0.00172744	unspecified product	Alpha-catenin;Vinculin/alpha-catenin;Alpha-catulin 1;Alpha-catenin/vinculin-like superfamily	Alpha-catenin/vinculin-like superfamily	N/A	protein coding gene
AAEL011582	1016.76	1130.58	888.316	411.344	255.579	334.573	-1.55461	6.06712e-15	unspecified product	Nanos/Xcat2;Zinc finger, nanos-type	N/A	N/A	protein coding gene
AAEL023212	2103.02	2100.8	1670.39	593.677	569.638	787.589	-1.55451	9.87475e-20	unspecified product	Linker histone H1/H5, domain H15;Winged helix DNA-binding domain superfamily	Winged helix DNA-binding domain superfamily	N/A	protein coding gene
AAEL011923	45.4753	50.7545	31.155	2.91733	6.49777	18.316	-1.5542	0.00280097	F-box/lrr protein fragment	Leucine-rich repeat;F-box domain;Leucine-rich repeat, cysteine-containing subtype;F-box-like domain superfamily	F-box-like domain superfamily	N/A	protein coding gene
AAEL020871	13.7284	86.7976	1.59769	0	4.33185	0	-1.55105	0.00651997	unspecified product	N/A	N/A	N/A	ncRNA gene
AAEL023255	1567.61	2450.93	1715.92	523.661	923.767	384.636	-1.55024	8.36675e-09	Ribonucleoside-diphosphate reductase [Source:UniProtKB/TrEMBL;Acc:Q8WRS8]	Ribonucleotide reductase large subunit, C-terminal;ATP-cone domain;Ribonucleotide reductase R1 subunit, N-terminal;Ribonucleotide reductase, class I , alpha subunit;Ribonucleotide reductase large subunit, N-terminal;Ribonucleoside-diphosphate reductase large subunit	Ribonucleotide reductase R1 subunit, N-terminal	N/A	protein coding gene
AAEL026146	135.568	131.668	98.258	40.8426	46.5674	21.9792	-1.54868	1.66374e-05	unspecified product	N/A	N/A	N/A	ncRNA gene
AAEL018263	10351.2	11203.5	9225.06	3834.83	3254.3	3312.76	-1.54759	2.98687e-36	unspecified product	OTU domain;Papain-like cysteine peptidase superfamily	Papain-like cysteine peptidase superfamily	N/A	protein coding gene
AAEL020819	9.43826	6.62015	19.1723	0	0	0	-1.54486	0.00582701	unspecified product	N/A	N/A	N/A	ncRNA gene
AAEL027029	18.8765	16.9182	31.9538	2.91733	6.49777	2.44214	-1.54375	0.0054489	Cell division control protein [Source:UniProtKB/TrEMBL;Acc:A0A1S4F7Q0]	Protein kinase domain;Serine/threonine-protein kinase, active site;Protein kinase-like domain superfamily;Protein kinase, ATP binding site	Protein kinase-like domain superfamily	N/A	protein coding gene
AAEL025353	579.166	695.852	687.007	300.485	219.841	100.128	-1.54338	2.50319e-07	unspecified product	Adenylyl cyclase class-3/4/guanylyl cyclase;Serine-threonine/tyrosine-protein kinase, catalytic domain;Protein kinase-like domain superfamily;Adenylyl cyclase class-4/guanylyl cyclase, conserved site;Nucleotide cyclase	Nucleotide cyclase;Protein kinase-like domain superfamily	N/A	protein coding gene
AAEL004352	620.351	625.972	559.99	269.853	183.021	139.202	-1.54304	7.33936e-11	unspecified product	Domain of unknown function DUF3668;Centrosomal protein of 120kDa-like	N/A	N/A	protein coding gene
AAEL027161	27.4568	32.3652	31.9538	0	11.9126	2.44214	-1.53928	0.00647712	unspecified product	N/A	N/A	N/A	ncRNA gene
AAEL011612	842.579	806.923	1108.8	310.696	380.12	217.35	-1.53876	6.7488e-12	C-Type Lectin (CTL) - mannose binding. Transcript A	N/A	N/A	CTLMA6	protein coding gene
AAEL004104	2842.63	3136.48	2519.56	1095.46	816.554	964.644	-1.53709	3.27069e-24	F-box domain-containing protein [Source:UniProtKB/TrEMBL;Acc:A0A1S4F6M5]	F-box domain;F-box-like domain superfamily	F-box-like domain superfamily	N/A	protein coding gene
AAEL022184	348.358	366.315	251.636	118.152	99.6325	98.9065	-1.53675	3.17463e-10	unspecified product	SET domain;Zinc finger, MYND-type	N/A	N/A	protein coding gene
AAEL022128	4035.29	4665.74	3861.62	1433.87	1102.46	1710.72	-1.53124	9.08002e-20	unspecified product	N/A	N/A	N/A	pseudogene
AAEL020523	28.3148	59.5814	31.155	7.29333	15.1615	1.22107	-1.53001	0.00484346	unspecified product	N/A	N/A	N/A	ncRNA gene
AAEL026329	111.543	107.394	70.2984	40.8426	19.4933	25.6424	-1.52948	9.04083e-05	unspecified product	N/A	N/A	N/A	ncRNA gene
AAEL006360	214.506	249.359	218.085	105.024	50.8992	63.4955	-1.52756	3.44257e-07	unspecified product	Ionotropic glutamate receptor;Ionotropic glutamate receptor, L-glutamate and glycine-binding domain	N/A	N/A	protein coding gene
AAEL013291	4200.03	4043.44	3944.7	1540.35	1284.39	1365.15	-1.52582	3.14077e-39	unspecified product	HEXIM	N/A	N/A	protein coding gene
AAEL000442	96196.5	102502	85312.7	34882.5	32956.7	29809.9	-1.52493	3.034e-40	protein oskar	OSK domain	N/A	osk	protein coding gene
AAEL024110	63.4938	60.317	111.039	36.4667	17.3274	9.76854	-1.52492	0.000865105	unspecified product	N/A	N/A	N/A	ncRNA gene
AAEL014550	404.987	375.878	294.774	132.739	86.637	135.539	-1.52401	1.40582e-09	homeobox protein pknox1	Homeobox domain;Homeobox KN domain;Homeobox-like domain superfamily;Homeobox protein PKNOX/Meis, N-terminal	Homeobox-like domain superfamily	N/A	protein coding gene
AAEL025633	25.7407	26.4806	11.9827	4.376	2.16592	4.88427	-1.52332	0.00636712	unspecified product	N/A	N/A	N/A	ncRNA gene
AAEL006992	199.061	210.374	186.131	49.5946	55.2311	86.6958	-1.52249	1.63395e-07	cytochrome P450	Cytochrome P450;Cytochrome P450, E-class, group I;Cytochrome P450, conserved site;Cytochrome P450 superfamily	Cytochrome P450 superfamily	CYP6AG6	protein coding gene
AAEL011811	3716.1	4725.32	3804.9	1643.92	1207.5	1333.41	-1.52125	2.82656e-22	DNA replication licensing factor MCM3	MCM domain;AAA+ ATPase domain;DNA replication licensing factor Mcm3;Nucleic acid-binding, OB-fold;Mini-chromosome maintenance, conserved site;P-loop containing nucleoside triphosphate hydrolase;MCM N-terminal domain;Mini-chromosome maintenance protein;MCM OB domain;MCM, AAA-lid domain	Nucleic acid-binding, OB-fold;P-loop containing nucleoside triphosphate hydrolase	N/A	protein coding gene
AAEL019494	12.0123	21.3316	3.99423	0	0	0	-1.52114	0.00644904	unspecified product	N/A	N/A	N/A	protein coding gene
AAEL020626	56.6296	128.725	103.85	40.8426	28.157	10.9896	-1.52072	0.00064568	unspecified product	N/A	N/A	N/A	ncRNA gene
AAEL022638	535.407	541.382	383.446	221.717	101.798	153.855	-1.52045	3.84222e-08	Putative 14.5 kDa salivary protein [Source:UniProtKB/TrEMBL;Acc:Q1HRF3]	N/A	N/A	N/A	protein coding gene
AAEL011025	3409.79	3758.04	3123.48	1270.5	1012.57	1254.04	-1.5191	1.18454e-27	vacuolar ATP synthase subunit ac39	ATPase, V0 complex, c/d subunit;ATPase, V0 complex, subunit d;V-type ATP synthase subunit C-like	V-type ATP synthase subunit C-like	N/A	protein coding gene
AAEL018234	336.345	391.325	277.199	134.197	77.9733	119.665	-1.5162	9.34963e-09	unspecified product	Potassium channel, voltage dependent, KCNQ;Ion transport domain;Potassium channel, voltage dependent, KCNQ, C-terminal;Voltage-gated potassium channel	N/A	N/A	protein coding gene
AAEL012546	5568.57	6330.34	4666.85	2071.31	1893.02	1733.92	-1.51594	3.87183e-26	DNA replication licensing factor MCM6	MCM domain;DNA replication licensing factor Mcm6;Nucleic acid-binding, OB-fold;Mini-chromosome maintenance, conserved site;P-loop containing nucleoside triphosphate hydrolase;MCM N-terminal domain;Mini-chromosome maintenance protein;MCM OB domain;Mcm6, C-terminal winged-helix domain;MCM, AAA-lid domain	Nucleic acid-binding, OB-fold;P-loop containing nucleoside triphosphate hydrolase	N/A	protein coding gene
AAEL009208	3065.72	3190.18	2847.08	1258.83	980.081	888.937	-1.51555	1.85727e-23	unspecified product	Zinc finger, AD-type;Zinc finger C2H2-type;Zinc finger C2H2 superfamily	Zinc finger C2H2 superfamily	N/A	protein coding gene
AAEL027151	11.1543	15.447	26.3619	0	4.33185	0	-1.51471	0.00868749	unspecified product	N/A	N/A	N/A	ncRNA gene
AAEL026780	580.024	509.016	408.21	189.627	123.458	188.044	-1.51393	1.36741e-10	unspecified product	T-complex protein 10, C-terminal domain;T-complex protein 10 family	N/A	N/A	protein coding gene
AAEL023325	234.24	183.893	182.137	0	10.8296	0	-1.51354	0.00664886	unspecified product	N/A	N/A	N/A	protein coding gene
AAEL025926	50.6234	30.8941	33.5515	8.752	14.0785	4.88427	-1.51279	0.00259152	unspecified product	N/A	N/A	N/A	ncRNA gene
AAEL017366	109.827	130.932	95.8614	20.4213	59.5629	12.2107	-1.51226	0.000721305	unspecified product	Cytochrome P450;Cytochrome P450, E-class, group I;Cytochrome P450, conserved site;Cytochrome P450 superfamily	Cytochrome P450 superfamily	N/A	protein coding gene
AAEL027141	24.0247	36.7786	19.9711	7.29333	2.16592	7.32641	-1.51109	0.00528292	unspecified product	N/A	N/A	N/A	ncRNA gene
AAEL023041	10.2963	26.4806	19.1723	0	0	4.88427	-1.50445	0.00915549	unspecified product	N/A	N/A	N/A	ncRNA gene
AAEL024953	2504.57	2328.09	2259.93	987.517	718.004	753.399	-1.50339	4.68521e-23	unspecified product	Major facilitator, sugar transporter-like;MFS transporter superfamily	MFS transporter superfamily	N/A	protein coding gene
AAEL011314	5676.68	5430	5475.28	1665.8	2143.18	1967.14	-1.50264	1.05595e-33	Epoxide hydrolase [Source:UniProtKB/TrEMBL;Acc:Q16QD6]	Epoxide hydrolase-like;Epoxide hydrolase, N-terminal;Epoxide hydrolase;Alpha/Beta hydrolase fold	Alpha/Beta hydrolase fold	N/A	protein coding gene
AAEL019634	53.1975	27.2162	11.1838	10.2107	4.33185	2.44214	-1.50118	0.00716929	unspecified product	DAN;Cystine knot, C-terminal	N/A	N/A	protein coding gene
AAEL025077	13.7284	3.67786	19.1723	0	0	0	-1.50098	0.00708378	unspecified product	N/A	N/A	N/A	ncRNA gene
AAEL022232	380.104	397.209	348.297	126.904	120.209	137.981	-1.49923	1.19803e-13	unspecified product	Sulfatase-modifying factor enzyme;C-type lectin fold	C-type lectin fold	N/A	protein coding gene
AAEL022427	299.45	166.975	305.958	93.3546	71.4755	87.9169	-1.49847	4.67068e-07	unspecified product	Major facilitator superfamily;MFS transporter superfamily	MFS transporter superfamily	N/A	protein coding gene
AAEL020270	17.1605	45.6055	6.39076	2.91733	0	4.88427	-1.49587	0.00960497	unspecified product	N/A	N/A	N/A	ncRNA gene
AAEL003188	487.357	494.305	412.204	148.784	167.859	162.402	-1.49465	8.50589e-15	sphingosine phosphate lyase	Pyridoxal phosphate-dependent decarboxylase;Pyridoxal phosphate-dependent transferase	Pyridoxal phosphate-dependent transferase	N/A	protein coding gene
AAEL020698	224.802	364.844	99.8556	0	2.16592	23.2003	-1.49231	0.0081105	unspecified product	N/A	N/A	N/A	protein coding gene
AAEL009057	4534.66	4475.22	3794.51	1767.9	1535.64	1157.57	-1.48995	2.01783e-19	cyclin e	Cyclin, C-terminal domain;Cyclin, N-terminal;Cyclin-like;Cyclin-like superfamily;Cyclin	Cyclin-like superfamily	N/A	protein coding gene
AAEL008970	21.4506	22.0672	33.5515	5.83466	6.49777	4.88427	-1.48853	0.00493466	unspecified product	Insect cuticle protein;Chitin-binding type R&R consensus	N/A	N/A	protein coding gene
AAEL000604	16486.1	17853.1	14144.4	6019.91	5591.33	5483.82	-1.48778	1.51081e-35	unspecified product	N/A	N/A	N/A	protein coding gene
AAEL026207	42.0432	5.14901	7.98845	2.91733	0	1.22107	-1.48777	0.00971662	unspecified product	N/A	N/A	N/A	pseudogene
AAEL000282	427.296	492.098	360.279	156.077	112.628	168.507	-1.4872	1.64246e-10	syntaxin, putative	Target SNARE coiled-coil homology domain;SNARE	SNARE	N/A	protein coding gene
AAEL022316	5.14814	11.0336	17.5746	0	0	0	-1.4844	0.00769774	unspecified product	Gustatory receptor	N/A	N/A	protein coding gene
AAEL012057	12620.7	13272.7	11947.5	4820.89	4110.92	4473.99	-1.48427	5.56461e-43	enhancer of polycomb	Enhancer of polycomb-like, N-terminal;Enhancer of polycomb protein	N/A	N/A	protein coding gene
AAEL010176	562.005	599.492	485.698	194.003	219.841	155.076	-1.48378	2.50949e-13	unspecified product	Zinc finger, AD-type;Zinc finger C2H2-type;Zinc finger C2H2 superfamily	Zinc finger C2H2 superfamily	N/A	protein coding gene
AAEL022804	36.895	156.677	46.333	26.256	19.4933	17.0949	-1.48337	0.00234582	unspecified product	Protein of unknown function DUF1676	N/A	N/A	protein coding gene
AAEL011202	5605.47	8782	6048.06	2603.72	2128.02	2400.62	-1.48332	2.38131e-17	bhlhzip transcription factor bigmax	Myc-type, basic helix-loop-helix (bHLH) domain;Max-like protein X;Helix-loop-helix DNA-binding domain superfamily	Helix-loop-helix DNA-binding domain superfamily	N/A	protein coding gene
[truncated: 529 more rows]

## Sheet: Upregulated immune genes
Gene ID	WT1	WT2	WT3	Ago2-/- 1	Ago2-/- 2	Ago2-/- 3	log2(FC)	P-value	Product Description	Interpro Description	Superfamily Description	Gene Name
[truncated: 114 more rows]

[truncated: 2 more sheets: DNA repair genes, Histone genes]
