# Supplementary material for: Aedes aegypti Argonaute 2 controls arbovirus infection and host mortality
Source: Nat Commun. 2023 Sep 18;14:5773. doi: 10.1038/s41467-023-41370-y (PMC10507101; doi:10.1038/s41467-023-41370-y)
Supplement: Supplementary file 5 — Supplementary Data 2 [file 41467_2023_41370_MOESM5_ESM.xlsx]

## Sheet: Upregulated DE genes
GeneID	WT1	WT2	WT3	Ago2-/- 1	Ago2-/- 2	Ago2-/- 3	Log2(FC)	P-value	Product Description	Interpro Description	Superfamily Description	Gene Name or Symbol	Gene Type
AAEL028849	1.00866	0	0	14.0458	54.5974	141.912	7.70561	2.82105e-06	unspecified product	N/A	N/A	N/A	ncRNA gene
AAEL020410	0	0	0.98259	40.1309	15.5993	15.99	6.18965	7.20014e-05	unspecified product	N/A	N/A	N/A	ncRNA gene
AAEL002602	0	1.00151	0	24.0785	28.2737	8.99439	5.93674	0.000283296	DNA photolyase	Cryptochrome/DNA photolyase, FAD-binding domain;Cryptochrome/DNA photolyase, FAD-binding domain-like superfamily	Cryptochrome/DNA photolyase, FAD-binding domain-like superfamily	N/A	protein coding gene
AAEL023302	4.03465	1.00151	1.96518	31.1014	247.638	87.9452	5.71077	1.12647e-08	unspecified product	N/A	N/A	N/A	ncRNA gene
AAEL020376	0	2.00301	0	31.1014	3.89982	61.9614	5.59719	0.00200865	unspecified product	Chloride channel, voltage gated;Chloride channel, core	Chloride channel, core	N/A	protein coding gene
AAEL028085	0	1.00151	0	26.0851	16.5742	3.99751	5.54184	0.00498455	unspecified product	N/A	N/A	N/A	ncRNA gene
AAEL027725	0	0	0.98259	11.036	29.2486	1.99875	5.42736	0.0171381	unspecified product	N/A	N/A	N/A	ncRNA gene
AAEL021378	0	0	0.98259	10.0327	3.89982	21.9863	5.19201	0.0121697	unspecified product	N/A	N/A	N/A	protein coding gene
AAEL027320	0	2.00301	0	18.0589	31.1985	19.9875	5.11147	6.62763e-05	unspecified product	N/A	N/A	N/A	ncRNA gene
AAEL008409	0	4.00603	0	77.252	19.4991	17.9888	4.84005	0.000667373	p15-2a protein, putative	Nuclear transport factor 2;NTF2-like domain superfamily	NTF2-like domain superfamily	N/A	protein coding gene
AAEL019869	14.1213	0	15.7214	294.962	155.993	383.761	4.80583	0.00506028	unspecified product	N/A	N/A	N/A	protein coding gene
AAEL023405	0	0	3.93036	14.0458	66.2969	13.9913	4.58504	0.00285684	unspecified product	N/A	N/A	N/A	ncRNA gene
AAEL020407	1.00866	0	0	8.02618	12.6744	2.99813	4.55429	0.0367121	unspecified product	N/A	N/A	N/A	ncRNA gene
AAEL026156	2.01732	2.00301	0	39.1276	34.1234	18.9882	4.51999	5.05417e-06	unspecified product	Zinc finger C2H2-type;Zinc finger C2H2 superfamily	Zinc finger C2H2 superfamily	N/A	protein coding gene
AAEL023176	0	0	0.98259	10.0327	2.92486	8.99439	4.48162	0.0421045	unspecified product	Porin, eukaryotic type;Eukaryotic porin/Tom40;Voltage-dependent anion-selective channel protein 2	N/A	N/A	protein coding gene
AAEL025205	0	2.00301	0	10.0327	31.1985	0.999377	4.39805	0.0456524	unspecified product	N/A	N/A	N/A	ncRNA gene
AAEL026986	0	2.00301	0	14.0458	10.7245	14.9907	4.31111	0.00466993	unspecified product	N/A	N/A	N/A	ncRNA gene
AAEL006961	0	0	1.96518	18.0589	12.6744	6.99564	4.26294	0.00937246	lipase	Triacylglycerol lipase family;Lipase/vitellogenin;Alpha/Beta hydrolase fold;Lipase, N-terminal	Alpha/Beta hydrolase fold	N/A	protein coding gene
AAEL002318	4.03465	2.00301	5.89554	162.53	21.449	42.9732	4.24934	9.80287e-06	unspecified product	Zinc finger, C4H2-type	N/A	N/A	protein coding gene
AAEL026828	4.03465	35.0527	2.94777	228.746	192.066	325.797	4.15068	5.33906e-08	unspecified product	Helix-turn-helix motif;Homeobox domain;Homeobox-like domain superfamily;Homeobox, conserved site;Homeobox domain, metazoa	Homeobox-like domain superfamily	N/A	protein coding gene
AAEL022838	4.03465	0	17.6866	223.73	47.7727	101.936	4.10369	8.15999e-05	unspecified product	N/A	N/A	N/A	ncRNA gene
AAEL029077	0	0	1.96518	8.02618	11.6994	13.9913	4.10074	0.0120929	unspecified product	N/A	N/A	N/A	protein coding gene
AAEL025541	2.01732	0	0	10.0327	13.6494	9.99377	4.0612	0.0116437	unspecified product	N/A	N/A	N/A	ncRNA gene
AAEL026940	2.01732	0	1.96518	4.01309	56.5473	1.99875	3.97347	0.0351115	unspecified product	N/A	N/A	N/A	protein coding gene
AAEL020604	1.00866	0	0.98259	12.0393	12.6744	5.99626	3.94696	0.0107758	unspecified product	N/A	N/A	N/A	ncRNA gene
AAEL023645	4.03465	6.00904	1.96518	109.357	25.3488	48.9695	3.93498	1.33298e-06	unspecified product	Harbinger transposase-derived nuclease, animal;Harbinger transposase-derived nuclease domain	N/A	N/A	protein coding gene
AAEL012422	2.01732	0	0	6.01963	16.5742	7.99502	3.92249	0.0259074	Sterol desaturase [Source:UniProtKB/TrEMBL;Acc:A0A1S4FWK4]	Fatty acid hydroxylase	N/A	N/A	protein coding gene
AAEL022499	0	0	4.91295	8.02618	3.89982	59.9626	3.8711	0.0425684	unspecified product	Prp18;Pre-mRNA processing factor 4 (PRP4)-like;PRP4-like superfamily;Pre-mRNA-splicing factor 18	PRP4-like superfamily	N/A	protein coding gene
AAEL019703	39.3378	29.0437	14.7388	407.328	444.579	310.806	3.80615	6.24564e-29	unspecified product	Tetratricopeptide-like helical domain superfamily;Domain of unknown function DUF1736;Tetratricopeptide repeat;Glycosyltransferase RgtA/B/C/D-like	Tetratricopeptide-like helical domain superfamily	N/A	protein coding gene
AAEL026975	8.06929	10.0151	23.5822	235.769	39.9731	291.818	3.76781	2.94704e-07	unspecified product	N/A	N/A	N/A	protein coding gene
AAEL020495	1.00866	2.00301	6.87813	61.1996	62.3971	7.99502	3.73398	0.00073504	4-nitrophenylphosphatase [Source:UniProtKB/TrEMBL;Acc:A0A1S4FMV7]	2-phosphoglycolate phosphatase, eukaryotic;HAD-superfamily hydrolase, subfamily IIA;HAD-like superfamily	HAD-like superfamily	N/A	protein coding gene
AAEL022580	6.05197	5.00753	0.98259	54.1767	54.5974	38.9757	3.617	6.85831e-08	unspecified product	N/A	N/A	N/A	ncRNA gene
AAEL011966	0	2.00301	1.96518	18.0589	15.5993	13.9913	3.58591	0.0017896	unspecified product	Haemolymph juvenile hormone binding	N/A	N/A	protein coding gene
AAEL007641	0	4.00603	0	14.0458	5.84972	26.9832	3.54869	0.0288931	unspecified product	Dynein regulatory complex subunit 7;Papain-like cysteine peptidase superfamily	Papain-like cysteine peptidase superfamily	N/A	protein coding gene
AAEL020402	4.03465	3.00452	2.94777	51.1669	35.0983	28.9819	3.52855	4.59772e-07	unspecified product	N/A	N/A	N/A	ncRNA gene
AAEL000243	10.0866	12.0181	1.96518	81.265	39.9731	154.903	3.52011	1.71137e-06	leucine-rich transmembrane protein	Cysteine-rich flanking region, C-terminal;Leucine-rich repeat;Leucine-rich repeat, typical subtype;Fibronectin type III;Fibronectin type III superfamily	Fibronectin type III superfamily	N/A	protein coding gene
AAEL020563	0	6.00904	0	14.0458	27.2987	26.9832	3.50726	0.010922	unspecified product	N/A	N/A	N/A	ncRNA gene
AAEL010413	0	2.00301	3.93036	31.1014	9.74954	24.9844	3.47194	0.00241479	Cak1 [Source:UniProtKB/TrEMBL;Acc:A0A1S4FQ70]	N/A	N/A	N/A	protein coding gene
AAEL023938	0	2.00301	1.96518	24.0785	3.89982	15.99	3.46991	0.0146455	unspecified product	N/A	N/A	N/A	protein coding gene
AAEL005021	37.3205	25.0377	23.5822	261.854	361.708	311.806	3.44413	1.41466e-31	unspecified product	Coiled-coil domain-containing protein 191	N/A	N/A	protein coding gene
AAEL002022	18.1559	6.00904	48.1469	411.342	278.837	72.9545	3.39963	6.03062e-06	protein serine/threonine kinase, putative	Insect odorant-binding protein A10/Ejaculatory bulb-specific protein 3;Insect odorant-binding protein A10/Ejaculatory bulb-specific protein 3 superfamily	Insect odorant-binding protein A10/Ejaculatory bulb-specific protein 3 superfamily	N/A	protein coding gene
AAEL026805	2.01732	1.00151	0	4.01309	15.5993	11.9925	3.38809	0.0254002	unspecified product	Haemolymph juvenile hormone binding	N/A	N/A	protein coding gene
AAEL025214	7.06063	0	0	50.1636	12.6744	10.9931	3.38636	0.0329409	unspecified product	Cytochrome P450;Cytochrome P450, E-class, group I;Cytochrome P450, conserved site;Cytochrome P450 superfamily	Cytochrome P450 superfamily	N/A	protein coding gene
AAEL025024	2.01732	4.00603	5.89554	45.1472	53.6225	23.9851	3.36446	3.83414e-06	unspecified product	N/A	N/A	N/A	ncRNA gene
AAEL006971	196.689	146.22	293.794	3914.77	1963.56	576.641	3.34172	8.079e-05	unspecified product	Beta-1,3-glucan-binding protein, N-terminal	N/A	N/A	protein coding gene
AAEL023710	4.03465	0	0	14.0458	5.84972	20.9869	3.34097	0.038832	unspecified product	Gypsy	N/A	N/A	protein coding gene
AAEL025215	0	6.00904	9.8259	95.3108	35.0983	25.9838	3.30399	0.000896481	unspecified product	N/A	N/A	N/A	protein coding gene
AAEL008817	0	2.00301	3.93036	22.072	22.4239	13.9913	3.3012	0.00203825	hexamerin 2 beta	Hemocyanin/hexamerin middle domain;Hemocyanin, C-terminal;Hemocyanin, N-terminal;Uncharacterised domain, di-copper centre;Hemocyanin/hexamerin;Immunoglobulin E-set;Hemocyanin, N-terminal domain superfamily	Hemocyanin, N-terminal domain superfamily;Uncharacterised domain, di-copper centre;Immunoglobulin E-set	N/A	protein coding gene
AAEL020816	7.06063	0	1.96518	23.0753	56.5473	8.99439	3.29546	0.00845077	unspecified product	N/A	N/A	N/A	ncRNA gene
AAEL024835	1.00866	3.00452	0	7.0229	24.3738	7.99502	3.29508	0.021411	unspecified product	N/A	N/A	N/A	protein coding gene
AAEL026588	2.01732	3.00452	0	7.0229	4.87477	36.977	3.2828	0.0278645	unspecified product	N/A	N/A	N/A	protein coding gene
AAEL017538	9.07795	5.00753	8.84331	5.01636	177.442	39.9751	3.27814	0.00321894	unspecified product	Chitin binding domain;Chitin binding domain superfamily	Chitin binding domain superfamily	N/A	protein coding gene
AAEL020826	1.00866	1.00151	0.98259	7.0229	7.79963	13.9913	3.26721	0.0153713	unspecified product	N/A	N/A	N/A	ncRNA gene
AAEL028078	0	0	10.8085	23.0753	41.923	37.9763	3.25205	0.0173202	unspecified product	N/A	N/A	N/A	ncRNA gene
AAEL006077	2.01732	0	1.96518	5.01636	11.6994	20.9869	3.24292	0.0193554	allatostatin receptor	N/A	N/A	N/A	protein coding gene
AAEL011929	6.05197	14.0211	16.704	56.1832	123.819	165.897	3.23347	1.07686e-08	serine-type enodpeptidase,	Serine proteases, trypsin domain;Peptidase S1A, chymotrypsin family;Peptidase S1, PA clan;Serine proteases, trypsin family, histidine active site;Serine proteases, trypsin family, serine active site	Peptidase S1, PA clan	N/A	protein coding gene
AAEL004240	3.02598	2.00301	0	30.0982	7.79963	8.99439	3.221	0.0155887	gamma glutamyl transpeptidases	Gamma-glutamyltranspeptidase;Nucleophile aminohydrolases, N-terminal	Nucleophile aminohydrolases, N-terminal	N/A	protein coding gene
AAEL025358	0	4.00603	13.7563	120.393	35.0983	7.99502	3.20228	0.015412	unspecified product	N/A	N/A	N/A	ncRNA gene
AAEL009384	12.1039	8.01205	18.6692	43.1407	278.837	30.9807	3.18592	0.000244201	fibrinogen and fibronectin	Fibrinogen, alpha/beta/gamma chain, C-terminal globular domain;Fibrinogen-like, C-terminal	Fibrinogen-like, C-terminal	N/A	protein coding gene
AAEL002231	2.01732	7.01055	6.87813	41.1342	73.1215	27.9826	3.16067	1.18245e-05	cuticle protein, putative	Adult cuticle protein 1	N/A	N/A	protein coding gene
AAEL015412	0	4.00603	0.98259	9.02945	17.5492	17.9888	3.15928	0.0124022	metalloproteinase, putative	Peptidase M12A;Peptidase, metallopeptidase;Astacin-like metallopeptidase domain	N/A	N/A	protein coding gene
AAEL023803	3.02598	4.00603	3.93036	12.0393	62.3971	21.9863	3.13681	0.000710216	unspecified product	N/A	N/A	N/A	ncRNA gene
AAEL011557	0	8.01205	5.89554	26.0851	89.6958	3.99751	3.10642	0.0231063	metalloproteinase, putative	Peptidase M12A;Peptidase, metallopeptidase;Astacin-like metallopeptidase domain	N/A	N/A	protein coding gene
AAEL020593	0	2.00301	1.96518	18.0589	9.74954	5.99626	3.09067	0.0237404	unspecified product	N/A	N/A	N/A	protein coding gene
AAEL027443	6.05197	12.0181	4.91295	54.1767	102.37	38.9757	3.0887	1.14382e-06	unspecified product	C-type lectin-like;C-type lectin fold	C-type lectin fold	N/A	protein coding gene
AAEL026291	4.03465	0	0.98259	22.072	16.5742	3.99751	3.08737	0.0317598	unspecified product	N/A	N/A	N/A	protein coding gene
AAEL026172	3.02598	6.00904	0	17.0556	21.449	37.9763	3.0815	0.00267897	unspecified product	N/A	N/A	N/A	protein coding gene
AAEL021521	1.00866	3.00452	0.98259	24.0785	5.84972	11.9925	3.06889	0.012575	unspecified product	N/A	N/A	N/A	pseudogene
AAEL024362	1.00866	0	3.93036	19.0622	7.79963	12.9919	3.01242	0.0221988	unspecified product	N/A	N/A	N/A	protein coding gene
AAEL008970	0	2.00301	10.8085	37.1211	56.5473	7.99502	2.98829	0.0188302	unspecified product	Insect cuticle protein;Chitin-binding type R&R consensus	N/A	N/A	protein coding gene
AAEL011634	2.01732	6.00904	13.7563	52.1701	98.4704	20.9869	2.97803	0.00043805	fibrinogen and fibronectin	Fibrinogen, alpha/beta/gamma chain, C-terminal globular domain;Fibrinogen, conserved site;Fibrinogen-like, C-terminal	Fibrinogen-like, C-terminal	N/A	protein coding gene
AAEL008104	1.00866	0	3.93036	12.0393	22.4239	3.99751	2.96109	0.0428701	fibrinogen and fibronectin	Fibrinogen, alpha/beta/gamma chain, C-terminal globular domain;Fibrinogen, conserved site;Fibrinogen-like, C-terminal	Fibrinogen-like, C-terminal	N/A	protein coding gene
AAEL009683	1.00866	2.00301	3.93036	34.1113	1.94991	17.9888	2.96086	0.0261351	unspecified product	N/A	N/A	N/A	protein coding gene
AAEL026850	0	1.00151	3.93036	4.01309	24.3738	9.99377	2.96018	0.0466139	unspecified product	Harbinger transposase-derived nuclease domain	N/A	N/A	protein coding gene
AAEL022253	2.01732	0	1.96518	15.0491	6.82468	8.99439	2.95437	0.0287441	unspecified product	N/A	N/A	N/A	pseudogene
AAEL010393	19.1646	22.0331	5.89554	142.465	164.767	40.9745	2.88635	1.05119e-05	ferritin subunit, putative	Ferritin;Ferritin/DPS protein domain;Ferritin-like superfamily	Ferritin-like superfamily	N/A	protein coding gene
AAEL014363	3.02598	6.00904	7.86072	65.2127	48.7477	9.99377	2.87508	0.00103971	unspecified product	Immunoglobulin E-set	Immunoglobulin E-set	N/A	protein coding gene
AAEL002132	4.03465	0	1.96518	12.0393	19.4991	10.9931	2.82554	0.0169217	unspecified product	N/A	N/A	N/A	protein coding gene
AAEL023596	9.07795	4.00603	2.94777	44.144	22.4239	46.9707	2.82418	9.0228e-05	unspecified product	N/A	N/A	N/A	ncRNA gene
AAEL021657	4.03465	1.00151	3.93036	30.0982	25.3488	7.99502	2.82282	0.00477888	unspecified product	N/A	N/A	N/A	protein coding gene
AAEL023082	2.01732	1.00151	3.93036	16.0524	21.449	10.9931	2.8029	0.00521073	unspecified product	N/A	N/A	N/A	ncRNA gene
AAEL023821	4.03465	7.01055	1.96518	22.072	58.4972	9.99377	2.79926	0.00385626	unspecified product	N/A	N/A	N/A	protein coding gene
AAEL023920	3.02598	3.00452	0.98259	7.21923	16.5742	24.9844	2.7981	5.22811e-05	unspecified product	Histone H2B;Histone H2A/H2B/H3;Histone-fold	Histone-fold	N/A	protein coding gene
AAEL006424	161.386	158.238	378.297	848.768	2901.46	1064.34	2.78627	9.87051e-05	37 kDa salivary gland allergen Aed a 2 Precursor (Protein D7)(Allergen Aed a 2)	Pheromone/general odorant binding protein;Pheromone/general odorant binding protein superfamily	Pheromone/general odorant binding protein superfamily	D7	protein coding gene
AAEL006109	17.1472	4.00603	9.8259	78.2552	114.07	19.9875	2.77682	0.00038459	odorant binding protein OBP23	Pheromone/general odorant binding protein superfamily	Pheromone/general odorant binding protein superfamily	OBP23	protein coding gene
AAEL002670	3.02598	2.00301	11.7911	61.1996	46.7978	4.99689	2.74799	0.0125393	AMP dependent ligase	AMP-dependent synthetase/ligase;AMP-binding enzyme, C-terminal domain	N/A	N/A	protein coding gene
AAEL027298	5.04331	0	1.96518	18.0589	9.74954	18.9882	2.73923	0.0190488	unspecified product	N/A	N/A	N/A	ncRNA gene
AAEL022847	1.00866	5.00753	0.98259	23.0753	16.5742	5.99626	2.7053	0.0214789	unspecified product	N/A	N/A	N/A	ncRNA gene
AAEL013262	488.192	576.868	356.68	4851.82	3014.56	1158.28	2.66621	1.20876e-05	unspecified product	Glycoside hydrolase, family 19, catalytic;Lysozyme-like domain superfamily	Lysozyme-like domain superfamily	N/A	protein coding gene
AAEL028894	3.02598	3.00452	0.98259	14.0458	20.474	9.99377	2.66612	0.00839754	unspecified product	N/A	N/A	N/A	ncRNA gene
AAEL021023	22.1906	8.01205	1.96518	75.2454	56.5473	68.957	2.64171	0.000213515	unspecified product	N/A	N/A	N/A	protein coding gene
AAEL020455	7.06063	3.00452	3.93036	33.108	21.449	31.9801	2.62835	0.000236088	unspecified product	Zinc finger, C4H2-type	N/A	N/A	protein coding gene
AAEL013603	2.01732	2.00301	3.93036	23.0753	6.82468	18.9882	2.62033	0.0100698	short-chain dehydrogenase	Short-chain dehydrogenase/reductase SDR;NAD(P)-binding domain superfamily	NAD(P)-binding domain superfamily	N/A	protein coding gene
AAEL022059	2.01732	4.00603	0	5.01636	19.4991	11.9925	2.59957	0.0498427	unspecified product	N/A	N/A	N/A	pseudogene
AAEL002726	15.1299	25.0377	16.704	135.442	153.068	43.9726	2.5475	3.68822e-06	D7 protein, putative	Pheromone/general odorant binding protein;Pheromone/general odorant binding protein superfamily	Pheromone/general odorant binding protein superfamily	N/A	protein coding gene
AAEL028005	19.1646	22.0331	28.4951	131.429	243.738	31.9801	2.54647	0.000106483	unspecified product	Protein kinase C-like, phorbol ester/diacylglycerol-binding domain;Putative zinc-RING and/or ribbon;Multiheme cytochrome superfamily	Multiheme cytochrome superfamily	N/A	protein coding gene
AAEL008473	741.366	882.327	1711.67	6933.61	10101.5	1725.92	2.49182	0.00179452	cysteine-rich venom protein, putative	Cysteine-rich secretory protein-related;Venom allergen 5-like;CAP domain;Allergen V5/Tpx-1-related, conserved site;Golgi-associated plant pathogenesis-related protein 1, SCP domain;CAP superfamily	CAP superfamily	N/A	protein coding gene
AAEL006168	78.6756	63.0949	103.172	581.898	678.568	99.9377	2.47352	9.9569e-06	Clip-Domain Serine Protease family B.	Serine proteases, trypsin domain;Peptidase S1A, chymotrypsin family;Peptidase S1, PA clan;Serine proteases, trypsin family, histidine active site;Proteinase, regulatory CLIP domain;Serine proteases, trypsin family, serine active site	Peptidase S1, PA clan	CLIPB42	protein coding gene
AAEL014624	2.01732	5.00753	1.96518	32.1047	5.84972	10.9931	2.44484	0.0275883	unspecified product	Protein of unknown function DUF4816	N/A	N/A	protein coding gene
AAEL007993	6.05197	4.00603	20.6344	68.2225	76.0464	21.9863	2.43745	0.00190662	Clip-Domain Serine Protease family B.	Serine proteases, trypsin domain;Peptidase S1A, chymotrypsin family;Peptidase S1, PA clan;Serine proteases, trypsin family, histidine active site;Proteinase, regulatory CLIP domain;Serine proteases, trypsin family, serine active site	Peptidase S1, PA clan	CLIPB27	protein coding gene
AAEL024965	13.1126	34.0512	19.6518	19.0622	32.1735	309.807	2.43391	0.0102259	unspecified product	N/A	N/A	N/A	protein coding gene
AAEL011612	76.6583	120.181	162.127	597.95	844.31	494.692	2.43187	1.74912e-14	C-Type Lectin (CTL) - mannose binding. Transcript A	N/A	N/A	CTLMA6	protein coding gene
AAEL027236	2.01732	8.01205	48.1469	162.53	105.295	45.9713	2.43133	0.00860233	unspecified product	Leucine-rich repeat	N/A	N/A	protein coding gene
AAEL020519	125.074	27.0407	109.067	503.643	373.407	526.672	2.42613	1.04678e-07	Hypothetical conserved protein [Source:UniProtKB/TrEMBL;Acc:Q1HQS8]	Mpv17/PMP22	N/A	N/A	protein coding gene
AAEL019887	8.06929	2.00301	3.93036	28.0916	25.3488	20.9869	2.41013	0.00182392	unspecified product	Low-density lipoprotein (LDL) receptor class A repeat;Frizzled domain;Low-density lipoprotein (LDL) receptor class A, conserved site;LDL receptor-like superfamily;Frizzled cysteine-rich domain superfamily	LDL receptor-like superfamily;Frizzled cysteine-rich domain superfamily	N/A	protein coding gene
AAEL028171	0	12.0181	9.8259	59.1931	44.8479	11.9925	2.40923	0.0238461	unspecified product	N/A	N/A	N/A	ncRNA gene
AAEL025119	2.01732	8.01205	7.86072	6.01963	9.74954	78.9508	2.40451	0.0382147	unspecified product	N/A	N/A	N/A	ncRNA gene
AAEL025207	4.03465	4.00603	0	16.0524	19.4991	6.99564	2.40367	0.0419393	unspecified product	Zinc finger C2H2-type;Zinc finger C2H2 superfamily	Zinc finger C2H2 superfamily	N/A	protein coding gene
AAEL017549	0	10.0151	15.7214	41.1342	44.8479	49.9689	2.4012	0.00683062	GPCR Orphan/Putative Class A Family	G protein-coupled receptor, rhodopsin-like;GPCR, rhodopsin-like, 7TM	N/A	GPRNNA14	protein coding gene
AAEL008003	8.06929	4.00603	12.7737	72.2356	45.8228	12.9919	2.39886	0.00304053	serine protease	Serine proteases, trypsin domain;Peptidase S1A, chymotrypsin family;Peptidase S1, PA clan;Serine proteases, trypsin family, histidine active site;Serine proteases, trypsin family, serine active site	Peptidase S1, PA clan	N/A	protein coding gene
AAEL025189	10.0866	23.0347	42.2514	100.327	155.993	140.912	2.39787	1.57841e-06	unspecified product	N/A	N/A	N/A	ncRNA gene
AAEL005606	12.1039	10.0151	9.8259	69.2258	39.9731	58.9633	2.3962	1.99393e-06	unspecified product	BTB/POZ domain;SKP1/BTB/POZ domain superfamily;BTB/Kelch-associated	SKP1/BTB/POZ domain superfamily	N/A	protein coding gene
AAEL024082	19.1646	8.01205	6.87813	54.1767	5.84972	118.926	2.39365	0.0134828	unspecified product	N/A	N/A	N/A	ncRNA gene
AAEL003294	12.1039	34.0512	37.3384	127.416	238.864	67.9576	2.37875	3.20332e-05	fibrinogen and fibronectin	Fibrinogen, alpha/beta/gamma chain, C-terminal globular domain;Fibrinogen, conserved site;Fibrinogen-like, C-terminal	Fibrinogen-like, C-terminal	N/A	protein coding gene
AAEL027614	1.00866	6.00904	1.96518	21.0687	19.4991	5.99626	2.37397	0.0308563	unspecified product	N/A	N/A	N/A	protein coding gene
AAEL007253	54.4677	81.122	35.3732	564.842	155.018	164.897	2.3716	1.04388e-05	unspecified product	Thioredoxin domain;Thioredoxin, conserved site;Domain of unknown function DUF4746;Thioredoxin-like superfamily	Thioredoxin-like superfamily	N/A	protein coding gene
AAEL020793	11.0953	26.0392	13.7563	85.2781	129.669	45.9713	2.35812	2.31981e-05	unspecified product	Mediator of RNA polymerase II transcription subunit 15;Coactivator CBP, KIX domain superfamily	Coactivator CBP, KIX domain superfamily	N/A	protein coding gene
AAEL011375	6.05197	2.00301	7.86072	24.0785	42.898	13.9913	2.3469	0.00497102	trypsin, putative	Serine proteases, trypsin domain;Peptidase S1A, chymotrypsin family;Peptidase S1, PA clan;Serine proteases, trypsin family, histidine active site;Serine proteases, trypsin family, serine active site	Peptidase S1, PA clan	N/A	protein coding gene
AAEL022577	12.1039	4.00603	11.7911	74.2421	7.79963	58.9633	2.33736	0.00871647	RNA-binding protein precursor, putative [Source:UniProtKB/TrEMBL;Acc:A0A1S4FF78]	RNA recognition motif domain;RNA-binding domain superfamily	RNA-binding domain superfamily	N/A	protein coding gene
AAEL014938	4.03465	4.00603	5.89554	37.1211	27.2987	5.99626	2.33707	0.0120405	unspecified product	Serine proteases, trypsin domain;Peptidase S1, PA clan	Peptidase S1, PA clan	N/A	protein coding gene
AAEL027839	13.1126	7.01055	18.6692	37.1211	46.7978	110.931	2.32852	0.000245661	Putative translocon-associated protein [Source:UniProtKB/TrEMBL;Acc:A0A0P6IT12]	Translocon-associated protein (TRAP), alpha subunit	N/A	N/A	protein coding gene
AAEL008598	0	17.0256	1.96518	29.0949	39.9731	25.9838	2.32341	0.0436478	unspecified product	Lipid transport protein, N-terminal;Lipovitellin-phosvitin complex, superhelical domain;Vitellinogen, open beta-sheet;Lipid transport protein, beta-sheet shell	Lipovitellin-phosvitin complex, superhelical domain;Lipid transport protein, beta-sheet shell	N/A	protein coding gene
AAEL009763	2.01732	2.00301	3.93036	9.02945	9.74954	20.9869	2.32238	0.0232955	unspecified product	CD80-like, immunoglobulin C2-set;Immunoglobulin-like domain superfamily	Immunoglobulin-like domain superfamily	N/A	protein coding gene
AAEL002969	182.568	157.237	184.727	974.177	1093.9	518.677	2.30204	1.52386e-15	brain chitinase and chia	Glycoside hydrolase family 18, catalytic domain;Chitinase II;Glycoside hydrolase superfamily;Chitinase insertion domain superfamily	Glycoside hydrolase superfamily;Chitinase insertion domain superfamily	N/A	protein coding gene
AAEL003619	228.966	237.357	465.748	2280.44	1818.29	464.71	2.29161	0.00167347	sodium/chloride dependent amino acid transporter	Sodium:neurotransmitter symporter;Sodium:neurotransmitter symporter superfamily	Sodium:neurotransmitter symporter superfamily	N/A	protein coding gene
AAEL028668	11.0953	8.01205	30.4603	28.0916	98.4704	115.928	2.29045	0.00115233	unspecified product	N/A	N/A	N/A	ncRNA gene
AAEL017334	928.977	1644.47	2080.14	11186.5	9351.76	1940.79	2.27216	0.0036603	unspecified product	Chitin binding domain;Chitin binding domain superfamily	Chitin binding domain superfamily	N/A	protein coding gene
AAEL018241	464.993	506.762	1324.53	2841.27	7473.02	763.524	2.2703	0.0235285	unspecified product	Protein translocase subunit SecA;SecA DEAD-like, N-terminal;Tetratricopeptide-like helical domain superfamily;Tetratricopeptide repeat;P-loop containing nucleoside triphosphate hydrolase;AHH domain-containing protein;SecA, preprotein cross-linking domain superfamily	Tetratricopeptide-like helical domain superfamily;P-loop containing nucleoside triphosphate hydrolase;SecA, preprotein cross-linking domain superfamily	N/A	protein coding gene
AAEL025035	2.01732	6.00904	5.89554	29.0949	21.449	15.99	2.25673	0.00447944	unspecified product	N/A	N/A	N/A	ncRNA gene
AAEL026277	41.3551	6.00904	5.89554	91.2978	112.12	49.9689	2.25022	0.00365186	unspecified product	N/A	N/A	N/A	protein coding gene
AAEL027029	52.4504	17.0256	23.5822	58.1898	324.66	55.9651	2.23741	0.00252749	Cell division control protein [Source:UniProtKB/TrEMBL;Acc:A0A1S4F7Q0]	Protein kinase domain;Serine/threonine-protein kinase, active site;Protein kinase-like domain superfamily;Protein kinase, ATP binding site	Protein kinase-like domain superfamily	N/A	protein coding gene
AAEL003886	13.1126	25.0377	18.6692	97.3174	102.37	67.9576	2.23586	1.45842e-07	unspecified product	Arrestin-like, N-terminal;Arrestin C-terminal-like domain;Immunoglobulin E-set	Immunoglobulin E-set	N/A	protein coding gene
AAEL012856	291.503	514.774	317.377	2620.55	2348.66	305.809	2.23098	0.0124481	unspecified product	N/A	N/A	N/A	protein coding gene
AAEL006982	51.4417	51.0768	49.1295	284.929	242.764	180.887	2.2242	5.67516e-15	lipase	Triacylglycerol lipase family;Lipase/vitellogenin;Alpha/Beta hydrolase fold;Lipase, N-terminal	Alpha/Beta hydrolase fold	N/A	protein coding gene
AAEL014432	2.01732	6.00904	1.96518	26.0851	16.5742	3.99751	2.22331	0.045682	fibrinogen and fibronectin	Fibrinogen, alpha/beta/gamma chain, C-terminal globular domain;Fibrinogen, conserved site;Fibrinogen-like, C-terminal	Fibrinogen-like, C-terminal	N/A	protein coding gene
AAEL027538	4.03465	1.00151	1.96518	13.0425	13.6494	5.99626	2.22307	0.0470809	unspecified product	N/A	N/A	N/A	ncRNA gene
AAEL005612	6.05197	3.00452	1.96518	11.036	22.4239	17.9888	2.22279	0.0131155	unspecified product	Immunoglobulin subtype 2;Immunoglobulin subtype;Immunoglobulin I-set;Immunoglobulin-like domain superfamily;Zwei Ig domain protein zig-8	Immunoglobulin-like domain superfamily	N/A	protein coding gene
AAEL025511	13.1126	5.00753	13.7563	43.1407	55.5724	49.9689	2.22167	5.00563e-05	unspecified product	N/A	N/A	N/A	pseudogene
AAEL015606	29.2512	32.0482	53.0598	284.929	210.59	34.9782	2.21377	0.000649711	unspecified product	Chitin binding domain;Chitin binding domain superfamily	Chitin binding domain superfamily	N/A	protein coding gene
AAEL027037	28.2425	8.01205	3.93036	75.2454	82.8711	27.9826	2.21134	0.00447238	unspecified product	Serine proteases, trypsin domain;Peptidase S1A, chymotrypsin family;Peptidase S1, PA clan;Serine proteases, trypsin family, histidine active site;Serine proteases, trypsin family, serine active site	Peptidase S1, PA clan	N/A	protein coding gene
AAEL007703	854.336	1118.68	1451.29	7074.07	8142.82	632.606	2.21055	0.0274245	unspecified product	N/A	N/A	N/A	protein coding gene
AAEL027294	6.05197	13.0196	5.89554	51.1669	25.3488	38.9757	2.20969	0.000559581	unspecified product	N/A	N/A	N/A	ncRNA gene
AAEL024680	14.1213	28.0422	18.6692	59.1931	126.744	93.9414	2.20188	3.19954e-06	unspecified product	Aldehyde oxidase/xanthine dehydrogenase, a/b hammerhead;Molybdopterin dehydrogenase, FAD-binding;[2Fe-2S]-binding;CO dehydrogenase flavoprotein, C-terminal;2Fe-2S ferredoxin, iron-sulphur binding site;Aldehyde oxidase/xanthine dehydrogenase, molybdopterin binding;Aldehyde oxidase/xanthine dehydrogenase;2Fe-2S ferredoxin-like superfamily;FAD-binding, type PCMH-like superfamily;CO dehydrogenase fla…	[2Fe-2S]-binding domain superfamily;2Fe-2S ferredoxin-like superfamily;Aldehyde oxidase/xanthine dehydrogenase, a/b hammerhead superfamily;CO dehydrogenase flavoprotein, C-terminal domain superfamily;Aldehyde oxidase/xanthine dehydrogenase, molybdopterin binding domain superfamily;FAD-binding, type PCMH-like superfamily	N/A	protein coding gene
AAEL002549	254.183	375.565	323.272	1939.32	1803.66	631.606	2.19857	3.06272e-09	protein sosie	N/A	N/A	sosie	protein coding gene
AAEL026694	5.04331	6.00904	9.8259	27.0883	21.449	46.9707	2.19362	0.00133991	PIAS protein	Zinc finger, MIZ-type;PINIT domain	N/A	PIAS2	protein coding gene
AAEL013718	8.06929	22.0331	3.93036	75.2454	37.0483	42.9732	2.18975	0.0020421	unspecified product	Protein of unknown function DUF745	N/A	N/A	protein coding gene
AAEL012646	78.6756	212.319	205.361	1088.55	957.405	191.88	2.17266	0.0088772	unspecified product	Chitin binding domain;Chitin binding domain superfamily	Chitin binding domain superfamily	N/A	protein coding gene
AAEL022599	0	6.00904	5.89554	19.0622	24.3738	9.99377	2.16613	0.0454892	unspecified product	N/A	N/A	N/A	ncRNA gene
AAEL017542	2.01732	6.00904	1.96518	13.0425	11.6994	19.9875	2.16245	0.0228163	unspecified product	N/A	N/A	N/A	protein coding gene
AAEL025043	4.03465	2.00301	1.96518	14.0458	9.74954	11.9925	2.16089	0.0288246	unspecified product	N/A	N/A	N/A	protein coding gene
AAEL021867	2.01732	3.00452	3.93036	22.072	13.6494	3.99751	2.14951	0.0480732	unspecified product	N/A	N/A	N/A	protein coding gene
AAEL023425	8.06929	1.00151	8.84331	28.0916	24.3738	26.9832	2.14893	0.00715196	unspecified product	N/A	N/A	N/A	pseudogene
AAEL020589	42.3638	50.0753	66.8161	226.739	357.808	117.927	2.1411	6.22837e-07	unspecified product	N/A	N/A	N/A	ncRNA gene
AAEL004907	3.02598	4.00603	3.93036	11.036	26.3238	10.9931	2.14104	0.0183304	unspecified product	N/A	N/A	N/A	protein coding gene
AAEL009513	82.7102	114.172	168.023	672.192	747.79	185.884	2.13776	5.8811e-06	adenylate cyclase	Sugar transporter, conserved site;Major facilitator superfamily;MFS transporter superfamily	MFS transporter superfamily	N/A	protein coding gene
AAEL024725	2.01732	4.00603	4.91295	19.0622	4.87477	23.9851	2.13156	0.0357503	unspecified product	N/A	N/A	N/A	ncRNA gene
AAEL025879	12.1039	13.0196	3.93036	84.2749	29.2486	12.9919	2.12251	0.012872	unspecified product	N/A	N/A	N/A	ncRNA gene
AAEL023981	5.04331	2.00301	3.93036	26.0851	11.6994	9.99377	2.12191	0.0239143	unspecified product	N/A	N/A	N/A	protein coding gene
AAEL012341	503.322	492.741	999.294	3006.81	4456.51	1212.24	2.12031	0.000434856	lysosomal acid lipase, putative	Partial AB-hydrolase lipase domain;Alpha/Beta hydrolase fold	Alpha/Beta hydrolase fold	N/A	protein coding gene
AAEL028048	10.0866	4.00603	11.7911	47.1538	38.9982	25.9838	2.11513	0.000926428	unspecified product	N/A	N/A	N/A	protein coding gene
AAEL027383	2.01732	5.00753	1.96518	12.0393	7.79963	18.9882	2.11066	0.0369604	unspecified product	N/A	N/A	N/A	ncRNA gene
AAEL008488	20.1732	24.0362	31.4429	107.35	190.116	27.9826	2.10498	0.00107976	cysteine-rich secretory protein-2, putative	Cysteine-rich secretory protein-related;Venom allergen 5-like;CAP domain;Allergen V5/Tpx-1-related, conserved site;Golgi-associated plant pathogenesis-related protein 1, SCP domain;CAP superfamily	CAP superfamily	N/A	protein coding gene
AAEL027715	1.00866	24.0362	19.6518	70.229	52.6475	68.957	2.10162	0.00674112	unspecified product	N/A	N/A	N/A	protein coding gene
AAEL011439	6.05197	8.01205	6.87813	31.1014	15.5993	42.9732	2.09828	0.00263103	paramyosin, putative	Cilia- and flagella-associated protein 45	N/A	N/A	protein coding gene
AAEL012356	4.03465	2.00301	3.93036	10.0327	17.5492	14.9907	2.09454	0.0212657	GPCR Somatostatin Family	G protein-coupled receptor, rhodopsin-like;Opioid receptor;GPCR, rhodopsin-like, 7TM	N/A	GPRSMS	protein coding gene
AAEL003983	4.03465	4.00603	1.96518	18.0589	17.5492	6.99564	2.09014	0.0294265	adenylate cyclase	Major facilitator superfamily;MFS transporter superfamily	MFS transporter superfamily	N/A	protein coding gene
AAEL021180	19.1646	63.0949	27.5125	121.396	209.615	135.915	2.08868	1.34251e-05	unspecified product	Fibrinogen, alpha/beta/gamma chain, C-terminal globular domain;Fibrinogen-like, C-terminal	Fibrinogen-like, C-terminal	N/A	protein coding gene
AAEL021671	25.2165	9.01356	38.321	254.831	22.4239	30.9807	2.08696	0.0227547	unspecified product	N/A	N/A	N/A	ncRNA gene
AAEL023125	42.3638	68.1024	48.1469	160.524	368.533	138.913	2.07427	1.9152e-06	unspecified product	Serine proteases, trypsin domain;Peptidase S1A, chymotrypsin family;Peptidase S1, PA clan;Serine proteases, trypsin family, histidine active site	Peptidase S1, PA clan	N/A	protein coding gene
AAEL010396	23.1992	40.0603	28.4951	128.419	192.066	62.9608	2.06317	2.06775e-05	secreted ferritin G subunit precursor, putative	Ferritin;Ferritin-like superfamily	Ferritin-like superfamily	N/A	protein coding gene
AAEL010055	36.3118	44.0663	10.8085	151.494	136.494	92.9421	2.06263	4.18411e-05	unspecified product	Protein of unknown function DUF1091	N/A	N/A	protein coding gene
AAEL000578	43.3724	59.0889	55.025	249.815	216.44	185.884	2.04995	8.14623e-14	unspecified product	Tubulin-tyrosine ligase/Tubulin polyglutamylase	N/A	N/A	protein coding gene
AAEL005773	9.07795	9.01356	20.6344	69.2258	38.9982	51.9676	2.04843	0.000249637	unspecified product	DM DNA-binding domain;DMRTA motif;UBA-like superfamily;DMRT/protein doublesex/protein male abnormal 3;DM DNA-binding domain superfamily	UBA-like superfamily;DM DNA-binding domain superfamily	N/A	protein coding gene
AAEL019810	74.6409	16.0241	7.86072	187.612	40.9481	178.889	2.04804	0.0113101	unspecified product	Protein kinase domain;Protein kinase-like domain superfamily;Armadillo-type fold	Armadillo-type fold;Protein kinase-like domain superfamily	N/A	protein coding gene
AAEL011253	100.866	67.1009	56.9902	302.988	211.565	413.742	2.04493	2.55372e-09	rho-GTPase-activating protein	C2 domain;Rho GTPase-activating protein domain;PDZ domain;Rho GTPase activation protein;PDZ superfamily	Rho GTPase activation protein;PDZ superfamily	N/A	protein coding gene
AAEL018029	54.4677	29.0437	53.0598	246.805	140.393	173.892	2.03858	3.2868e-08	unspecified product	C2 domain	N/A	N/A	protein coding gene
AAEL020881	2.01732	4.00603	7.86072	21.0687	7.79963	27.9826	2.03375	0.0298094	unspecified product	N/A	N/A	N/A	ncRNA gene
AAEL014539	8.06929	4.00603	4.91295	29.0949	27.2987	12.9919	2.0301	0.00770258	maltose phosphorylase	Glycoside hydrolase, family 65, central catalytic;Six-hairpin glycosidase superfamily	Six-hairpin glycosidase superfamily	N/A	protein coding gene
AAEL001289	117.005	163.246	83.5201	389.27	539.15	554.654	2.02749	2.5651e-12	permease, putative	Major facilitator, sugar transporter-like;Sugar transporter, conserved site;MFS transporter superfamily	MFS transporter superfamily	N/A	protein coding gene
AAEL019946	20.1732	20.0301	25.5473	92.301	34.1234	140.912	2.02358	0.000342192	pickpocket 202	Epithelial sodium channel	N/A	ppk202	protein coding gene
AAEL025853	4.03465	2.00301	16.704	20.0654	62.3971	9.99377	2.02343	0.0499476	unspecified product	N/A	N/A	N/A	ncRNA gene
AAEL008404	7.06063	6.00904	12.7737	33.108	48.7477	22.9857	2.02034	0.0017839	Clip-Domain Serine Protease family A.	Serine proteases, trypsin domain;Peptidase S1A, chymotrypsin family;Peptidase S1, PA clan;Serine proteases, trypsin family, histidine active site	Peptidase S1, PA clan	CLIPA16	protein coding gene
AAEL024609	0	0	0	58.1898	148.193	37.9763	2.01196	1.11401e-10	unspecified product	N/A	N/A	N/A	protein coding gene
AAEL003641	102.883	96.1446	40.2862	177.579	632.745	150.906	2.00598	0.000378654	sodium/chloride dependent amino acid transporter	Sodium:neurotransmitter symporter;Sodium:neurotransmitter symporter superfamily	Sodium:neurotransmitter symporter superfamily	N/A	protein coding gene
AAEL019996	13.1126	22.0331	24.5647	136.445	69.2217	31.9801	1.99276	0.00106517	unspecified product	N/A	N/A	N/A	protein coding gene
AAEL020591	12.1039	33.0497	45.1991	71.2323	107.245	179.888	1.98779	0.000281658	unspecified product	Uncharacterised protein family UPF0047;YjbQ-like superfamily	YjbQ-like superfamily	N/A	protein coding gene
AAEL027257	29.2512	33.0497	52.0773	114.373	213.515	122.923	1.97871	8.28039e-07	unspecified product	N/A	N/A	N/A	protein coding gene
AAEL005186	8.06929	2.00301	3.93036	12.0393	33.1484	9.99377	1.97848	0.0391717	tmc3 protein	N/A	N/A	N/A	protein coding gene
AAEL023880	8.06929	9.01356	3.93036	25.0818	27.2987	29.9813	1.97068	0.00244249	unspecified product	N/A	N/A	N/A	pseudogene
AAEL000749	257.209	318.479	451.009	1295.22	1206.02	1517.05	1.96857	2.38607e-17	Angiopoietin-like protein variant (Fragment) [Source:UniProtKB/TrEMBL;Acc:Q1HRV2]	Fibrinogen, alpha/beta/gamma chain, C-terminal globular domain;Fibrinogen-like, C-terminal	Fibrinogen-like, C-terminal	N/A	protein coding gene
AAEL025176	1.00866	10.0151	8.84331	27.0883	22.4239	27.9826	1.96372	0.0157854	unspecified product	N/A	N/A	N/A	ncRNA gene
AAEL007987	44.3811	30.0452	24.5647	149.488	98.4704	137.914	1.96275	1.22253e-07	SEC63 protein, putative	DnaJ domain;Sec63 domain;Immunoglobulin E-set;Translocation protein Sec63;Chaperone J-domain superfamily	Chaperone J-domain superfamily;Immunoglobulin E-set	sec63	protein coding gene
AAEL015313	8.06929	0	10.8085	22.072	21.449	29.9813	1.9611	0.0455035	odorant binding protein OBP59	Pheromone/general odorant binding protein;Pheromone/general odorant binding protein superfamily	Pheromone/general odorant binding protein superfamily	OBP59	protein coding gene
AAEL004271	14.1213	24.0362	35.3732	85.2781	131.619	67.9576	1.95381	4.17601e-05	unspecified product	Cyclin N-terminal domain-containing protein 1	N/A	N/A	protein coding gene
AAEL011889	0	0	0	46.1505	66.2969	29.9813	1.95364	3.94005e-10	serine-type enodpeptidase,	Serine proteases, trypsin domain;Peptidase S1A, chymotrypsin family;Peptidase S1, PA clan;Serine proteases, trypsin family, histidine active site;Serine proteases, trypsin family, serine active site	Peptidase S1, PA clan	N/A	protein coding gene
AAEL001839	17.1472	12.0181	27.5125	29.0949	133.569	54.9657	1.94102	0.00316475	zinc carboxypeptidase	Peptidase M14, carboxypeptidase A;Carboxypeptidase, activation peptide	N/A	N/A	protein coding gene
AAEL012013	10.0866	19.0286	26.5299	39.1276	86.7709	85.9464	1.92868	0.000416266	unspecified product	Chitin binding domain;Chitin binding domain superfamily	Chitin binding domain superfamily	N/A	protein coding gene
AAEL006541	18.1559	8.01205	1.96518	44.144	20.474	41.9738	1.92175	0.0175696	axonemal dynein intermediate chain inner arm i1	WD40 repeat;WD40-repeat-containing domain superfamily	WD40-repeat-containing domain superfamily	N/A	protein coding gene
AAEL014945	32.2772	41.0618	56.0076	249.815	190.116	47.9701	1.91535	0.000654963	unspecified product	Zinc finger C2H2-type;Aprataxin, C2HE/C2H2/C2HC zinc finger;HIT-like superfamily	HIT-like superfamily	N/A	protein coding gene
AAEL012644	912.839	1091.64	1213.5	6120.96	4897.19	1118.3	1.91512	0.00528969	unspecified product	Chitin binding domain;Chitin binding domain superfamily	Chitin binding domain superfamily	N/A	protein coding gene
AAEL015119	10.0866	14.0211	13.7563	56.1832	60.4471	25.9838	1.91322	0.000682935	cuticle protein, putative	Insect cuticle protein;Chitin-binding type R&R consensus	N/A	N/A	protein coding gene
AAEL013766	24.2079	42.0633	44.2165	139.455	169.642	105.934	1.90933	2.56086e-07	unspecified product	Chitin binding domain;Chitin binding domain superfamily	Chitin binding domain superfamily	N/A	protein coding gene
AAEL020847	25.2165	32.0482	29.4777	155.507	31.1985	138.913	1.90838	0.00111748	unspecified product	Nuclear hormone receptor, ligand-binding domain;Zinc finger, nuclear hormone receptor-type;Nuclear hormone receptor;Nuclear hormone receptor-like domain superfamily	Nuclear hormone receptor-like domain superfamily	N/A	protein coding gene
AAEL002109	3.02598	18.0271	5.89554	47.1538	20.474	31.9801	1.88605	0.0174257	unspecified product	Protein of unknown function DUF1397	N/A	N/A	protein coding gene
AAEL024237	9.07795	23.0347	8.84331	37.1211	82.8711	29.9813	1.87256	0.00474051	unspecified product	N/A	N/A	N/A	ncRNA gene
AAEL000213	166.429	183.276	246.63	1033.37	763.389	382.761	1.86982	8.23223e-08	d-amino acid oxidase	FAD dependent oxidoreductase;D-amino-acid oxidase	N/A	N/A	protein coding gene
AAEL022401	2.01732	24.0362	7.86072	30.0982	44.8479	48.9695	1.8694	0.0201786	unspecified product	N/A	N/A	N/A	ncRNA gene
AAEL029115	4.03465	6.00904	14.7388	40.1309	23.3989	26.9832	1.8688	0.00888406	unspecified product	Short-chain dehydrogenase/reductase SDR;Short-chain dehydrogenase/reductase, conserved site;NAD(P)-binding domain superfamily	NAD(P)-binding domain superfamily	N/A	protein coding gene
AAEL022406	292.512	414.624	157.214	960.131	1401.98	773.518	1.85907	1.09929e-07	unspecified product	Band 4.1, C-terminal	N/A	N/A	protein coding gene
AAEL025231	8.06929	22.0331	16.704	48.1571	45.8228	74.9533	1.85167	0.000548092	unspecified product	N/A	N/A	N/A	ncRNA gene
AAEL021163	23.1992	7.01055	3.93036	43.1407	26.3238	52.967	1.84243	0.013642	unspecified product	N/A	N/A	N/A	ncRNA gene
AAEL021563	12.1039	15.0226	3.93036	20.0654	66.2969	23.9851	1.82907	0.0177258	unspecified product	N/A	N/A	N/A	ncRNA gene
AAEL028080	22.1906	18.0271	20.6344	88.2879	43.8729	83.9477	1.82838	6.84227e-05	unspecified product	N/A	N/A	N/A	protein coding gene
AAEL012449	70.6063	106.16	302.638	475.551	659.069	562.649	1.8239	6.67077e-05	myosin x	IQ motif, EF-hand binding site;Myosin head, motor domain;P-loop containing nucleoside triphosphate hydrolase;Class XX myosin, motor domain	P-loop containing nucleoside triphosphate hydrolase	N/A	protein coding gene
AAEL006623	13.1126	4.00603	22.5996	47.1538	23.3989	69.9564	1.82279	0.012354	unspecified product	Chitin binding domain;Chitin binding domain superfamily	Chitin binding domain superfamily	N/A	protein coding gene
AAEL020579	51.4417	43.0648	155.249	298.975	382.182	201.874	1.82195	0.000173961	unspecified product	Hemocyanin/hexamerin middle domain;Tyrosinase copper-binding domain;Hemocyanin, C-terminal;Hemocyanin, N-terminal;Uncharacterised domain, di-copper centre;Hemocyanin/hexamerin;Immunoglobulin E-set;Hemocyanin, N-terminal domain superfamily	Hemocyanin, N-terminal domain superfamily;Uncharacterised domain, di-copper centre;Immunoglobulin E-set	N/A	protein coding gene
AAEL000146	11.0953	4.00603	1.96518	13.0425	27.2987	19.9875	1.82168	0.0383704	nitrilase, putative	Carbon-nitrogen hydrolase;Carbon-nitrogen hydrolase superfamily	Carbon-nitrogen hydrolase superfamily	N/A	protein coding gene
AAEL017464	22.1906	24.0362	49.1295	178.582	79.9462	77.9514	1.81912	0.000343476	unspecified product	N/A	N/A	N/A	protein coding gene
AAEL011633	29.2512	38.0572	65.8335	114.373	258.363	95.9402	1.81563	0.000219475	fibrinogen and fibronectin	Fibrinogen, alpha/beta/gamma chain, C-terminal globular domain;Fibrinogen, conserved site;Fibrinogen-like, C-terminal	Fibrinogen-like, C-terminal	N/A	protein coding gene
AAEL003631	42.3638	42.0633	123.806	251.821	321.735	158.901	1.81454	0.000125579	Clip-Domain Serine Protease family B.	Serine proteases, trypsin domain;Peptidase S1A, chymotrypsin family;Peptidase S1, PA clan;Serine proteases, trypsin family, histidine active site;Proteinase, regulatory CLIP domain;Serine proteases, trypsin family, serine active site	Peptidase S1, PA clan	CLIPB41	protein coding gene
AAEL005786	25.2165	25.0377	19.6518	129.422	45.8228	65.9589	1.78676	0.000433361	unspecified product	Protein of unknown function DM4/12	N/A	N/A	protein coding gene
AAEL026338	5.04331	4.00603	7.86072	14.0458	29.2486	14.9907	1.78525	0.0235666	unspecified product	Insect cuticle protein;Chitin-binding type R&R consensus	N/A	N/A	protein coding gene
AAEL014344	82.7102	132.199	215.187	663.163	599.597	218.864	1.78445	7.09709e-05	adam (a disintegrin and metalloprotease)	Peptidase M12B, ADAM/reprolysin;Disintegrin domain;Peptidase M12B, propeptide;ADAM, cysteine-rich domain;EGF-like, conserved site;Reprolysin domain, adamalysin-type;Disintegrin domain superfamily	Disintegrin domain superfamily	N/A	protein coding gene
AAEL023353	39.3378	51.0768	157.214	369.204	348.059	132.917	1.77959	0.00126968	unspecified product	C-type lectin-like;C-type lectin fold	C-type lectin fold	N/A	protein coding gene
AAEL022156	4.03465	3.00452	6.87813	12.0393	22.4239	12.9919	1.76968	0.0371716	unspecified product	N/A	N/A	N/A	pseudogene
AAEL013545	115.996	115.173	201.431	538.757	802.387	132.917	1.76869	0.000746966	unspecified product	N/A	N/A	N/A	protein coding gene
AAEL000252	11.0953	28.0422	48.1469	96.3141	161.842	38.9757	1.76731	0.00675432	unspecified product	Serine proteases, trypsin domain;Peptidase S1, PA clan	Peptidase S1, PA clan	N/A	protein coding gene
AAEL018189	36.3118	4.00603	45.1991	95.3108	86.7709	108.932	1.76681	0.00808001	PCR Gastrin/Cholecystokinin Family	G protein-coupled receptor, rhodopsin-like;Cholecystokinin receptor;GPCR, rhodopsin-like, 7TM	N/A	GPRCCK1_3	protein coding gene
AAEL020269	8.06929	13.0196	26.5299	81.265	28.2737	51.9676	1.76199	0.00616115	unspecified product	N/A	N/A	N/A	pseudogene
AAEL020963	135.161	59.0889	103.172	321.047	269.087	417.74	1.76073	1.78162e-07	unspecified product	N/A	N/A	N/A	ncRNA gene
AAEL000340	90.7795	50.0753	70.7465	298.975	267.137	146.908	1.7526	1.5652e-06	cytochrome P450	Cytochrome P450;Cytochrome P450, E-class, group I;Cytochrome P450, conserved site;Cytochrome P450 superfamily	Cytochrome P450 superfamily	N/A	protein coding gene
AAEL002185	52.4504	51.0768	162.127	369.204	221.315	302.811	1.74964	0.000141022	cuticle protein, putative	Adult cuticle protein 1	N/A	N/A	protein coding gene
AAEL028023	20.1732	10.0151	14.7388	42.1374	51.6726	56.9645	1.74673	0.000373028	unspecified product	N/A	N/A	N/A	ncRNA gene
AAEL013422	18.1559	4.00603	7.86072	28.0916	52.6475	19.9875	1.74632	0.0210675	odorant receptor 42a, putative	Olfactory receptor, insect	N/A	N/A	protein coding gene
AAEL024532	4.03465	10.0151	6.87813	43.1407	14.6243	11.9925	1.73693	0.0393551	unspecified product	Leucine-rich repeat;Leucine-rich repeat, typical subtype	N/A	N/A	protein coding gene
AAEL010485	171.472	183.276	338.011	663.163	1381.51	260.837	1.73466	0.000505896	sugar transporter	Sugar/inositol transporter;Major facilitator, sugar transporter-like;Sugar transporter, conserved site;MFS transporter superfamily	MFS transporter superfamily	N/A	protein coding gene
AAEL020215	17.1472	4.00603	10.8085	15.0491	26.3238	64.9595	1.73416	0.0319675	unspecified product	N/A	N/A	N/A	ncRNA gene
AAEL017238	14.1213	9.01356	5.89554	51.1669	21.449	22.9857	1.71947	0.0127563	GPCR Gastrin/Cholecystokinin Family	G protein-coupled receptor, rhodopsin-like;Cholecystokinin receptor;GPCR, rhodopsin-like, 7TM	N/A	GPRCCK1_2	protein coding gene
AAEL002347	62.537	70.1055	87.4505	287.939	210.59	221.862	1.71067	2.06774e-10	serine-type enodpeptidase,	Serine proteases, trypsin domain;Peptidase S1A, chymotrypsin family;Peptidase S1, PA clan;Serine proteases, trypsin family, histidine active site;Serine proteases, trypsin family, serine active site	Peptidase S1, PA clan	N/A	protein coding gene
AAEL021795	1608.81	2066.11	1829.58	7707.14	8534.75	1748.91	1.70857	0.00915158	unspecified product	N/A	N/A	N/A	protein coding gene
AAEL019943	22.1906	22.0331	17.6866	145.474	47.7727	8.99439	1.70783	0.040088	unspecified product	Sec63 domain	N/A	N/A	protein coding gene
AAEL009035	8.06929	11.0166	25.5473	36.1178	51.6726	57.9639	1.70735	0.00366409	unspecified product	WD40 repeat;Quinoprotein alcohol dehydrogenase-like superfamily;WD40 repeat, conserved site;G-protein beta WD-40 repeat;Cilia- and flagella-associated protein 52;WD40-repeat-containing domain superfamily	WD40-repeat-containing domain superfamily;Quinoprotein alcohol dehydrogenase-like superfamily	N/A	protein coding gene
AAEL019867	6.05197	16.0241	14.7388	63.2061	41.923	14.9907	1.70611	0.0180742	unspecified product	CUB domain;Low-density lipoprotein (LDL) receptor class A repeat;Low-density lipoprotein (LDL) receptor class A, conserved site;Spermadhesin, CUB domain superfamily;LDL receptor-like superfamily	Spermadhesin, CUB domain superfamily;LDL receptor-like superfamily	N/A	protein coding gene
AAEL013812	104.901	95.1431	171.953	564.842	538.175	109.931	1.70515	0.00106061	unspecified product	Chitin binding domain;Chitin binding domain superfamily	Chitin binding domain superfamily	N/A	protein coding gene
AAEL012764	279.399	396.597	185.709	1295.22	1032.48	468.708	1.69831	9.19474e-06	unspecified product	Glycine/Sarcosine N-methyltransferase;S-adenosyl-L-methionine-dependent methyltransferase;Methyltransferase domain 25	S-adenosyl-L-methionine-dependent methyltransferase	N/A	protein coding gene
AAEL000164	39.3378	44.0663	50.1121	97.3174	212.54	121.924	1.69329	1.40793e-05	d-amino acid oxidase	FAD dependent oxidoreductase;D-amino acid oxidase, conserved site;D-amino-acid oxidase	N/A	N/A	protein coding gene
AAEL008156	7.06063	10.0151	7.86072	42.1374	21.449	16.9894	1.69209	0.0140755	unspecified product	Arrestin-like, N-terminal;Arrestin C-terminal-like domain;Immunoglobulin E-set	Immunoglobulin E-set	N/A	protein coding gene
AAEL005952	26.2252	20.0301	45.1991	76.2487	136.494	80.9495	1.68318	0.000232606	GPCR Dopamine Family	G protein-coupled receptor, rhodopsin-like;GPCR, rhodopsin-like, 7TM	N/A	GPRDOP5	protein coding gene
AAEL012235	17.1472	23.0347	36.3558	93.3043	130.644	20.9869	1.67816	0.0116544	Ribosome biogenesis protein NOP53 [Source:UniProtKB/TrEMBL;Acc:A0A1S4FVP6]	Ribosome biogenesis protein Nop53/GLTSCR2	N/A	N/A	protein coding gene
AAEL004028	18.1559	15.0226	11.7911	38.1243	89.6958	15.99	1.67714	0.0176627	glucose dehydrogenase	Glucose-methanol-choline oxidoreductase, N-terminal;Glucose-methanol-choline oxidoreductase, C-terminal;Glucose-methanol-choline oxidoreductase;FAD/NAD(P)-binding domain superfamily	FAD/NAD(P)-binding domain superfamily	N/A	protein coding gene
AAEL009554	6.05197	17.0256	12.7737	35.1145	17.5492	61.9614	1.67683	0.0171778	unspecified product	Serine proteases, trypsin domain;Peptidase S1A, chymotrypsin family;Peptidase S1, PA clan;Serine proteases, trypsin family, histidine active site	Peptidase S1, PA clan	N/A	protein coding gene
AAEL010739	8.06929	7.01055	13.7563	21.0687	35.0983	35.9776	1.67602	0.00722437	WNT4 precursor, putative	Wnt;Wnt protein, conserved site	N/A	N/A	protein coding gene
AAEL006723	237.035	193.291	309.516	587.917	1404.91	362.774	1.67081	0.000110773	unspecified product	BTB/Kelch-associated	N/A	N/A	protein coding gene
AAEL019491	47.4071	30.0452	77.6246	146.478	151.118	195.878	1.66999	1.66999e-05	unspecified product	G protein-coupled receptor, rhodopsin-like;GPCR, rhodopsin-like, 7TM	N/A	N/A	protein coding gene
AAEL024717	33.2858	70.1055	107.102	168.55	375.357	122.923	1.66354	0.00130776	unspecified product	Pyrroline-5-carboxylate reductase;6-phosphogluconate dehydrogenase-like, C-terminal domain superfamily;Pyrroline-5-carboxylate reductase, catalytic, N-terminal;Pyrroline-5-carboxylate reductase, dimerisation domain;NAD(P)-binding domain superfamily	6-phosphogluconate dehydrogenase-like, C-terminal domain superfamily;NAD(P)-binding domain superfamily	N/A	protein coding gene
AAEL006361	7.06063	27.0407	14.7388	78.2552	55.5724	19.9875	1.65506	0.0189188	Class C Scavenger Receptor (Sushi/SCR/CCP MAM and Somatomedin B domains).	Sushi/SCR/CCP domain;MAM domain;Somatomedin B domain;Concanavalin A-like lectin/glucanase domain superfamily;Sushi/SCR/CCP superfamily;Somatomedin B-like domain superfamily	Concanavalin A-like lectin/glucanase domain superfamily;Sushi/SCR/CCP superfamily;Somatomedin B-like domain superfamily	SCRC2	protein coding gene
AAEL012853	132.135	182.274	295.76	777.536	970.079	170.893	1.65271	0.0298392	unspecified product	N/A	N/A	N/A	protein coding gene
AAEL008359	27.2339	31.0467	58.9554	106.347	233.014	28.9819	1.65163	0.0142429	unspecified product	N/A	N/A	N/A	protein coding gene
AAEL025092	160.377	78.1175	173.918	466.522	467.978	354.779	1.6444	2.14798e-07	unspecified product	N/A	N/A	N/A	protein coding gene
AAEL001965	1567.46	2133.21	2499.71	7570.69	9047.57	2762.28	1.64418	6.90914e-06	imaginal disc growth factor	Glycoside hydrolase family 18, catalytic domain;Chitinase II;Imaginal disc growth factor;Glycoside hydrolase superfamily;Chitinase insertion domain superfamily	Glycoside hydrolase superfamily;Chitinase insertion domain superfamily	N/A	protein coding gene
AAEL026742	3.02598	14.0211	15.7214	44.144	40.9481	16.9894	1.63934	0.0301916	unspecified product	N/A	N/A	N/A	ncRNA gene
AAEL002520	23.1992	47.0708	38.321	97.3174	143.318	96.9396	1.6363	3.06382e-05	apolipoprotein D, putative	Calycin	Calycin	N/A	protein coding gene
AAEL022430	206.776	229.345	140.51	536.751	922.306	331.793	1.63492	9.10299e-06	unspecified product	N/A	N/A	N/A	ncRNA gene
AAEL001156	10.0866	36.0542	30.4603	116.38	69.2217	51.9676	1.63291	0.00376266	unspecified product	Uncharacterised protein family UPF0193	N/A	N/A	protein coding gene
AAEL008943	17.1472	9.01356	12.7737	25.0818	59.4722	35.9776	1.63029	0.00612788	chromatin assembly factor 1, p180-subunit, putative	N/A	N/A	N/A	protein coding gene
AAEL000650	333.867	675.015	483.434	1503.9	2518.31	588.633	1.62748	0.0107426	unspecified product	Leucine-rich repeat;Leucine-rich repeat, typical subtype	N/A	N/A	protein coding gene
AAEL013152	6.05197	4.00603	13.7563	32.1047	23.3989	17.9888	1.62577	0.0278393	unspecified product	N/A	N/A	N/A	protein coding gene
AAEL020083	63.5457	48.0723	28.4951	146.478	127.719	157.902	1.62477	5.98474e-06	unspecified product	Ankyrin repeat;Ankyrin repeat-containing domain;Ankyrin repeat-containing domain superfamily	Ankyrin repeat-containing domain superfamily	N/A	protein coding gene
AAEL007200	6.05197	11.0166	8.84331	15.0491	46.7978	17.9888	1.62342	0.0300599	amino acid transporter	Amino acid transporter, transmembrane domain	N/A	N/A	protein coding gene
AAEL004205	6.05197	10.0151	3.93036	24.0785	19.4991	17.9888	1.62233	0.0248188	unspecified product	Growth factor receptor cysteine-rich domain superfamily	Growth factor receptor cysteine-rich domain superfamily	N/A	protein coding gene
AAEL009138	0	0	0	36.1178	64.347	21.9863	1.62189	1.15057e-07	cytochrome P450	Cytochrome P450;Cytochrome P450, E-class, group I;Cytochrome P450, conserved site;Cytochrome P450 superfamily	Cytochrome P450 superfamily	CYP6N11	protein coding gene
AAEL007511	6.05197	8.01205	16.704	41.1342	26.3238	26.9832	1.61798	0.0123622	serine protease	Serine proteases, trypsin domain;Peptidase S1A, chymotrypsin family;Peptidase S1, PA clan;Serine proteases, trypsin family, histidine active site;Serine proteases, trypsin family, serine active site	Peptidase S1, PA clan	N/A	protein coding gene
AAEL009813	104.901	119.179	72.7116	386.26	248.613	274.829	1.61594	3.53946e-08	glutamate receptor 7 (ampa)	Ionotropic glutamate receptor;Ionotropic glutamate receptor, metazoa;Receptor, ligand binding region;Ionotropic glutamate receptor, L-glutamate and glycine-binding domain;Periplasmic binding protein-like I	Periplasmic binding protein-like I	N/A	protein coding gene
AAEL006406	276.373	102.154	511.929	726.369	644.445	1353.16	1.61309	0.0225272	Putative 14.5 kDa secreted protein [Source:UniProtKB/TrEMBL;Acc:Q8T9T4]	Pheromone/general odorant binding protein;Pheromone/general odorant binding protein superfamily	Pheromone/general odorant binding protein superfamily	N/A	protein coding gene
AAEL027802	21.1819	16.0241	33.4081	88.2879	59.4722	67.9576	1.61112	0.000305276	unspecified product	Single domain Von Willebrand factor type C domain	N/A	N/A	protein coding gene
AAEL011160	166.429	145.218	154.267	668.179	392.906	354.779	1.60355	1.80418e-08	unspecified product	N/A	N/A	N/A	protein coding gene
AAEL007110	7.06063	38.0572	13.7563	64.2094	52.6475	61.9614	1.60279	0.0103676	odorant receptor	Olfactory receptor, insect	N/A	Or16	protein coding gene
AAEL021466	14.1213	4.00603	10.8085	27.0883	35.0983	24.9844	1.591	0.0163667	unspecified product	N/A	N/A	N/A	protein coding gene
AAEL007109	87.7535	103.155	109.067	335.093	389.982	176.89	1.58822	1.64668e-06	unspecified product	Serine proteases, trypsin domain;Peptidase S1A, chymotrypsin family;Peptidase S1, PA clan;Serine proteases, trypsin family, histidine active site	Peptidase S1, PA clan	N/A	protein coding gene
AAEL024939	135.161	149.224	30.4603	391.276	399.731	146.908	1.57481	0.00435179	unspecified product	F-box domain;F-box-like domain superfamily	F-box-like domain superfamily	N/A	protein coding gene
AAEL020097	553.755	586.883	588.571	2005.54	2500.76	644.598	1.57471	5.30352e-05	unspecified product	N/A	N/A	N/A	ncRNA gene
AAEL006533	12.1039	12.0181	19.6518	60.1963	40.9481	28.9819	1.57177	0.0043498	Ets domain-containing protein	Ets domain;Pointed domain;Sterile alpha motif/pointed domain superfamily;Winged helix DNA-binding domain superfamily	Winged helix DNA-binding domain superfamily;Sterile alpha motif/pointed domain superfamily	N/A	protein coding gene
AAEL017467	6.05197	20.0301	31.4429	28.0916	67.2718	74.9533	1.56596	0.0200945	unspecified product	Haem peroxidase superfamily;Haem peroxidase, animal-type	Haem peroxidase superfamily	N/A	protein coding gene
AAEL008050	25.2165	78.1175	169.005	180.589	456.278	159.9	1.54875	0.0115672	unspecified product	Ribosome-inactivating protein;Ribosome-inactivating protein superfamily	Ribosome-inactivating protein superfamily	N/A	protein coding gene
AAEL013515	853.328	720.083	1165.35	2688.77	3055.51	2250.6	1.54555	9.79929e-13	pupal cuticle protein, putative	Insect cuticle protein;Chitin-binding type R&R consensus	N/A	N/A	protein coding gene
AAEL020753	755.487	1102.66	1261.65	2643.62	3482.54	2937.17	1.53859	1.67417e-12	unspecified product	Ornithine decarboxylase antizyme;Acyl-CoA N-acyltransferase	Acyl-CoA N-acyltransferase	N/A	protein coding gene
AAEL012268	14.1213	8.01205	10.8085	16.0524	54.5974	24.9844	1.53761	0.0273952	brain chitinase and chia	Glycoside hydrolase family 18, catalytic domain;Glycosyl hydrolases family 18 (GH18) active site;Chitin binding domain;Chitinase II;Glycoside hydrolase superfamily;Chitinase insertion domain superfamily;Chitin binding domain superfamily	Glycoside hydrolase superfamily;Chitinase insertion domain superfamily;Chitin binding domain superfamily	N/A	protein coding gene
AAEL011440	30.2598	28.0422	16.704	98.3207	33.1484	85.9464	1.53538	0.00431269	unspecified product	Pentraxin-related;Concanavalin A-like lectin/glucanase domain superfamily	Concanavalin A-like lectin/glucanase domain superfamily	N/A	protein coding gene
AAEL025353	308.65	467.704	142.476	932.04	803.362	927.422	1.53509	1.87763e-05	unspecified product	Adenylyl cyclase class-3/4/guanylyl cyclase;Serine-threonine/tyrosine-protein kinase, catalytic domain;Protein kinase-like domain superfamily;Adenylyl cyclase class-4/guanylyl cyclase, conserved site;Nucleotide cyclase	Nucleotide cyclase;Protein kinase-like domain superfamily	N/A	protein coding gene
AAEL012724	10.0866	22.0331	23.5822	68.2225	71.1716	21.9863	1.53467	0.0140376	unspecified product	Leucine-rich repeat;Leucine-rich repeat, typical subtype	N/A	N/A	protein coding gene
AAEL021605	14.1213	11.0166	10.8085	34.1113	39.9731	29.9813	1.53358	0.00365673	unspecified product	N/A	N/A	N/A	protein coding gene
AAEL006772	468.019	190.286	196.518	892.912	677.593	902.438	1.53253	1.05241e-05	unspecified product	Acyl-CoA N-acyltransferase;N-acetyltransferase ESCO, zinc-finger;N-acetyltransferase ESCO, acetyl-transferase domain;N-acetyltransferase Eco1/Protein CHROMOSOME TRANSMISSION FIDELITY 7	Acyl-CoA N-acyltransferase	N/A	protein coding gene
AAEL003123	1817.61	1792.7	1258.7	5206.98	6549.74	2328.55	1.53249	3.55792e-06	deoxyribonuclease I, putative	DNA/RNA non-specific endonuclease;Non-specific endonuclease	N/A	N/A	protein coding gene
AAEL001964	1868.04	1423.14	2243.25	6430.97	7698.24	1871.83	1.53166	0.0109814	protein serine/threonine kinase, putative	Insect odorant-binding protein A10/Ejaculatory bulb-specific protein 3;Insect odorant-binding protein A10/Ejaculatory bulb-specific protein 3 superfamily	Insect odorant-binding protein A10/Ejaculatory bulb-specific protein 3 superfamily	N/A	protein coding gene
AAEL022804	24.2079	20.0301	31.4429	125.409	31.1985	61.9614	1.53009	0.00824623	unspecified product	Protein of unknown function DUF1676	N/A	N/A	protein coding gene
AAEL020970	35.3031	62.0934	16.704	100.327	110.17	118.926	1.52963	0.00123212	unspecified product	PiggyBac transposable element-derived protein	N/A	N/A	protein coding gene
AAEL008753	445.828	614.925	1213.5	1746.7	3623.9	1178.27	1.52585	0.0158707	unspecified product	N/A	N/A	N/A	protein coding gene
AAEL016992	19.1646	4.00603	34.3906	82.2683	23.3989	59.9626	1.52479	0.0485005	unspecified product	Multicopper oxidase, type 1;Multicopper oxidase, copper-binding site;Cupredoxin;Multicopper oxidase, type 2;Multicopper oxidase, type 3;Multicopper oxidases, conserved site	Cupredoxin	N/A	protein coding gene
AAEL003627	71.615	91.1371	52.0773	210.687	270.062	135.915	1.5213	2.05625e-05	sodium/chloride dependent amino acid transporter	Sodium:neurotransmitter symporter;Sodium:neurotransmitter symporter superfamily	Sodium:neurotransmitter symporter superfamily	N/A	protein coding gene
AAEL026000	11.0953	10.0151	18.6692	33.108	48.7477	31.9801	1.51685	0.00598087	unspecified product	N/A	N/A	N/A	protein coding gene
AAEL003982	49.4244	29.0437	81.555	120.393	200.841	133.917	1.50806	0.00044752	unspecified product	Immunoglobulin subtype 2;Immunoglobulin subtype;Immunoglobulin V-set domain;CD80-like, immunoglobulin C2-set;Immunoglobulin-like domain superfamily	Immunoglobulin-like domain superfamily	N/A	protein coding gene
AAEL005093	89.7709	137.206	247.613	431.407	676.618	240.85	1.507	0.000619591	Clip-Domain Serine Protease family B.	Serine proteases, trypsin domain;Peptidase S1A, chymotrypsin family;Peptidase S1, PA clan;Serine proteases, trypsin family, histidine active site;Proteinase, regulatory CLIP domain;Serine proteases, trypsin family, serine active site	Peptidase S1, PA clan	CLIPB46	protein coding gene
AAEL021856	0	0	0	25.0818	48.7477	22.9857	1.50184	7.23555e-07	unspecified product	N/A	N/A	N/A	ncRNA gene
AAEL006161	53.4591	100.151	199.466	384.253	486.502	128.92	1.50148	0.00535967	Clip-Domain Serine Protease family B	Serine proteases, trypsin domain;Peptidase S1A, chymotrypsin family;Peptidase S1, PA clan;Serine proteases, trypsin family, histidine active site;Proteinase, regulatory CLIP domain;Serine proteases, trypsin family, serine active site	Peptidase S1, PA clan	CLIPB31	protein coding gene
AAEL023198	13.1126	14.0211	5.89554	22.072	35.0983	35.9776	1.49578	0.0155633	unspecified product	N/A	N/A	N/A	ncRNA gene
AAEL003842	25.2165	23.0347	54.0424	74.2421	193.041	20.9869	1.4947	0.0403018	unspecified product	N/A	N/A	N/A	protein coding gene
AAEL003483	659.665	976.469	1185	3569.64	3153.98	1203.25	1.49047	4.67336e-05	unspecified product	Protein of unknown function DUF1397	N/A	N/A	protein coding gene
AAEL000683	8.06929	8.01205	14.7388	30.0982	24.3738	31.9801	1.48802	0.0131238	unspecified product	N/A	N/A	N/A	protein coding gene
AAEL015456	10.0866	8.01205	18.6692	36.1178	21.449	44.972	1.47965	0.0179337	ninjurin a	Ninjurin	N/A	N/A	protein coding gene
AAEL021457	6.05197	18.0271	6.87813	33.108	30.2236	22.9857	1.47937	0.0274595	unspecified product	N/A	N/A	N/A	ncRNA gene
AAEL015416	12.1039	26.0392	8.84331	38.1243	48.7477	43.9726	1.47754	0.00891852	unspecified product	EB domain	N/A	N/A	protein coding gene
AAEL022044	4.03465	9.01356	14.7388	19.0622	31.1985	26.9832	1.47501	0.0354584	unspecified product	N/A	N/A	N/A	ncRNA gene
AAEL027664	206.776	370.557	146.406	421.374	399.731	1190.26	1.47463	0.00136476	unspecified product	Dynein heavy chain region D6 P-loop domain;Dynein heavy chain, domain-1;Dynein heavy chain, domain-2;Dynein heavy chain, AAA module D4;Dynein heavy chain, coiled coil stalk;P-loop containing nucleoside triphosphate hydrolase;Dynein heavy chain, hydrolytic ATP-binding dynein motor region;Dynein heavy chain, ATP-binding dynein motor region;Dynein heavy chain, C-terminal domain;Dynein heavy chain, A…	P-loop containing nucleoside triphosphate hydrolase	N/A	protein coding gene
AAEL024101	361.101	337.508	113.98	569.859	668.818	1019.36	1.47447	0.000233085	unspecified product	Ras-like guanine nucleotide exchange factor	N/A	N/A	protein coding gene
AAEL023517	25.2165	33.0497	43.234	112.366	137.469	31.9801	1.47327	0.00913353	unspecified product	Thrombospondin type-1 (TSP1) repeat;Spondin, N-terminal;Thrombospondin type-1 (TSP1) repeat superfamily	Thrombospondin type-1 (TSP1) repeat superfamily	N/A	protein coding gene
AAEL023810	256.2	88.1326	55.025	427.394	161.842	516.678	1.46949	0.00886293	unspecified product	EGF-like domain;Laminin G domain;EGF-like calcium-binding domain;EGF-like, conserved site;Concanavalin A-like lectin/glucanase domain superfamily	Concanavalin A-like lectin/glucanase domain superfamily	N/A	protein coding gene
AAEL007963	1218.46	1452.18	2423.07	4209.73	7624.14	2259.59	1.46824	0.0112031	unspecified product	Collagen IV, non-collagenous;Collagen triple helix repeat;C-type lectin fold	C-type lectin fold	N/A	protein coding gene
AAEL002449	16.1386	8.01205	7.86072	36.1178	22.4239	29.9813	1.46747	0.0179704	unspecified product	Insect cuticle protein;Chitin-binding type R&R consensus	N/A	N/A	protein coding gene
AAEL016972	863.414	1063.6	1211.53	3555.6	3893.97	1197.25	1.46207	6.51028e-05	unspecified product	Lipocalin/cytosolic fatty-acid binding domain;Apolipoprotein D;Calycin;Lipocalin family conserved site	Calycin	N/A	protein coding gene
AAEL026670	48.4157	129.194	48.1469	161.527	225.214	234.854	1.4612	0.000639544	unspecified product	UDP-glucuronosyl/UDP-glucosyltransferase	N/A	N/A	protein coding gene
AAEL006978	551.738	548.826	535.511	2169.07	1477.06	843.474	1.45635	1.5107e-06	protein-glutamine gamma-glutamyltransferase	Transglutaminase, N-terminal;Transglutaminase-like;Transglutaminase, C-terminal;Immunoglobulin E-set;Protein-glutamine gamma-glutamyltransferase, animal;Transglutaminase, C-terminal domain superfamily;Papain-like cysteine peptidase superfamily	Transglutaminase, C-terminal domain superfamily;Papain-like cysteine peptidase superfamily;Immunoglobulin E-set	N/A	protein coding gene
AAEL024756	17.1472	33.0497	22.5996	81.265	36.0733	81.9489	1.45291	0.00446683	unspecified product	Zinc finger C2H2-type;Zinc finger C2H2 superfamily	Zinc finger C2H2 superfamily	N/A	protein coding gene
AAEL008757	52.4504	50.0753	141.493	180.589	302.236	184.885	1.45223	0.00125433	Carboxylic ester hydrolase [Source:UniProtKB/TrEMBL;Acc:A0A1S4FKP8]	Carboxylesterase, type B;Carboxylesterase type B, active site;Alpha/Beta hydrolase fold	Alpha/Beta hydrolase fold	N/A	protein coding gene
AAEL019649	26.2252	31.0467	66.8161	110.36	176.467	51.9676	1.44905	0.00854347	unspecified product	EGF-like domain;Cysteine rich repeat, tripleX;Growth factor receptor cysteine-rich domain superfamily	Growth factor receptor cysteine-rich domain superfamily	N/A	protein coding gene
AAEL009835	14.1213	10.0151	13.7563	17.0556	31.1985	54.9657	1.44573	0.0250727	unspecified product	N/A	N/A	N/A	protein coding gene
AAEL009002	57.4937	67.1009	116.928	217.71	183.291	256.84	1.44558	1.72122e-05	unspecified product	Insect cuticle protein	N/A	N/A	protein coding gene
AAEL022562	12.1039	12.0181	19.6518	23.0753	38.9982	56.9645	1.44328	0.0136268	unspecified product	Serine proteases, trypsin domain;Peptidase S1A, chymotrypsin family;Peptidase S1, PA clan;Serine proteases, trypsin family, histidine active site;Serine proteases, trypsin family, serine active site	Peptidase S1, PA clan	N/A	protein coding gene
AAEL000636	274.356	234.353	314.429	699.281	909.632	626.609	1.44141	2.68284e-11	unspecified product	EGF-like domain;Growth factor receptor cysteine-rich domain superfamily	Growth factor receptor cysteine-rich domain superfamily	N/A	protein coding gene
AAEL007878	7.06063	32.0482	27.5125	64.2094	92.6206	23.9851	1.44046	0.0384875	ornithine decarboxylase	Ornithine/DAP/Arg decarboxylase;Ornithine decarboxylase;Alanine racemase/group IV decarboxylase, C-terminal;Orn/DAP/Arg decarboxylase 2, C-terminal;Orn/DAP/Arg decarboxylase 2, N-terminal;Orn/DAP/Arg decarboxylase 2, pyridoxal-phosphate binding site;PLP-binding barrel	Alanine racemase/group IV decarboxylase, C-terminal;PLP-binding barrel	N/A	protein coding gene
AAEL021694	137.178	232.35	167.04	317.034	716.591	407.746	1.42561	3.53683e-05	unspecified product	Cytochrome b561/ferric reductase transmembrane;Cytochrome b561-like;Cytochrome b561/Cytochrome b reductase 1-like	N/A	N/A	protein coding gene
AAEL025334	149.282	71.107	196.518	386.26	461.153	270.831	1.42344	0.000155414	unspecified product	Alpha-2-macroglobulin;Terpenoid cyclases/protein prenyltransferase alpha-alpha toroid;Alpha-macroglobulin, receptor-binding;Alpha-macroglobulin-like, TED domain;Alpha-macroglobulin, receptor-binding domain superfamily	Terpenoid cyclases/protein prenyltransferase alpha-alpha toroid;Alpha-macroglobulin, receptor-binding domain superfamily	N/A	protein coding gene
AAEL004948	60.5197	44.0663	85.4853	94.3076	257.388	156.902	1.41998	0.00119197	unspecified product	Serine proteases, trypsin domain;Peptidase S1A, chymotrypsin family;Peptidase S1, PA clan;Serine proteases, trypsin family, histidine active site;Serine proteases, trypsin family, serine active site	Peptidase S1, PA clan	N/A	protein coding gene
AAEL001414	1442.39	2998.51	4131.79	9500.99	9684.22	3742.67	1.41928	0.0163792	leucine-rich immune protein (Short)	Leucine-rich repeat;Leucine-rich repeat, typical subtype	N/A	LRIM9	protein coding gene
AAEL012774	46.3984	52.0783	60.9206	116.38	195.966	113.929	1.41915	4.63486e-05	protease m1 zinc metalloprotease	Peptidase M1, alanine aminopeptidase/leukotriene A4 hydrolase;Peptidase M1, membrane alanine aminopeptidase;ERAP1-like C-terminal domain;Aminopeptidase N2;Aminopeptidase N-type;Aminopeptidase N-like , N-terminal	Aminopeptidase N-like , N-terminal	N/A	protein coding gene
AAEL000200	892.665	993.495	1485.68	3157.3	4600.81	1250.22	1.41772	0.000281583	unspecified product	Single domain Von Willebrand factor type C domain	N/A	N/A	protein coding gene
AAEL006672	26.2252	30.0452	27.5125	74.2421	94.5705	54.9657	1.41734	0.000384841	unspecified product	FR47-like;Acyl-CoA N-acyltransferase	Acyl-CoA N-acyltransferase	N/A	protein coding gene
AAEL025814	64.5543	132.199	97.2764	376.227	68.2468	339.788	1.41537	0.0101355	unspecified product	F-box domain;F-box-like domain superfamily	F-box-like domain superfamily	N/A	protein coding gene
AAEL006962	576.954	883.329	823.41	2354.68	2540.73	1188.26	1.41357	1.67315e-06	unspecified product	Beta-1,3-glucan-binding protein, N-terminal	N/A	N/A	protein coding gene
AAEL011472	138.187	255.384	111.033	431.407	434.829	477.702	1.41325	7.1956e-06	unspecified product	N/A	N/A	N/A	protein coding gene
AAEL012353	9.07795	20.0301	16.704	56.1832	49.7227	15.99	1.41185	0.0327601	C-Type Lectin (CTL).	C-type lectin-like;C-type lectin fold	C-type lectin fold	CTL15	protein coding gene
AAEL011764	56.485	74.1115	147.388	216.707	356.833	163.898	1.40751	0.00110981	prophenoloxidase	Hemocyanin/hexamerin middle domain;Tyrosinase copper-binding domain;Hemocyanin, C-terminal;Hemocyanin, N-terminal;Uncharacterised domain, di-copper centre;Hemocyanin/hexamerin;Immunoglobulin E-set;Hemocyanin, N-terminal domain superfamily	Hemocyanin, N-terminal domain superfamily;Uncharacterised domain, di-copper centre;Immunoglobulin E-set	PPO10	protein coding gene
AAEL003967	63.5457	37.0557	82.5375	130.425	294.436	60.962	1.40749	0.011997	calpain 4, 6, 7, invertebrate	Peptidase C2, calpain, catalytic domain;Peptidase C2, calpain, large subunit, domain III;Peptidase C2, calpain, domain III;Peptidase C2, calpain family;Calpain large subunit, domain III superfamily;Papain-like cysteine peptidase superfamily	Calpain large subunit, domain III superfamily;Papain-like cysteine peptidase superfamily	N/A	protein coding gene
AAEL024731	39.3378	92.1386	60.9206	208.681	176.467	124.922	1.40661	0.000256669	unspecified product	N/A	N/A	N/A	pseudogene
AAEL000057	6.05197	10.0151	9.8259	29.0949	17.5492	21.9863	1.40629	0.0321872	Toll-like receptor	Toll/interleukin-1 receptor homology (TIR) domain;Cysteine-rich flanking region, C-terminal;Leucine-rich repeat;Leucine-rich repeat, typical subtype;Toll-like receptor;Toll/interleukin-1 receptor homology (TIR) domain superfamily	Toll/interleukin-1 receptor homology (TIR) domain superfamily	TOLL5B	protein coding gene
AAEL011412	457.932	524.789	345.872	1479.83	731.215	1309.18	1.40577	8.43783e-07	PH domain-containing protein [Source:UniProtKB/TrEMBL;Acc:A0A1S4FTH6]	Pleckstrin homology domain	N/A	N/A	protein coding gene
AAEL007455	68.589	41.0618	78.6072	141.461	271.037	85.9464	1.40472	0.00276051	thrombospondin	Thrombospondin, type 3-like repeat;Thrombospondin, C-terminal;Concanavalin A-like lectin/glucanase domain superfamily;TSP type-3 repeat	TSP type-3 repeat;Concanavalin A-like lectin/glucanase domain superfamily	N/A	protein coding gene
AAEL023122	21.1819	8.01205	31.4429	33.108	35.0983	90.9433	1.39212	0.0372653	unspecified product	N/A	N/A	N/A	ncRNA gene
AAEL023187	2027.41	2787.19	4177.97	7289.78	12003.6	4210.38	1.38609	0.000122941	unspecified product	Collagen IV, non-collagenous;Collagen triple helix repeat;C-type lectin fold	C-type lectin fold	N/A	protein coding gene
AAEL020853	0	0	0	36.1178	190.116	23.9851	1.38515	2.96181e-06	unspecified product	Peptidase S1, PA clan	Peptidase S1, PA clan	N/A	protein coding gene
AAEL029034	153.317	120.181	215.187	374.22	337.334	563.649	1.38375	4.96491e-06	unspecified product	Rhs repeat-associated core;Tox-SGS domain	N/A	N/A	protein coding gene
AAEL007420	193.663	229.345	376.332	517.688	812.137	753.53	1.38203	3.01918e-06	Serine Protease Inhibitor (serpin) homologue - unlikely to be inhibitory	Serpin family;Serpin domain;Serpin superfamily	Serpin superfamily	SRPN25	protein coding gene
AAEL025532	34.2945	73.11	36.3558	183.599	113.095	77.9514	1.38186	0.00291195	unspecified product	Fibrillar collagen, C-terminal;Collagen triple helix repeat	N/A	N/A	protein coding gene
AAEL027912	379.257	358.539	170.971	593.937	1261.59	512.68	1.38181	0.000456289	unspecified product	Sodium/solute symporter	N/A	N/A	protein coding gene
AAEL007018	12.1039	30.0452	39.3036	59.1931	121.869	30.9807	1.38032	0.0309626	udp-glucose 4-epimerase	UDP-glucose 4-epimerase;NAD(P)-binding domain;NAD(P)-binding domain superfamily	NAD(P)-binding domain superfamily	N/A	protein coding gene
AAEL011232	6.05197	12.0181	7.86072	15.0491	24.3738	27.9826	1.3782	0.0433779	unspecified product	N/A	N/A	N/A	protein coding gene
AAEL019868	221.906	389.586	622.962	635.071	1797.82	767.522	1.37438	0.00157977	unspecified product	Fibrinogen, alpha/beta/gamma chain, C-terminal globular domain;Fibrinogen, conserved site;Fibrinogen-like, C-terminal	Fibrinogen-like, C-terminal	N/A	protein coding gene
AAEL019573	17.1472	24.0362	27.5125	52.1701	46.7978	78.9508	1.37292	0.00253366	unspecified product	Immunoglobulin subtype 2;Immunoglobulin subtype;Fibronectin type III;Immunoglobulin I-set;Fibronectin type III superfamily;Immunoglobulin-like domain superfamily	Immunoglobulin-like domain superfamily;Fibronectin type III superfamily	N/A	protein coding gene
AAEL009480	27.2339	12.0181	29.4777	57.1865	77.9963	41.9738	1.36602	0.00778519	unspecified product	N/A	N/A	N/A	protein coding gene
AAEL009861	1798.44	2244.38	2792.52	5788.88	9279.61	2541.42	1.3653	0.000282613	unspecified product	N/A	N/A	N/A	protein coding gene
AAEL000308	18.1559	9.01356	16.704	26.0851	46.7978	39.9751	1.36309	0.0147724	unspecified product	Ninjurin	N/A	N/A	protein coding gene
AAEL017177	102.883	77.116	112.015	277.906	218.39	254.841	1.36304	6.27603e-08	unspecified product	N/A	N/A	N/A	protein coding gene
AAEL009567	183.576	127.191	152.301	420.371	467.003	301.812	1.36067	1.10784e-07	apolipoprotein D, putative	Lipocalin/cytosolic fatty-acid binding domain;Invertebrate colouration protein;Calycin;Lipocalin, ApoD type;Lipocalin family conserved site	Calycin	N/A	protein coding gene
AAEL018103	869.466	890.339	1329.44	3127.2	2954.11	1843.85	1.35918	9.06238e-08	unspecified product	Lipid transport protein, N-terminal;von Willebrand factor, type D domain;Lipid transport, open beta-sheet;Lipovitellin-phosvitin complex, superhelical domain;Vitellinogen, open beta-sheet;Lipid transport protein, beta-sheet shell	Lipovitellin-phosvitin complex, superhelical domain;Lipid transport protein, beta-sheet shell	N/A	protein coding gene
AAEL025983	191.646	122.184	97.2764	308.005	376.332	369.77	1.35844	2.64297e-06	unspecified product	Centrosomal protein of 290kDa	N/A	N/A	protein coding gene
AAEL021870	12.1039	9.01356	23.5822	28.0916	25.3488	60.962	1.35578	0.0368475	unspecified product	N/A	N/A	N/A	protein coding gene
AAEL023691	61.5283	111.167	120.859	270.883	298.336	181.887	1.35539	5.85557e-05	unspecified product	N/A	N/A	N/A	ncRNA gene
AAEL015472	25.2165	50.0753	21.617	86.2814	52.6475	108.932	1.35483	0.00555327	catrin, putative	Cysteine-rich secretory protein-related;CAP domain;Allergen V5/Tpx-1-related, conserved site;Golgi-associated plant pathogenesis-related protein 1, SCP domain;CAP superfamily	CAP superfamily	N/A	protein coding gene
AAEL022376	12.1039	41.0618	41.2688	89.2912	71.1716	80.9495	1.35411	0.00675293	unspecified product	N/A	N/A	N/A	ncRNA gene
AAEL026209	22.1906	14.0211	11.7911	62.2029	28.2737	31.9801	1.35108	0.0199025	unspecified product	N/A	N/A	N/A	ncRNA gene
AAEL011448	137.178	108.163	133.632	414.351	340.259	208.87	1.34616	8.08878e-06	CRAL-TRIO domain-containing protein [Source:UniProtKB/TrEMBL;Acc:A0A1S4FT89]	CRAL-TRIO lipid binding domain;CRAL-TRIO lipid binding domain superfamily	CRAL-TRIO lipid binding domain superfamily	N/A	protein coding gene
AAEL007531	141.213	131.197	100.224	667.176	89.6958	189.882	1.34523	0.0218455	unspecified product	Protein of unknown function DM4/12	N/A	N/A	protein coding gene
AAEL006691	348.997	285.429	290.847	638.081	1020.78	687.571	1.34252	7.70335e-09	fibrinogen and fibronectin	Fibrinogen, alpha/beta/gamma chain, C-terminal globular domain;Fibrinogen-like, C-terminal	Fibrinogen-like, C-terminal	N/A	protein coding gene
AAEL024303	171.472	105.158	255.473	329.073	443.604	573.642	1.33924	0.000124247	unspecified product	N/A	N/A	N/A	protein coding gene
AAEL000904	229.975	406.612	234.839	842.749	701.967	656.591	1.33691	3.86115e-07	Carboxylic ester hydrolase [Source:UniProtKB/TrEMBL;Acc:A0A1S4EX74]	Carboxylesterase, type B;Carboxylesterase type B, active site;Alpha/Beta hydrolase fold	Alpha/Beta hydrolase fold	N/A	protein coding gene
AAEL019850	12.1039	8.01205	5.89554	27.0883	16.5742	21.9863	1.33562	0.0476055	unspecified product	N/A	N/A	N/A	protein coding gene
AAEL025212	13.1126	8.01205	23.5822	31.1014	49.7227	31.9801	1.33525	0.0257053	unspecified product	Ser/Thr protein kinase, TGFB receptor;Activin types I and II receptor domain;Serine-threonine/tyrosine-protein kinase, catalytic domain;Protein kinase-like domain superfamily;Protein kinase, ATP binding site	Protein kinase-like domain superfamily	N/A	protein coding gene
AAEL011007	523.495	483.728	975.712	1477.82	2136.12	1383.14	1.33345	7.44907e-06	fibrinogen and fibronectin	Fibrinogen, alpha/beta/gamma chain, C-terminal globular domain;Fibrinogen, conserved site;Fibrinogen-like, C-terminal	Fibrinogen-like, C-terminal	N/A	protein coding gene
AAEL029020	78.6756	119.179	160.162	270.883	408.506	221.862	1.3319	0.00012025	unspecified product	C-type lectin-like;C-type lectin fold	C-type lectin fold	N/A	protein coding gene
AAEL002676	37.3205	12.0181	17.6866	65.2127	57.5223	45.9713	1.33174	0.0126033	angiotensin-converting enzyme	Peptidase M2, peptidyl-dipeptidase A	N/A	N/A	protein coding gene
AAEL025785	13.1126	30.0452	32.4255	71.2323	41.923	76.952	1.33068	0.00867709	unspecified product	Spermadhesin, CUB domain superfamily	Spermadhesin, CUB domain superfamily	N/A	protein coding gene
AAEL002730	49.4244	78.1175	68.7813	153.501	245.688	93.9414	1.32874	0.00122111	Serine Protease Inhibitor (serpin) likely cleavage at R/V.	Serpin family;Serpin domain;Serpin superfamily	Serpin superfamily	SRPN21	protein coding gene
AAEL021596	18.1559	11.0166	28.4951	39.1276	74.0965	30.9807	1.32229	0.0248338	unspecified product	N/A	N/A	N/A	ncRNA gene
AAEL008355	173.49	121.182	161.145	357.165	423.13	354.779	1.31626	3.21799e-09	unspecified product	N/A	N/A	N/A	protein coding gene
AAEL023871	25.2165	84.1266	39.3036	115.376	59.4722	194.879	1.31457	0.0198697	unspecified product	Harbinger transposase-derived nuclease domain	N/A	N/A	protein coding gene
AAEL007830	83.7189	97.1461	99.2416	272.89	257.388	164.897	1.3114	3.93607e-06	cytochrome P450	Cytochrome P450;Cytochrome P450, E-class, group I;Cytochrome P450, conserved site;Cytochrome P450 superfamily	Cytochrome P450 superfamily	CYP4H29	protein coding gene
AAEL007992	58.5024	72.1085	72.7116	164.537	283.712	55.9651	1.31026	0.0116452	trypsin, putative	Serine proteases, trypsin domain;Peptidase S1A, chymotrypsin family;Peptidase S1, PA clan;Serine proteases, trypsin family, histidine active site;Proteinase, regulatory CLIP domain;Serine proteases, trypsin family, serine active site	Peptidase S1, PA clan	N/A	protein coding gene
AAEL019661	255.191	175.264	129.702	384.253	401.681	602.624	1.30969	2.00475e-05	unspecified product	THAP-type zinc finger;Zinc finger C2H2-type;Zinc finger C2H2 superfamily	Zinc finger C2H2 superfamily	N/A	protein coding gene
AAEL024170	53.4591	18.0271	51.0947	57.1865	93.5956	152.905	1.30885	0.0144311	unspecified product	FYVE zinc finger;Zinc finger, FYVE/PHD-type;Lateral signaling target protein 2, FYVE domain	Zinc finger, FYVE/PHD-type	N/A	protein coding gene
AAEL019966	8.06929	11.0166	22.5996	21.0687	34.1234	47.9701	1.3073	0.0434731	unspecified product	EF-hand domain;EF-hand domain pair;EF-Hand 1, calcium-binding site;Recoverin family	EF-hand domain pair	N/A	protein coding gene
AAEL022167	120.031	57.0859	103.172	185.605	232.039	274.829	1.30485	9.38007e-05	unspecified product	Zinc finger C2H2-type	N/A	N/A	protein coding gene
AAEL019999	62.537	50.0753	57.9728	190.622	156.968	72.9545	1.30176	0.00145614	unspecified product	Ankyrin repeat;AAA+ ATPase domain;NACHT nucleoside triphosphatase;Ankyrin repeat-containing domain;P-loop containing nucleoside triphosphate hydrolase;Ankyrin repeat-containing domain superfamily	Ankyrin repeat-containing domain superfamily;P-loop containing nucleoside triphosphate hydrolase	N/A	protein coding gene
AAEL023884	92.7968	201.303	175.884	377.23	311.985	468.708	1.30086	4.91865e-05	unspecified product	AAA+ ATPase domain;Dynein heavy chain region D6 P-loop domain;Dynein heavy chain, domain-1;Dynein heavy chain, domain-2;Dynein heavy chain, AAA module D4;Dynein heavy chain, coiled coil stalk;P-loop containing nucleoside triphosphate hydrolase;Dynein heavy chain, hydrolytic ATP-binding dynein motor region;Dynein heavy chain, ATP-binding dynein motor region;Dynein heavy chain, C-terminal domain;Dy…	P-loop containing nucleoside triphosphate hydrolase	N/A	protein coding gene
AAEL017270	44.3811	22.0331	31.4429	94.3076	64.347	81.9489	1.29791	0.00162886	unspecified product	Short-chain dehydrogenase/reductase SDR;Short-chain dehydrogenase/reductase, conserved site;NAD(P)-binding domain superfamily	NAD(P)-binding domain superfamily	N/A	protein coding gene
AAEL018026	38.3291	42.0633	47.1643	91.2978	152.093	69.9564	1.29662	0.00129769	unspecified product	F-box domain;F-box-like domain superfamily	F-box-like domain superfamily	N/A	protein coding gene
AAEL021190	140.204	12.0181	105.137	189.618	180.366	261.837	1.29573	0.0415431	unspecified product	Nicalin	N/A	N/A	protein coding gene
AAEL020000	12.1039	17.0256	11.7911	41.1342	30.2236	28.9819	1.29399	0.0153529	unspecified product	Ankyrin repeat;Ankyrin repeat-containing domain;Ankyrin repeat-containing domain superfamily	Ankyrin repeat-containing domain superfamily	N/A	protein coding gene
AAEL009125	164.412	187.282	112.015	375.224	528.425	231.855	1.29204	0.000168132	cytochrome P450	Cytochrome P450;Cytochrome P450, E-class, group I;Cytochrome P450, conserved site;Cytochrome P450 superfamily	Cytochrome P450 superfamily	CYP6M10	protein coding gene
AAEL003235	425.655	738.11	743.82	1837.99	1471.21	1338.17	1.28467	2.24694e-07	unspecified product	Insect cuticle protein;Chitin-binding type R&R consensus	N/A	N/A	protein coding gene
AAEL004344	141.213	141.212	139.528	391.276	245.688	387.758	1.28008	4.11645e-07	zinc finger protein	Zinc finger C2H2-type;Zinc finger C2H2 superfamily	Zinc finger C2H2 superfamily	N/A	protein coding gene
AAEL000556	443.811	355.535	1076.92	1149.75	1597.95	1801.88	1.27787	0.000720562	C-Type Lectin (CTL25)	C-type lectin-like;C-type lectin fold	C-type lectin fold	CTL25	protein coding gene
AAEL022669	32.2772	20.0301	12.7737	37.1211	53.6225	66.9583	1.27689	0.0146303	unspecified product	N/A	N/A	N/A	protein coding gene
AAEL027493	50.4331	70.1055	74.6768	214.7	137.469	119.925	1.27401	0.000225208	unspecified product	N/A	N/A	N/A	ncRNA gene
AAEL011624	224.931	266.401	309.516	665.169	957.405	312.805	1.27302	0.000474895	granzyme A precursor, putative	Serine proteases, trypsin domain;Peptidase S1A, chymotrypsin family;Peptidase S1, PA clan;Serine proteases, trypsin family, histidine active site;Serine proteases, trypsin family, serine active site	Peptidase S1, PA clan	N/A	protein coding gene
AAEL015051	50.4331	86.1296	103.172	183.599	280.787	114.928	1.27291	0.00208142	glycoside hydrolases	Glycoside hydrolase family 1;Glycoside hydrolase superfamily;Glycosyl hydrolases family 1, N-terminal conserved site	Glycoside hydrolase superfamily	N/A	protein coding gene
AAEL026141	18.1559	18.0271	23.5822	54.1767	71.1716	18.9882	1.27206	0.0335344	unspecified product	N/A	N/A	N/A	ncRNA gene
AAEL006795	249.139	149.224	124.789	519.695	611.296	130.918	1.2703	0.010371	cytochrome P450	Cytochrome P450;Cytochrome P450, E-class, group I;Cytochrome P450, conserved site;Cytochrome P450 superfamily	Cytochrome P450 superfamily	CYP9J15	protein coding gene
AAEL026517	73.6323	78.1175	58.9554	139.455	215.465	152.905	1.2691	2.50547e-05	unspecified product	EGF-like domain;EGF-like, conserved site	N/A	N/A	protein coding gene
AAEL009640	86.7449	128.193	127.737	301.985	246.663	275.828	1.26664	3.45706e-07	unspecified product	N/A	N/A	N/A	protein coding gene
AAEL021185	312.685	269.405	247.613	717.34	666.869	593.63	1.25326	2.35218e-12	unspecified product	N/A	N/A	N/A	pseudogene
AAEL019797	744.392	726.092	1136.86	1987.48	2286.27	1939.79	1.25284	2.44999e-09	unspecified product	Cysteine-rich secretory protein-related;CAP domain;Venom allergen 3, insect;CAP superfamily	CAP superfamily	N/A	protein coding gene
AAEL025355	28.2425	43.0648	60.9206	57.1865	192.066	64.9595	1.24871	0.0253042	unspecified product	N/A	N/A	N/A	ncRNA gene
AAEL012726	118.013	242.365	233.856	482.574	678.568	249.844	1.2476	0.00162504	unspecified product	Leucine-rich repeat;Leucine-rich repeat, typical subtype	N/A	N/A	protein coding gene
AAEL012858	130.117	272.41	254.491	398.299	913.532	247.846	1.24724	0.0063293	unspecified product	N/A	N/A	N/A	protein coding gene
AAEL021419	92.7968	74.1115	108.085	261.854	178.417	211.868	1.24578	7.32315e-06	unspecified product	N/A	N/A	N/A	protein coding gene
AAEL024660	28.2425	8.01205	17.6866	37.1211	48.7477	41.9738	1.24491	0.0294008	unspecified product	Insect cuticle protein;Chitin-binding type R&R consensus	N/A	N/A	protein coding gene
AAEL026347	26.2252	53.0798	72.7116	115.376	180.366	63.9601	1.24258	0.0142886	unspecified product	Serine proteases, trypsin domain;Peptidase S1A, chymotrypsin family;Peptidase S1, PA clan;Serine proteases, trypsin family, histidine active site;Serine proteases, trypsin family, serine active site	Peptidase S1, PA clan	N/A	protein coding gene
AAEL027776	36.3118	63.0949	82.5375	157.514	196.941	75.9527	1.24221	0.00646266	unspecified product	Reverse transcriptase domain	N/A	N/A	protein coding gene
AAEL006998	70.6063	14.0211	75.6594	140.458	59.4722	177.889	1.23704	0.0457059	unspecified product	SANT/Myb domain;Homeobox-like domain superfamily;Transcription factor TFIIIB component B'', Myb domain	Homeobox-like domain superfamily	N/A	protein coding gene
AAEL013554	13.1126	10.0151	23.5822	44.144	39.9731	25.9838	1.23703	0.0312643	cytochrome P450	Cytochrome P450;Cytochrome P450, E-class, group IV;Cytochrome P450, conserved site;Cytochrome P450 superfamily	Cytochrome P450 superfamily	CYP4J14	protein coding gene
AAEL013492	86.7449	182.274	305.585	434.417	518.676	397.752	1.23322	0.00172094	prophenoloxidase	Hemocyanin/hexamerin middle domain;Tyrosinase copper-binding domain;Hemocyanin, C-terminal;Hemocyanin, N-terminal;Uncharacterised domain, di-copper centre;Hemocyanin/hexamerin;Immunoglobulin E-set;Hemocyanin, N-terminal domain superfamily	Hemocyanin, N-terminal domain superfamily;Uncharacterised domain, di-copper centre;Immunoglobulin E-set	PPO5	protein coding gene
AAEL005840	30.2598	43.0648	53.0598	141.461	78.9713	75.9527	1.22965	0.00325552	unspecified product	Sarcoglycan complex subunit protein;Sarcoglycan gamma/delta/zeta	N/A	N/A	protein coding gene
AAEL005349	79.6842	116.175	86.4679	212.694	233.989	214.866	1.22848	8.632e-07	Sugar transporter SWEET [Source:UniProtKB/TrEMBL;Acc:Q17A98]	SWEET sugar transporter	N/A	N/A	protein coding gene
AAEL021302	322.772	410.618	376.332	798.605	1332.76	463.711	1.22558	0.000339259	unspecified product	Zinc finger C2H2-type;Helicase MOV-10;P-loop containing nucleoside triphosphate hydrolase;DNA2/NAM7 helicase, AAA domain;DNA2/NAM7 helicase-like, AAA domain	P-loop containing nucleoside triphosphate hydrolase	N/A	protein coding gene
AAEL009122	51.4417	60.0904	54.0424	100.327	201.815	82.9483	1.21772	0.00318409	cytochrome P450	Cytochrome P450;Cytochrome P450, E-class, group II;Cytochrome P450, conserved site;Cytochrome P450 superfamily	Cytochrome P450 superfamily	N/A	protein coding gene
AAEL022936	117.005	74.1115	139.528	231.756	303.211	231.855	1.21361	4.70476e-05	unspecified product	N/A	N/A	N/A	ncRNA gene
AAEL001417	117.005	162.244	150.336	432.41	387.057	175.89	1.21227	0.000611896	leucine-rich immune protein (Short)	Leucine-rich repeat;Leucine-rich repeat, typical subtype	N/A	LRIM7	protein coding gene
AAEL029051	154.325	107.161	172.936	531.734	361.708	112.93	1.21199	0.011221	unspecified product	Chitin binding domain;Chitin binding domain superfamily	Chitin binding domain superfamily	N/A	protein coding gene
AAEL027461	44.3811	71.107	45.1991	71.2323	105.295	193.879	1.20485	0.00754886	unspecified product	N/A	N/A	N/A	ncRNA gene
AAEL006043	1223.51	1213.83	1132.93	2937.58	1781.24	3503.82	1.20357	6.22529e-07	Gc-rich sequence DNA-binding factor [Source:UniProtKB/TrEMBL;Acc:A0A1S4FCG8]	GC-rich sequence DNA-binding factor;GC-rich sequence DNA-binding factor-like domain	N/A	N/A	protein coding gene
AAEL011305	42.3638	31.0467	17.6866	82.2683	55.5724	71.9552	1.20351	0.00763866	unspecified product	Leucine-rich repeat;Leucine-rich repeat, typical subtype	N/A	N/A	protein coding gene
AAEL014852	185.594	177.267	105.137	519.695	454.329	100.937	1.19971	0.0185901	unspecified product	EGF-like domain	N/A	N/A	protein coding gene
AAEL023230	104.901	32.0482	81.555	171.56	217.415	111.93	1.19688	0.00898417	unspecified product	N/A	N/A	N/A	ncRNA gene
AAEL007935	16.1386	18.0271	33.4081	49.1603	47.7727	57.9639	1.19677	0.0116966	gustatory receptor Gr20	7TM chemoreceptor	N/A	Gr20	protein coding gene
AAEL026441	124.065	69.104	110.05	229.749	243.738	220.862	1.1953	1.91251e-05	unspecified product	N/A	N/A	N/A	protein coding gene
AAEL023039	114.987	44.0663	29.4777	106.347	205.715	118.926	1.19284	0.0234278	unspecified product	N/A	N/A	N/A	ncRNA gene
AAEL025309	20.1732	16.0241	25.5473	41.1342	45.8228	53.9664	1.19052	0.00854898	unspecified product	Serine proteases, trypsin domain;Peptidase S1A, chymotrypsin family;Peptidase S1, PA clan;Serine proteases, trypsin family, histidine active site;Serine proteases, trypsin family, serine active site	Peptidase S1, PA clan	N/A	protein coding gene
AAEL019935	6119.55	6392.62	6360.3	19235.7	16932	6817.75	1.18757	0.000179422	unspecified product	FAS1 domain;FAS1 domain superfamily	FAS1 domain superfamily	N/A	protein coding gene
AAEL014551	65.563	165.249	169.005	327.067	409.481	172.892	1.18564	0.00549815	triacylglycerol lipase, pancreatic	Triacylglycerol lipase family;Lipase/vitellogenin;Lipase, LIPH-type;Alpha/Beta hydrolase fold;Lipase, N-terminal	Alpha/Beta hydrolase fold	N/A	protein coding gene
AAEL024786	13.1126	14.0211	24.5647	44.144	42.898	29.9813	1.1786	0.0247137	unspecified product	Major sperm protein (MSP) domain;PapD-like superfamily;Vesicle-associated membrane-protein-associated protein;Vesicle-associated membrane protein-associated protein A	PapD-like superfamily	N/A	protein coding gene
AAEL026884	45.3898	64.0964	40.2862	73.2389	146.243	118.926	1.17599	0.00262996	unspecified product	N/A	N/A	N/A	protein coding gene
AAEL014138	93.8055	109.164	125.771	273.893	353.908	113.929	1.17394	0.00373752	Serine Protease Inhibitor (serpin) likely cleavage at S/L.	Serpin family;Serpin domain;Serpin superfamily	Serpin superfamily	SRPN16	protein coding gene
AAEL001071	35.3031	23.0347	29.4777	72.2356	81.8961	43.9726	1.17371	0.00710932	glutathione S-transferase (GSTD5)	Glutathione S-transferase, N-terminal;Thioredoxin-like superfamily;Glutathione S-transferase, C-terminal domain superfamily;Glutathione Transferase family	Glutathione S-transferase, C-terminal domain superfamily;Thioredoxin-like superfamily	GSTD5	protein coding gene
AAEL008031	369.17	228.343	265.299	748.441	814.087	383.761	1.17361	0.000215642	carbonic anhydrase	Alpha carbonic anhydrase domain;Carbonic anhydrase, alpha-class;Alpha carbonic anhydrase domain superfamily;Carbonic anhydrase-related protein X/XI	Alpha carbonic anhydrase domain superfamily	N/A	protein coding gene
AAEL004095	97.8402	37.0557	66.8161	115.376	217.415	119.925	1.16631	0.00765773	aldo-keto reductase	Aldo/keto reductase, conserved site;Aldo/keto reductase;NADP-dependent oxidoreductase domain;NADP-dependent oxidoreductase domain superfamily	NADP-dependent oxidoreductase domain superfamily	N/A	protein coding gene
AAEL025572	112.97	219.33	109.067	328.07	271.037	389.757	1.16379	0.000362013	unspecified product	CD80-like, immunoglobulin C2-set	N/A	N/A	protein coding gene
AAEL027918	195.68	357.538	167.04	567.852	551.824	492.693	1.1626	9.23656e-05	unspecified product	Intimal thickness related receptor, IRP	N/A	N/A	protein coding gene
AAEL011345	106.918	65.0979	86.4679	230.753	197.916	149.907	1.16243	0.000147221	unspecified product	DnaJ domain;TM2 domain;Chaperone J-domain superfamily	Chaperone J-domain superfamily	N/A	protein coding gene
AAEL004761	38.3291	30.0452	57.9728	86.2814	141.368	54.9657	1.16145	0.013953	serine/threonine-protein kinase MAK	Protein kinase domain;Serine/threonine-protein kinase, active site;Protein kinase-like domain superfamily;Protein kinase, ATP binding site	Protein kinase-like domain superfamily	N/A	protein coding gene
AAEL019554	20.1732	20.0301	15.7214	51.1669	43.8729	29.9813	1.16061	0.0171671	unspecified product	Sodium:neurotransmitter symporter;Sodium:neurotransmitter symporter superfamily	Sodium:neurotransmitter symporter superfamily	N/A	protein coding gene
AAEL020192	130.117	147.221	309.516	464.515	532.325	309.807	1.15479	0.00161136	unspecified product	Fibrinogen, alpha/beta/gamma chain, C-terminal globular domain;Fibrinogen, conserved site;Fibrinogen-like, C-terminal	Fibrinogen-like, C-terminal	N/A	protein coding gene
AAEL026177	86.7449	36.0542	155.249	249.815	222.29	145.909	1.1523	0.0166451	unspecified product	Acyl-CoA-binding protein, ACBP;Ankyrin repeat;Ankyrin repeat-containing domain;Acyl-CoA binding protein superfamily;Ankyrin repeat-containing domain superfamily	Acyl-CoA binding protein superfamily;Ankyrin repeat-containing domain superfamily	N/A	protein coding gene
AAEL027547	28.2425	18.0271	19.6518	71.2323	31.1985	43.9726	1.15113	0.0261714	unspecified product	Sulfatase, N-terminal;Alkaline-phosphatase-like, core domain superfamily	Alkaline-phosphatase-like, core domain superfamily	N/A	protein coding gene
AAEL020747	171.472	221.333	222.065	408.332	557.674	397.752	1.14923	4.83616e-07	unspecified product	Haem peroxidase superfamily;Haem peroxidase, animal-type	Haem peroxidase superfamily	N/A	protein coding gene
AAEL009249	347.988	359.541	444.131	762.487	1224.54	563.649	1.14717	7.55152e-05	Coronin [Source:UniProtKB/TrEMBL;Acc:A0A1S4FM51]	WD40 repeat;Domain of unknown function DUF1899;Coronin;Coronin 7;WD40-repeat-containing domain superfamily	WD40-repeat-containing domain superfamily	N/A	protein coding gene
AAEL008489	546.694	558.841	595.449	1400.57	1455.61	910.433	1.1469	5.68854e-08	calcyphosine/tpp	EF-hand domain;EF-hand domain pair;EF-Hand 1, calcium-binding site	EF-hand domain pair	N/A	protein coding gene
AAEL003723	243.087	194.292	442.165	442.443	1093.9	409.745	1.14575	0.00688552	C-Type Lysozyme (Lys-A).	Glycoside hydrolase, family 22, lysozyme;Glycoside hydrolase, family 22;Glycoside hydrolase family 22 domain;Lysozyme-like domain superfamily	Lysozyme-like domain superfamily	LYSC11	protein coding gene
AAEL010558	774.652	811.22	803.758	2043.67	2185.85	1054.34	1.1448	1.52331e-05	unspecified product	Protein snakeskin	N/A	N/A	protein coding gene
AAEL020362	151.299	159.24	240.735	411.342	560.599	241.849	1.13868	0.000881481	unspecified product	Serine proteases, trypsin domain;Peptidase S1, PA clan	Peptidase S1, PA clan	N/A	protein coding gene
AAEL008069	247.122	226.34	270.212	480.567	540.124	611.619	1.13417	8.12836e-10	notch	EGF-type aspartate/asparagine hydroxylation site;Coagulation factor 5/8 C-terminal domain;Sushi/SCR/CCP domain;EGF-like domain;CUB domain;C-type lectin-like;EGF-like calcium-binding domain;Low-density lipoprotein (LDL) receptor class A repeat;HYR domain;Galactose-binding-like domain superfamily;Growth factor receptor cysteine-rich domain superfamily;Tyrosine-protein kinase ephrin type A/B recepto…	Galactose-binding-like domain superfamily;Spermadhesin, CUB domain superfamily;Concanavalin A-like lectin/glucanase domain superfamily;C-type lectin fold;Growth factor receptor cysteine-rich domain superfamily;LDL receptor-like superfamily;Sushi/SCR/CCP superfamily	N/A	protein coding gene
AAEL022155	63.5457	29.0437	66.8161	185.605	114.07	49.9689	1.13318	0.0343603	unspecified product	Protein kinase C-like, phorbol ester/diacylglycerol-binding domain;Putative zinc-RING and/or ribbon;Multiheme cytochrome superfamily	Multiheme cytochrome superfamily	N/A	protein coding gene
AAEL021865	18.1559	22.0331	22.5996	58.1898	58.4972	20.9869	1.13268	0.0420269	unspecified product	Glycoside hydrolase family 56, bee venom hyaluronidase;Glycoside hydrolase superfamily;Hyaluronidase	Glycoside hydrolase superfamily	N/A	protein coding gene
AAEL002555	148.273	178.268	248.595	386.26	433.855	440.725	1.13241	2.67165e-06	sodium/solute symporter	Sodium/solute symporter	N/A	N/A	protein coding gene
AAEL005044	138.187	131.197	124.789	261.854	307.11	294.816	1.13184	1.8622e-08	unspecified product	N/A	N/A	N/A	protein coding gene
AAEL020806	71.615	61.0919	115.946	174.569	144.293	225.859	1.13139	0.000958354	unspecified product	N/A	N/A	N/A	ncRNA gene
AAEL024829	50.4331	28.0422	24.5647	81.265	64.347	79.9502	1.13032	0.00701326	unspecified product	Protein of unknown function DUF4495	N/A	N/A	protein coding gene
AAEL028124	406.491	310.467	299.69	819.673	640.545	762.525	1.12852	1.34324e-08	unspecified product	N/A	N/A	N/A	protein coding gene
AAEL013517	56.485	62.0934	97.2764	153.501	180.366	136.915	1.125	0.00040124	pupal cuticle protein 78E, putative	Insect cuticle protein;Chitin-binding type R&R consensus	N/A	N/A	protein coding gene
AAEL012770	169.455	145.218	215.187	430.404	321.735	401.75	1.12282	2.08262e-06	cytochrome P450	Cytochrome P450;Cytochrome P450, E-class, group I;Cytochrome P450, conserved site;Cytochrome P450 superfamily	Cytochrome P450 superfamily	CYP325N1	protein coding gene
AAEL015247	55.4764	61.0919	81.555	113.37	124.794	192.88	1.12144	0.00101819	unspecified product	Peptidase M1, alanine aminopeptidase/leukotriene A4 hydrolase;Peptidase M1, membrane alanine aminopeptidase;ERAP1-like C-terminal domain;Aminopeptidase N-type;Aminopeptidase N-like , N-terminal	Aminopeptidase N-like , N-terminal	N/A	protein coding gene
AAEL024460	32.2772	71.107	111.033	155.507	185.241	123.923	1.11579	0.0117713	unspecified product	N/A	N/A	N/A	protein coding gene
AAEL015180	59.511	112.169	94.3286	246.805	186.216	141.912	1.11192	0.00125508	smooth muscle caldesmon, putative	Fungal lipase-like domain;Alpha/Beta hydrolase fold	Alpha/Beta hydrolase fold	N/A	protein coding gene
AAEL000851	317.728	281.423	427.427	776.533	620.071	820.489	1.11083	5.14557e-07	predicted G-protein coupled receptor (GPCR)	Methuselah, N-terminal domain superfamily	Methuselah, N-terminal domain superfamily	N/A	protein coding gene
AAEL005787	37.3205	41.0618	66.8161	123.402	115.045	74.9533	1.10998	0.00434619	serine protease, putative	Serine proteases, trypsin domain;Peptidase S1, PA clan	Peptidase S1, PA clan	N/A	protein coding gene
AAEL023524	47.4071	54.0814	49.1295	104.34	147.218	72.9545	1.10738	0.0027872	unspecified product	ABC transporter-like;AAA+ ATPase domain;ABC transporter type 1, transmembrane domain;ABC transporter, conserved site;P-loop containing nucleoside triphosphate hydrolase;ABC transporter type 1, transmembrane domain superfamily	P-loop containing nucleoside triphosphate hydrolase;ABC transporter type 1, transmembrane domain superfamily	N/A	protein coding gene
AAEL022263	95.8228	80.1205	127.737	274.897	267.137	111.93	1.10666	0.00463651	unspecified product	SRCR domain;Lysyl oxidase;SRCR-like domain;Lysyl oxidase, conserved site;SRCR-like domain superfamily	SRCR-like domain superfamily	N/A	protein coding gene
AAEL025433	37.3205	12.0181	21.617	62.2029	54.5974	35.9776	1.10645	0.0435906	unspecified product	Amino acid transporter, transmembrane domain	N/A	N/A	protein coding gene
AAEL001969	1077.25	1456.19	1122.12	3135.23	3192.97	1542.04	1.10632	7.58065e-05	protein serine/threonine kinase, putative	Insect odorant-binding protein A10/Ejaculatory bulb-specific protein 3;Insect odorant-binding protein A10/Ejaculatory bulb-specific protein 3 superfamily	Insect odorant-binding protein A10/Ejaculatory bulb-specific protein 3 superfamily	N/A	protein coding gene
AAEL006355	54.4677	69.104	83.5201	153.501	227.164	64.9595	1.10556	0.0169771	Class C Scavenger Receptor (Sushi/SCR/CCP MAM and Somatomedin B domains).	Sushi/SCR/CCP domain;MAM domain;Somatomedin B domain;Concanavalin A-like lectin/glucanase domain superfamily;Sushi/SCR/CCP superfamily;Somatomedin B-like domain superfamily	Concanavalin A-like lectin/glucanase domain superfamily;Sushi/SCR/CCP superfamily;Somatomedin B-like domain superfamily	SCRC1	protein coding gene
AAEL001508	82.7102	162.244	104.155	260.851	191.091	296.815	1.10082	0.000705712	unspecified product	Farnesoic acid O-methyl transferase	N/A	N/A	protein coding gene
AAEL013054	76.6583	64.0964	59.938	130.425	161.842	137.914	1.09996	6.16035e-05	unspecified product	Zinc finger, AD-type;Zinc finger C2H2-type;Zinc finger C2H2 superfamily	Zinc finger C2H2 superfamily	N/A	protein coding gene
AAEL014069	22.1906	20.0301	14.7388	28.0916	49.7227	43.9726	1.09635	0.0288734	catrin, putative	Cysteine-rich secretory protein-related;Venom allergen 5-like;Cysteine-rich secretory protein;CAP domain;Allergen V5/Tpx-1-related, conserved site;Cysteine-rich secretory protein, SCP domain;CAP superfamily	CAP superfamily	N/A	protein coding gene
AAEL023678	49.4244	56.0844	53.0598	94.3076	138.443	105.934	1.09484	0.000471984	unspecified product	BTB/POZ domain;Kelch repeat type 1;SKP1/BTB/POZ domain superfamily;BTB/Kelch-associated;Kelch-type beta propeller;Kelch-like protein 17	Kelch-type beta propeller;SKP1/BTB/POZ domain superfamily	N/A	protein coding gene
AAEL002579	59.511	84.1266	33.4081	103.337	175.492	97.939	1.08955	0.0117335	unspecified product	N/A	N/A	N/A	protein coding gene
AAEL013303	19.1646	21.0316	38.321	76.2487	44.8479	45.9713	1.08935	0.0273537	unspecified product	N/A	N/A	N/A	protein coding gene
AAEL012639	79.6842	137.206	96.2938	251.821	326.61	87.9452	1.08932	0.0183193	unspecified product	N/A	N/A	N/A	protein coding gene
AAEL007103	604.188	783.178	881.383	1603.23	2101.03	1121.3	1.0888	2.07269e-05	leucine-rich immune protein (TM)	Leucine-rich repeat;Leucine-rich repeat, typical subtype	N/A	LRIM15	protein coding gene
AAEL023908	62.537	74.1115	64.8509	159.52	148.193	119.925	1.08562	8.71e-05	unspecified product	C2 domain;Ferlin, C-terminal domain;Ferlin family;Ferlin, fifth C2 domain;Ferlin, sixth C2 domain	N/A	N/A	protein coding gene
AAEL022232	127.091	52.0783	94.3286	161.527	119.919	298.814	1.08517	0.0143094	unspecified product	Sulfatase-modifying factor enzyme;C-type lectin fold	C-type lectin fold	N/A	protein coding gene
AAEL005992	209.802	143.215	211.257	489.597	537.2	168.895	1.08338	0.00751563	adam (a disintegrin and metalloprotease)	Peptidase M12B, ADAM/reprolysin;Disintegrin domain;Peptidase M12B, propeptide;ADAM, cysteine-rich domain;EGF-like, conserved site;Reprolysin domain, adamalysin-type;Disintegrin domain superfamily	Disintegrin domain superfamily	N/A	protein coding gene
AAEL003052	104.901	181.273	133.632	163.533	426.055	299.813	1.08311	0.00422066	unspecified product	Protein of unknown function DUF1295	N/A	N/A	protein coding gene
AAEL011980	69.5976	116.175	76.642	199.651	264.213	91.9427	1.08274	0.0105599	unspecified product	N/A	N/A	N/A	protein coding gene
AAEL026264	14.1213	22.0331	12.7737	41.1342	27.2987	34.9782	1.07966	0.0415118	unspecified product	N/A	N/A	N/A	pseudogene
AAEL004580	91.7882	145.218	122.824	274.897	293.461	191.88	1.07913	0.000161377	beta-galactosidase	Glycoside hydrolase, family 35;Galactose-binding-like domain superfamily;Glycoside hydrolase superfamily;Glycoside hydrolase, family 35, conserved site;Beta-galactosidase 1-like;Glycoside hydrolase 35, catalytic domain	Galactose-binding-like domain superfamily;Glycoside hydrolase superfamily	N/A	protein coding gene
AAEL013501	31.2685	80.1205	97.2764	140.458	176.467	123.923	1.07909	0.0117982	prophenoloxidase	Hemocyanin/hexamerin middle domain;Tyrosinase copper-binding domain;Hemocyanin, C-terminal;Hemocyanin, N-terminal;Uncharacterised domain, di-copper centre;Hemocyanin/hexamerin;Immunoglobulin E-set;Hemocyanin, N-terminal domain superfamily	Hemocyanin, N-terminal domain superfamily;Uncharacterised domain, di-copper centre;Immunoglobulin E-set	PPO4	protein coding gene
AAEL012952	14.1213	20.0301	16.704	38.1243	33.1484	35.9776	1.07651	0.0263515	unspecified product	GNAT domain;Acyl-CoA N-acyltransferase	Acyl-CoA N-acyltransferase	N/A	protein coding gene
AAEL014348	87.7535	66.0994	100.224	208.681	265.187	61.9614	1.07651	0.0286209	caspase (short)	Peptidase C14 family;Peptidase C14A, caspase catalytic domain;Peptidase family C14A, His active site;Caspase-like domain superfamily;Peptidase family C14A, cysteine active site	Caspase-like domain superfamily	CASPS8	protein coding gene
AAEL018135	43.3724	56.0844	48.1469	96.3141	37.0483	177.889	1.07635	0.0476677	unspecified product	Short-chain dehydrogenase/reductase SDR;NAD(P)-binding domain superfamily	NAD(P)-binding domain superfamily	N/A	protein coding gene
AAEL004582	32.2772	82.1235	58.9554	85.2781	194.991	84.9471	1.07501	0.0273613	beta-galactosidase	Glycoside hydrolase, family 35;Galactose-binding-like domain superfamily;Glycoside hydrolase superfamily;Beta-galactosidase jelly roll domain;Beta-galactosidase 1-like;Glycoside hydrolase 35, catalytic domain	Galactose-binding-like domain superfamily;Glycoside hydrolase superfamily	N/A	protein coding gene
AAEL005770	92.7968	91.1371	86.4679	202.661	276.887	89.9439	1.07457	0.00831836	odorant binding protein OBP21	Pheromone/general odorant binding protein;Pheromone/general odorant binding protein superfamily	Pheromone/general odorant binding protein superfamily	OPB21	protein coding gene
AAEL018227	84.7276	88.1326	133.632	209.684	217.415	217.864	1.07336	5.7811e-05	unspecified product	Leucine-rich repeat;Leucine-rich repeat, cysteine-containing subtype	N/A	N/A	protein coding gene
AAEL007371	500.296	865.302	943.286	1539.02	2136.12	1182.26	1.07299	0.000220588	unspecified product	N/A	N/A	N/A	protein coding gene
AAEL019607	43.3724	38.0572	22.5996	68.2225	96.5204	53.9664	1.07203	0.0142874	PBAN receptor [Source:UniProtKB/TrEMBL;Acc:V9P4J1]	G protein-coupled receptor, rhodopsin-like;Neuromedin U receptor;GPCR, rhodopsin-like, 7TM	N/A	N/A	protein coding gene
AAEL009669	69.5976	143.215	153.284	256.838	397.781	114.928	1.07178	0.0213898	unspecified product	Haemolymph juvenile hormone binding;Mite allergen, group-7	N/A	N/A	protein coding gene
AAEL025217	170.464	171.258	220.1	421.374	565.473	191.88	1.06905	0.00394668	unspecified product	DNA/RNA non-specific endonuclease;Non-specific endonuclease	N/A	N/A	protein coding gene
AAEL012383	59.511	29.0437	39.3036	83.2716	92.6206	91.9427	1.0668	0.00488126	protein serine/threonine kinase, putative	Insect odorant-binding protein A10/Ejaculatory bulb-specific protein 3;Insect odorant-binding protein A10/Ejaculatory bulb-specific protein 3 superfamily	Insect odorant-binding protein A10/Ejaculatory bulb-specific protein 3 superfamily	N/A	protein coding gene
AAEL003194	205.767	240.362	340.959	475.551	502.101	670.582	1.06633	2.99736e-05	xaa-pro aminopeptidase	Creatinase, N-terminal;Peptidase M24;Creatinase/Aminopeptidase P/Spt16, N-terminal;Peptidase M24, C-terminal domain;Aminopeptidase P;Creatinase/aminopeptidase-like	Creatinase/Aminopeptidase P/Spt16, N-terminal;Creatinase/aminopeptidase-like	N/A	protein coding gene
AAEL004724	20.1732	27.0407	32.4255	38.1243	68.2468	59.9626	1.06253	0.0193058	Carboxylic ester hydrolase (Fragment) [Source:UniProtKB/TrEMBL;Acc:Q17C44]	Carboxylesterase, type B;Carboxylesterase type B, active site;Alpha/Beta hydrolase fold	Alpha/Beta hydrolase fold	N/A	protein coding gene
AAEL026737	111.961	39.0588	96.2938	179.586	237.889	98.9383	1.06218	0.0222362	unspecified product	Copper type II, ascorbate-dependent monooxygenase, N-terminal;Dopamine beta-hydroxylase-like;DOMON domain;PHM/PNGase F domain superfamily;Copper type II ascorbate-dependent monooxygenase, C-terminal;Tyramine beta-hydroxylase/Dopamine beta-hydroxylase	PHM/PNGase F domain superfamily	N/A	protein coding gene
AAEL003320	20.1732	26.0392	36.3558	48.1571	74.0965	49.9689	1.06061	0.0179236	unspecified product	Intraflagellar transport protein 74	N/A	N/A	protein coding gene
AAEL013532	152.308	163.246	196.518	285.933	380.232	401.75	1.06038	4.12772e-06	unspecified product	N/A	N/A	N/A	protein coding gene
AAEL007884	897.709	1317.98	440.2	1799.87	1682.77	2055.72	1.06026	0.00138984	conserved membrane protein at 44E, putative	Armadillo-type fold	Armadillo-type fold	N/A	protein coding gene
AAEL013032	184.585	200.301	344.889	490.6	784.838	244.847	1.05882	0.00994792	unspecified product	Serine proteases, trypsin domain;Peptidase S1A, chymotrypsin family;Peptidase S1, PA clan;Serine proteases, trypsin family, histidine active site;Serine proteases, trypsin family, serine active site	Peptidase S1, PA clan	N/A	protein coding gene
AAEL006990	243.087	354.533	260.386	791.582	668.818	324.798	1.05702	0.00145071	unspecified product	Phosphatidic acid phosphatase type 2/haloperoxidase;Phosphatidic acid phosphatase type 2/haloperoxidase superfamily;Phospholipid phosphatase	Phosphatidic acid phosphatase type 2/haloperoxidase superfamily	N/A	protein coding gene
AAEL024482	478.105	748.125	489.33	1081.53	1841.69	644.598	1.05636	0.00285796	unspecified product	N/A	N/A	N/A	protein coding gene
AAEL025087	1042.96	591.89	667.178	2493.13	1587.23	705.56	1.05589	0.00730404	unspecified product	N/A	N/A	N/A	ncRNA gene
AAEL028002	24.2079	28.0422	25.5473	56.1832	55.5724	49.9689	1.05574	0.00713218	unspecified product	Paired domain;Homeobox-like domain superfamily;Paired DNA-binding domain	Homeobox-like domain superfamily	N/A	protein coding gene
AAEL003803	82.7102	83.125	107.102	93.3043	349.034	124.922	1.05544	0.0294141	unspecified product	N/A	N/A	N/A	protein coding gene
AAEL022079	24.2079	24.0362	31.4429	65.2127	62.3971	37.9763	1.05517	0.0166024	unspecified product	N/A	N/A	N/A	ncRNA gene
AAEL024330	60.5197	51.0768	54.0424	143.468	75.0715	124.922	1.05211	0.00319138	unspecified product	Band 7 domain;Stomatin/HflK/HflC family;Band 7/stomatin-like, conserved site;Band 7/SPFH domain superfamily;Band-7 stomatin-like	Band 7/SPFH domain superfamily	N/A	protein coding gene
AAEL006069	206.776	217.327	368.471	589.924	643.47	408.745	1.05096	0.000320485	unspecified product	N/A	N/A	N/A	protein coding gene
AAEL021417	191.646	223.336	273.16	471.538	773.138	180.887	1.05076	0.0160009	unspecified product	EGF-type aspartate/asparagine hydroxylation site;EGF-like domain;CUB domain;EGF-like calcium-binding domain;Growth factor receptor cysteine-rich domain superfamily;EGF-like, conserved site;EGF-like calcium-binding, conserved site;Spermadhesin, CUB domain superfamily	Spermadhesin, CUB domain superfamily;Growth factor receptor cysteine-rich domain superfamily	N/A	protein coding gene
AAEL021095	79.6842	95.1431	90.3983	116.38	315.885	116.927	1.05009	0.0152782	unspecified product	Short-chain dehydrogenase/reductase SDR;Short-chain dehydrogenase/reductase, conserved site;NAD(P)-binding domain superfamily	NAD(P)-binding domain superfamily	N/A	protein coding gene
AAEL007033	415.568	367.553	610.188	894.919	1401.98	582.637	1.04732	0.00143565	pyrroline-5-carboxylate reductase	Pyrroline-5-carboxylate reductase;6-phosphogluconate dehydrogenase-like, C-terminal domain superfamily;Pyrroline-5-carboxylate reductase, catalytic, N-terminal;Pyrroline-5-carboxylate reductase, dimerisation domain;NAD(P)-binding domain superfamily	6-phosphogluconate dehydrogenase-like, C-terminal domain superfamily;NAD(P)-binding domain superfamily	N/A	protein coding gene
AAEL006009	170.464	104.157	227.961	268.877	442.629	324.798	1.04402	0.00166907	unspecified product	S-adenosyl-L-methionine-dependent methyltransferase	S-adenosyl-L-methionine-dependent methyltransferase	N/A	protein coding gene
AAEL005347	937.046	818.231	755.612	1518.95	1239.17	2415.49	1.04297	4.23855e-05	unspecified product	SH2 domain;Sterile alpha motif domain;Ras guanine-nucleotide exchange factors catalytic domain;Sterile alpha motif/pointed domain superfamily;Ras guanine nucleotide exchange factor domain superfamily;SH2 domain superfamily	Sterile alpha motif/pointed domain superfamily;Ras guanine nucleotide exchange factor domain superfamily;SH2 domain superfamily	N/A	protein coding gene
AAEL017071	258.217	331.499	369.454	646.107	899.883	429.732	1.04252	0.000341582	Carboxylic ester hydrolase [Source:UniProtKB/TrEMBL;Acc:A0A1S4G5Q9]	Carboxylesterase, type B;Carboxylesterase type B, active site;Alpha/Beta hydrolase fold	Alpha/Beta hydrolase fold	N/A	protein coding gene
AAEL004958	76.6583	75.113	188.657	183.599	363.658	153.904	1.04239	0.0243933	unspecified product	Neurotransmitter-gated ion-channel ligand-binding domain;Farnesoic acid O-methyl transferase;Neurotransmitter-gated ion-channel ligand-binding domain superfamily	Neurotransmitter-gated ion-channel ligand-binding domain superfamily	N/A	protein coding gene
AAEL009679	219.888	297.447	298.707	514.679	672.718	483.699	1.03408	3.39431e-06	secretory Phospholipase A2, putative	Phospholipase A2 domain;Phospholipase A2, histidine active site;Phospholipase A2 domain superfamily	Phospholipase A2 domain superfamily	N/A	protein coding gene
AAEL001882	42.3638	46.0693	56.9902	110.36	111.145	75.9527	1.03242	0.00237973	unspecified product	Beta-1,3-glucan-binding protein, N-terminal	N/A	N/A	protein coding gene
AAEL003568	181.559	174.262	103.172	185.605	574.248	178.889	1.03226	0.0270571	threonine dehydratase/deaminase	Pyridoxal-phosphate dependent enzyme;Tryptophan synthase beta subunit-like PLP-dependent enzyme	Tryptophan synthase beta subunit-like PLP-dependent enzyme	N/A	protein coding gene
AAEL003043	48.4157	68.1024	75.6594	105.344	207.665	79.9502	1.03194	0.0167221	unspecified product	BTB/POZ domain;SKP1/BTB/POZ domain superfamily	SKP1/BTB/POZ domain superfamily	N/A	protein coding gene
AAEL015527	214.845	355.535	452.974	519.695	1012	554.654	1.02768	0.00261844	unspecified product	Serine proteases, trypsin domain;Peptidase S1A, chymotrypsin family;Peptidase S1, PA clan;Serine proteases, trypsin family, histidine active site	Peptidase S1, PA clan	N/A	protein coding gene
AAEL029057	1425.24	1866.81	2053.61	3260.63	3763.32	3870.59	1.02717	5.37602e-09	unspecified product	Rhs repeat-associated core;Tox-SGS domain	N/A	N/A	protein coding gene
AAEL004273	26.2252	42.0633	94.3286	85.2781	152.093	93.9414	1.02671	0.0444994	short-chain dehydrogenase	Short-chain dehydrogenase/reductase SDR;NAD(P)-binding domain superfamily	NAD(P)-binding domain superfamily	N/A	protein coding gene
AAEL015566	32.2772	32.0482	38.321	53.1734	77.9963	77.9514	1.02666	0.00660786	odorant binding protein OBP62	Pheromone/general odorant binding protein superfamily	Pheromone/general odorant binding protein superfamily	OBP62	protein coding gene
AAEL019602	74.6409	197.297	254.491	264.864	454.329	352.78	1.02596	0.013519	unspecified product	Major facilitator superfamily associated domain;MFS transporter superfamily	MFS transporter superfamily	N/A	protein coding gene
AAEL025531	33.2858	37.0557	22.5996	57.1865	83.846	47.9701	1.02402	0.0186709	unspecified product	N/A	N/A	N/A	protein coding gene
AAEL001937	448.854	514.774	585.624	1128.68	1107.55	907.434	1.02087	7.69861e-09	selenium-binding protein	Selenium-binding protein	N/A	N/A	protein coding gene
AAEL001396	139.195	148.223	144.441	322.05	339.284	214.866	1.0207	4.64207e-05	mandelate racemase	Mandelate racemase/muconate lactonizing enzyme, N-terminal domain;Mandelate racemase/muconate lactonizing enzyme, C-terminal;Mandelate racemase/muconate lactonizing enzyme, conserved site;Enolase-like, N-terminal;Enolase C-terminal domain-like;L-fuconate dehydratase;Enolase-like, C-terminal domain superfamily	Enolase-like, C-terminal domain superfamily;Enolase-like, N-terminal	N/A	protein coding gene
AAEL007902	79.6842	152.229	110.05	234.766	319.785	137.914	1.0179	0.007459	unspecified product	PDGF/VEGF domain;Cystine-knot cytokine	Cystine-knot cytokine	N/A	protein coding gene
AAEL020717	99.8575	120.181	107.102	168.55	350.983	142.911	1.01789	0.00678455	unspecified product	N/A	N/A	N/A	ncRNA gene
AAEL007913	48.4157	36.0542	39.3036	71.2323	101.395	77.9514	1.01756	0.00387575	sulfotransferase (sult)	Sulfotransferase domain;P-loop containing nucleoside triphosphate hydrolase	P-loop containing nucleoside triphosphate hydrolase	N/A	protein coding gene
AAEL009852	410.525	408.615	512.912	997.252	1142.65	551.656	1.01479	0.000264404	unspecified product	N/A	N/A	N/A	protein coding gene
AAEL015631	370.179	492.741	414.653	916.991	842.36	821.488	1.01443	2.43116e-09	asparagine synthetase	Asparagine synthase;Asparagine synthase, glutamine-hydrolyzing;Glutamine amidotransferase type 2 domain;Nucleophile aminohydrolases, N-terminal;Asparagine synthase, N-terminal domain	Nucleophile aminohydrolases, N-terminal	N/A	protein coding gene
AAEL025766	597.128	487.734	1031.72	2390.8	1116.32	762.525	1.01238	0.0126994	unspecified product	N/A	N/A	N/A	ncRNA gene
AAEL007780	710.098	666.002	462.8	1347.39	1352.26	1008.37	1.01181	3.89641e-06	unspecified product	N/A	N/A	N/A	protein coding gene
AAEL011867	80.6929	80.1205	97.2764	160.524	246.663	112.93	1.01096	0.00381407	unspecified product	N/A	N/A	N/A	protein coding gene
AAEL025862	26.2252	29.0437	11.7911	48.1571	41.923	44.972	1.00999	0.0435133	unspecified product	N/A	N/A	N/A	ncRNA gene
AAEL026574	55.4764	59.0889	71.7291	56.1832	114.07	204.872	1.00979	0.0337265	unspecified product	Zinc finger, AD-type;Zinc finger C2H2-type;Zinc finger C2H2 superfamily	Zinc finger C2H2 superfamily	N/A	protein coding gene
AAEL010579	49.4244	105.158	78.6072	206.674	125.769	136.915	1.00918	0.0067352	unspecified product	N/A	N/A	N/A	protein coding gene
AAEL001293	133.143	225.339	352.75	579.891	559.624	291.818	1.00897	0.00865924	unspecified product	CRAL-TRIO lipid binding domain;CRAL/TRIO, N-terminal domain;CRAL/TRIO, N-terminal domain superfamily;CRAL-TRIO lipid binding domain superfamily	CRAL/TRIO, N-terminal domain superfamily;CRAL-TRIO lipid binding domain superfamily	N/A	protein coding gene
AAEL025429	111.961	42.0633	112.998	178.582	113.095	244.847	1.00668	0.0239629	unspecified product	Zinc finger, Mcm10/DnaG-type;Replication factor Mcm10, C-terminal;Minichromosome maintenance protein 10	N/A	N/A	protein coding gene
AAEL008299	26.2252	44.0663	17.6866	63.2061	66.2969	46.9707	1.00424	0.0348358	C-Type Lectin (CTL).	C-type lectin-like;C-type lectin fold	C-type lectin fold	CTL11	protein coding gene
AAEL019650	653.613	778.171	1226.27	1597.21	2333.06	1392.13	1.00171	0.000375184	unspecified product	EGF-like domain;Cysteine rich repeat, tripleX;Growth factor receptor cysteine-rich domain superfamily	Growth factor receptor cysteine-rich domain superfamily	N/A	protein coding gene
AAEL000508	122.048	136.205	164.092	256.838	314.91	273.829	1.00151	8.00804e-06	fibrinogen and fibronectin	Fibrinogen, alpha/beta/gamma chain, C-terminal globular domain;Fibrinogen, conserved site;Fibrinogen-like, C-terminal	Fibrinogen-like, C-terminal	N/A	protein coding gene

## Sheet: Downregulated DE genes
GeneID	WT1	WT2	WT3	Ago2-/- 1	Ago2-/- 2	Ago2-/- 3	Log2(FC)	P-value	Product Description	Interpro Description	Superfamily Description	Gene Name or Symbol	Gene Type
AAEL028175	372.196	246.371	570.885	0	0	1.99875	-9.21698	2.54718e-49	unspecified product	Fibrinogen, alpha/beta/gamma chain, C-terminal globular domain;Fibrinogen-like, C-terminal	Fibrinogen-like, C-terminal	N/A	protein coding gene
AAEL027184	391.361	264.398	412.688	1.00327	1.94991	0	-8.49903	6.40712e-62	unspecified product	N/A	N/A	N/A	protein coding gene
AAEL020619	167.438	259.39	707.465	1.00327	2.92486	0	-8.17373	3.04275e-24	unspecified product	Major facilitator, sugar transporter-like;Sugar transporter, conserved site;MFS transporter superfamily	MFS transporter superfamily	N/A	protein coding gene
AAEL013135	526.521	171.258	291.829	2.00654	1.94991	2.99813	-7.15275	2.19634e-33	chromodomain helicase DNA binding protein	SNF2-related, N-terminal domain;Helicase, C-terminal;P-loop containing nucleoside triphosphate hydrolase	P-loop containing nucleoside triphosphate hydrolase	N/A	protein coding gene
AAEL026107	93.8055	56.0844	113.98	0	2.92486	0	-6.49532	5.67039e-16	unspecified product	N/A	N/A	N/A	ncRNA gene
AAEL025260	14.1213	47.0708	115.946	2.00654	0	0	-6.46401	9.05178e-06	unspecified product	N/A	N/A	N/A	ncRNA gene
AAEL024778	72.6236	30.0452	50.1121	0	0.974954	0.999377	-6.27396	2.66872e-10	unspecified product	N/A	N/A	N/A	ncRNA gene
AAEL029041	28.2425	104.157	107.102	1.00327	1.94991	1.99875	-5.5959	1.39805e-10	unspecified product	Cecropin;Cecropin, insect	N/A	N/A	protein coding gene
AAEL024393	20.1732	38.0572	35.3732	0	1.94991	0	-5.58509	1.65655e-06	unspecified product	N/A	N/A	N/A	pseudogene
AAEL025834	0	26.0392	64.8509	0	1.94991	0	-5.54265	0.0347117	unspecified product	N/A	N/A	N/A	ncRNA gene
AAEL026860	37.3205	13.0196	35.3732	0	1.94991	0	-5.45804	3.74109e-05	unspecified product	N/A	N/A	N/A	protein coding gene
AAEL026184	68.589	35.0527	64.8509	4.01309	0	0	-5.39183	9.85806e-09	unspecified product	Histone H2B;Histone H2A/H2B/H3;Histone-fold	Histone-fold	N/A	protein coding gene
AAEL001054	10.0866	20.0301	9.8259	0	0.974954	0	-5.35645	0.00269986	glutathione S-transferase (GSTD4)	Glutathione S-transferase, N-terminal;Thioredoxin-like superfamily;Glutathione S-transferase, C-terminal domain superfamily	Glutathione S-transferase, C-terminal domain superfamily;Thioredoxin-like superfamily	GSTD4	protein coding gene
AAEL022371	2.01732	2.00301	75.6594	0	1.94991	0	-5.35274	0.0385188	unspecified product	Armadillo-type fold;Pre-rRNA-processing protein Ipi1, N-terminal;Testis-expressed protein 10/pre-rRNA-processing protein Ipi1	Armadillo-type fold	N/A	protein coding gene
AAEL024603	53.4591	15.0226	90.3983	0	0	3.99751	-5.31269	5.87924e-05	unspecified product	N/A	N/A	N/A	ncRNA gene
AAEL026743	5.04331	53.0798	17.6866	2.00654	0	0	-5.2396	0.00331196	unspecified product	Restriction endonuclease type II-like;Viral alkaline exonuclease	Restriction endonuclease type II-like	N/A	protein coding gene
AAEL025400	12.1039	32.0482	27.5125	0	1.94991	0	-5.19978	0.000135946	unspecified product	N/A	N/A	N/A	pseudogene
AAEL024896	30.2598	23.0347	18.6692	0	0	1.99875	-5.1701	3.224e-05	unspecified product	MADF domain;Transcription factor Adf-1	N/A	N/A	protein coding gene
AAEL010365	117.005	2.00301	48.1469	2.00654	0.974954	1.99875	-5.06882	0.00109732	lamin, putative	N/A	N/A	N/A	protein coding gene
AAEL026630	163.403	150.226	183.744	11.036	3.89982	0	-5.05748	9.29022e-20	unspecified product	Ankyrin repeat;NACHT nucleoside triphosphatase;Ankyrin repeat-containing domain;P-loop containing nucleoside triphosphate hydrolase;Ankyrin repeat-containing domain superfamily	Ankyrin repeat-containing domain superfamily;P-loop containing nucleoside triphosphate hydrolase	N/A	protein coding gene
AAEL002803	23.1992	22.0331	19.6518	0	1.94991	0	-5.05639	6.18498e-05	unspecified product	Protein of unknown function DM4/12	N/A	N/A	protein coding gene
AAEL024231	60.5197	115.173	113.98	2.00654	6.82468	0	-5.03567	2.02873e-12	unspecified product	Ankyrin repeat;NACHT nucleoside triphosphatase;Ankyrin repeat-containing domain;P-loop containing nucleoside triphosphate hydrolase;Ankyrin repeat-containing domain superfamily	Ankyrin repeat-containing domain superfamily;P-loop containing nucleoside triphosphate hydrolase	N/A	protein coding gene
AAEL022354	24.2079	2.00301	4.91295	0	0.974954	0	-4.99654	0.0394062	unspecified product	N/A	N/A	N/A	ncRNA gene
AAEL022475	38.3291	16.0241	68.7813	2.00654	0	1.99875	-4.94218	6.13069e-06	unspecified product	Domain of unknown function DUF4806	N/A	N/A	protein coding gene
AAEL026316	21.1819	16.0241	18.6692	0	0	1.99875	-4.80504	0.000343204	unspecified product	N/A	N/A	N/A	ncRNA gene
AAEL026339	18.1559	35.0527	28.4951	0	0.974954	1.99875	-4.78007	8.28747e-06	unspecified product	N/A	N/A	N/A	ncRNA gene
AAEL020947	8.06929	13.0196	4.91295	0	0	0.999377	-4.70144	0.021364	unspecified product	N/A	N/A	N/A	ncRNA gene
AAEL021107	4.03465	25.0377	21.617	2.00654	0	0	-4.6589	0.00747697	unspecified product	N/A	N/A	N/A	ncRNA gene
AAEL027338	113.979	168.253	225.996	13.0425	6.82468	0.999377	-4.60621	1.55701e-15	unspecified product	Ankyrin repeat;NACHT nucleoside triphosphatase;Ankyrin repeat-containing domain;P-loop containing nucleoside triphosphate hydrolase;Ankyrin repeat-containing domain superfamily	Ankyrin repeat-containing domain superfamily;P-loop containing nucleoside triphosphate hydrolase	N/A	protein coding gene
AAEL023921	34.2945	17.0256	17.6866	1.00327	0.974954	0.999377	-4.53451	3.53656e-05	unspecified product	N/A	N/A	N/A	ncRNA gene
AAEL019766	74.6409	182.274	255.473	3.00982	11.6994	9.99377	-4.37448	5.75125e-13	unspecified product	G protein-coupled receptor, rhodopsin-like;GPCR, rhodopsin-like, 7TM	N/A	N/A	protein coding gene
AAEL000043	8.06929	2.00301	28.4951	0	1.94991	0	-4.3059	0.0379635	gustatory receptor 64e, putative	Gustatory receptor	N/A	N/A	protein coding gene
AAEL023843	63.5457	45.0678	65.8335	0	6.82468	1.99875	-4.3053	3.66565e-08	unspecified product	N/A	N/A	N/A	ncRNA gene
AAEL021888	17.1472	58.0874	1.96518	4.01309	0	0	-4.26581	0.0290271	unspecified product	Hemocyanin/hexamerin middle domain;Hemocyanin, C-terminal;Hemocyanin, N-terminal;Uncharacterised domain, di-copper centre;Hemocyanin/hexamerin;Immunoglobulin E-set;Hemocyanin, N-terminal domain superfamily	Hemocyanin, N-terminal domain superfamily;Uncharacterised domain, di-copper centre;Immunoglobulin E-set	N/A	protein coding gene
AAEL023345	60.5197	65.0979	4.91295	2.00654	0.974954	3.99751	-4.22522	0.00054036	unspecified product	DNA helicase Pif1-like;P-loop containing nucleoside triphosphate hydrolase	P-loop containing nucleoside triphosphate hydrolase	N/A	protein coding gene
AAEL025545	124.065	69.104	3.93036	3.00982	0	7.99502	-4.16272	0.00407095	unspecified product	Domain of unknown function DUF4806	N/A	N/A	protein coding gene
AAEL008858	12.1039	20.0301	2.94777	2.00654	0	0	-4.12794	0.0283235	deoxyribonuclease I, putative	DNA/RNA non-specific endonuclease;Non-specific endonuclease	N/A	N/A	protein coding gene
AAEL020650	2.01732	12.0181	38.321	0	0	2.99813	-4.12623	0.0354783	unspecified product	N/A	N/A	N/A	ncRNA gene
AAEL021447	46.3984	281.423	128.719	15.0491	5.84972	5.99626	-4.08533	2.17532e-08	unspecified product	Glycosyl transferase, family 43;Nucleotide-diphospho-sugar transferases	Nucleotide-diphospho-sugar transferases	N/A	protein coding gene
AAEL023728	56.485	103.155	105.137	9.02945	2.92486	3.99751	-4.05299	2.44014e-12	unspecified product	Ankyrin repeat;NACHT nucleoside triphosphatase;Ankyrin repeat-containing domain;P-loop containing nucleoside triphosphate hydrolase;Ankyrin repeat-containing domain superfamily	Ankyrin repeat-containing domain superfamily;P-loop containing nucleoside triphosphate hydrolase	N/A	protein coding gene
AAEL000387	1.00866	10.0151	38.321	2.00654	0.974954	0	-4.04879	0.0322221	unspecified product	Leucine-rich repeat	N/A	N/A	protein coding gene
AAEL026259	21.1819	12.0181	31.4429	2.00654	0	1.99875	-4.01251	0.000434358	unspecified product	N/A	N/A	N/A	protein coding gene
AAEL020064	38.3291	68.1024	42.2514	0	3.89982	5.99626	-3.90924	9.41193e-07	unspecified product	WD40 repeat;Anaphase-promoting complex subunit 4, WD40 domain;WD40-repeat-containing domain superfamily;WD repeat-containing protein 47	WD40-repeat-containing domain superfamily	N/A	protein coding gene
AAEL024682	29.2512	38.0572	36.3558	2.00654	2.92486	1.99875	-3.90289	1.66458e-07	unspecified product	THAP-type zinc finger;Transposase, Helix-turn-helix domain;Harbinger transposase-derived nuclease domain	N/A	N/A	protein coding gene
AAEL026324	240.061	80.1205	94.3286	20.0654	3.89982	3.99751	-3.88983	1.11608e-07	unspecified product	Harbinger transposase-derived nuclease domain	N/A	N/A	protein coding gene
AAEL029033	44.3811	7.01055	7.86072	3.00982	0	0.999377	-3.88549	0.0109503	unspecified product	N/A	N/A	N/A	protein coding gene
AAEL020094	65.563	163.246	138.545	15.0491	10.7245	0	-3.83321	1.49815e-06	unspecified product	N/A	N/A	N/A	ncRNA gene
AAEL027293	453.898	154.232	496.208	0	0	0	-3.7883	9.2054e-35	unspecified product	N/A	N/A	N/A	pseudogene
AAEL026648	142.221	147.221	124.789	0	0	0	-3.77434	3.32502e-36	unspecified product	N/A	N/A	N/A	protein coding gene
AAEL022329	42.3638	6.00904	5.89554	0	0	3.99751	-3.76294	0.0399111	unspecified product	N/A	N/A	N/A	ncRNA gene
AAEL014020	143.23	220.331	122.824	6.01963	15.5993	16.9894	-3.65512	6.56768e-16	unspecified product	N/A	N/A	N/A	protein coding gene
AAEL025392	6.05197	13.0196	18.6692	0	0	2.99813	-3.65399	0.0248717	unspecified product	N/A	N/A	N/A	protein coding gene
AAEL020539	15.1299	247.372	120.859	4.01309	10.7245	17.9888	-3.55018	0.000157428	unspecified product	Glycoside hydrolase family 47;Seven-hairpin glycosidases	Seven-hairpin glycosidases	N/A	protein coding gene
AAEL025849	30.2598	78.1175	34.3906	6.01963	2.92486	3.99751	-3.46354	1.98492e-06	unspecified product	DDRGK domain containing protein;Winged helix DNA-binding domain superfamily	Winged helix DNA-binding domain superfamily	N/A	protein coding gene
AAEL021546	15.1299	33.0497	17.6866	5.01636	0.974954	0	-3.4586	0.00316241	unspecified product	N/A	N/A	N/A	ncRNA gene
AAEL027068	13.1126	49.0738	32.4255	7.0229	1.94991	0	-3.39839	0.00239943	unspecified product	N/A	N/A	N/A	pseudogene
AAEL002395	117.005	6.00904	15.7214	2.00654	5.84972	5.99626	-3.32411	0.00640846	Cyclin-dependent kinase (Cdk8)	Protein kinase domain;Serine/threonine-protein kinase, active site;Protein kinase-like domain superfamily;Protein kinase, ATP binding site	Protein kinase-like domain superfamily	Cdk8	protein coding gene
AAEL024752	22.1906	48.0723	38.321	5.01636	5.84972	0	-3.32091	0.000211622	unspecified product	N/A	N/A	N/A	pseudogene
AAEL024595	77.6669	38.0572	27.5125	9.02945	3.89982	1.99875	-3.26231	2.70144e-05	unspecified product	Harbinger transposase-derived nuclease domain	N/A	N/A	protein coding gene
AAEL028089	35.3031	213.321	131.667	11.036	8.77459	20.9869	-3.22055	2.61864e-06	unspecified product	SANT/Myb domain;Homeobox-like domain superfamily;Transcription factor TFIIIB component B'', Myb domain	Homeobox-like domain superfamily	N/A	protein coding gene
AAEL011521	19.1646	52.0783	18.6692	3.00982	5.84972	0.999377	-3.18901	0.000647382	GPCR Methuselah Family	GPCR, family 2, secretin-like	N/A	GPRMTH6	protein coding gene
AAEL020423	233.001	182.274	207.326	26.0851	23.3989	18.9882	-3.18472	8.99924e-26	unspecified product	Tektin	N/A	N/A	protein coding gene
AAEL020632	180.55	7.01055	232.874	19.0622	10.7245	16.9894	-3.16804	0.000873119	unspecified product	N/A	N/A	N/A	protein coding gene
AAEL026480	17.1472	52.0783	73.6942	8.02618	2.92486	4.99689	-3.16377	6.24758e-05	unspecified product	N/A	N/A	N/A	ncRNA gene
AAEL000825	16.1386	21.0316	42.2514	4.01309	0.974954	3.99751	-3.14385	0.000516439	eukaryotic peptide chain release factor GTP-binding subunit (erf2) (translation release factor 3) (erf3) (erf-3)	Transcription factor, GTP-binding domain;Translation elongation factor EFTu/EF1A, C-terminal;Translation protein, beta-barrel domain superfamily;Translation elongation factor EF1A/initiation factor IF2gamma, C-terminal;HBS1-like protein, N-terminal;P-loop containing nucleoside triphosphate hydrolase;HBS1-like protein, N-terminal domain superfamily	HBS1-like protein, N-terminal domain superfamily;Translation protein, beta-barrel domain superfamily;Translation elongation factor EF1A/initiation factor IF2gamma, C-terminal;P-loop containing nucleoside triphosphate hydrolase	N/A	protein coding gene
AAEL027412	29.2512	4.00603	19.6518	2.00654	0	3.99751	-3.1395	0.0210643	unspecified product	DDE superfamily endonuclease domain;HTH CenpB-type DNA-binding domain;DNA binding HTH domain, Psq-type;Homeobox-like domain superfamily	Homeobox-like domain superfamily	N/A	protein coding gene
AAEL013056	10.0866	5.00753	10.8085	0	0.974954	1.99875	-3.12276	0.0374843	Lipase maturation factor [Source:UniProtKB/TrEMBL;Acc:Q16KB9]	Lipase maturation factor	N/A	N/A	protein coding gene
AAEL027737	49.4244	108.163	61.9032	9.02945	9.74954	6.99564	-3.09013	1.12705e-08	unspecified product	RNA recognition motif domain;RNA-binding domain superfamily	RNA-binding domain superfamily	N/A	protein coding gene
AAEL027653	16.1386	7.01055	17.6866	3.00982	1.94991	0	-3.0415	0.0149868	unspecified product	CID domain;RNA polymerase II-binding domain;ENTH/VHS	ENTH/VHS	N/A	protein coding gene
AAEL022069	22.1906	18.0271	12.7737	2.00654	3.89982	0.999377	-2.93989	0.0024411	unspecified product	N/A	N/A	N/A	ncRNA gene
AAEL022327	40.3465	38.0572	26.5299	10.0327	1.94991	1.99875	-2.9079	0.000321652	unspecified product	Bestrophin;Bestrophin/UPF0187	N/A	N/A	protein coding gene
AAEL009108	4.03465	10.0151	29.4777	0	3.89982	1.99875	-2.88349	0.0421316	protease m1 zinc metalloprotease	Peptidase M1, alanine aminopeptidase/leukotriene A4 hydrolase;Peptidase M1, membrane alanine aminopeptidase;ERAP1-like C-terminal domain;Aminopeptidase N-type;Aminopeptidase N-like , N-terminal	Aminopeptidase N-like , N-terminal	N/A	protein coding gene
AAEL021251	42.3638	60.0904	21.617	4.01309	1.94991	10.9931	-2.87129	0.000349054	unspecified product	N/A	N/A	N/A	protein coding gene
AAEL026175	46.3984	534.805	207.326	44.144	29.2486	34.9782	-2.86319	3.35435e-05	unspecified product	Lipid transport protein, N-terminal;von Willebrand factor, type D domain;Lipid transport, open beta-sheet;Lipovitellin-phosvitin complex, superhelical domain;Vitellinogen, open beta-sheet;Lipid transport protein, beta-sheet shell	Lipovitellin-phosvitin complex, superhelical domain;Lipid transport protein, beta-sheet shell	N/A	protein coding gene
AAEL001196	36.3118	222.334	23.5822	15.0491	15.5993	8.99439	-2.83173	0.000994418	cadherin	EGF-type aspartate/asparagine hydroxylation site;Cadherin, cytoplasmic domain;EGF-like domain;Laminin G domain;EGF-like calcium-binding domain;Cadherin-like;EGF-like, conserved site;Concanavalin A-like lectin/glucanase domain superfamily;Cadherin-like superfamily;Cadherin conserved site	Cadherin-like superfamily;Concanavalin A-like lectin/glucanase domain superfamily	N/A	protein coding gene
AAEL000404	19.1646	68.1024	8.84331	4.01309	9.74954	0	-2.80394	0.0245083	DNA repair helicase rad3/xp-d	RAD3/XPD family;Helicase-like, DEXD box c2 type;ATP-dependent helicase, C-terminal;DEAD2;Helical and beta-bridge domain;ATP-dependent helicase Rad3/Chl1-like;P-loop containing nucleoside triphosphate hydrolase	P-loop containing nucleoside triphosphate hydrolase	N/A	protein coding gene
AAEL021608	48.4157	58.0874	78.6072	8.02618	8.77459	9.99377	-2.78837	2.48005e-08	unspecified product	N/A	N/A	N/A	protein coding gene
AAEL027046	74.6409	64.0964	67.7987	0	0	0	-2.75995	1.24104e-18	unspecified product	Zinc finger C2H2-type;Zinc finger C2H2 superfamily	Zinc finger C2H2 superfamily	N/A	protein coding gene
AAEL007225	492.227	452.681	560.076	66.216	26.3238	130.918	-2.75167	1.24885e-09	dynein heavy chain	AAA+ ATPase domain;Dynein heavy chain region D6 P-loop domain;Dynein heavy chain, domain-1;Dynein heavy chain, domain-2;Dynein heavy chain, AAA module D4;Dynein heavy chain, coiled coil stalk;Dynein heavy chain;P-loop containing nucleoside triphosphate hydrolase;Dynein heavy chain, hydrolytic ATP-binding dynein motor region;Dynein heavy chain, ATP-binding dynein motor region;Dynein heavy chain, C…	P-loop containing nucleoside triphosphate hydrolase	N/A	protein coding gene
AAEL000932	43.3724	29.0437	31.4429	2.00654	9.74954	3.99751	-2.72087	0.0002198	unspecified product	Insulin-like;Insulin-like superfamily;Insulin-related peptide, invertebrates	Insulin-like superfamily	N/A	protein coding gene
AAEL025156	19.1646	23.0347	28.4951	6.01963	1.94991	2.99813	-2.68834	0.00078583	unspecified product	N/A	N/A	N/A	ncRNA gene
AAEL024260	728.254	1098.65	927.565	147.481	113.095	175.89	-2.65783	2.80795e-28	unspecified product	Acyl-CoA N-acyltransferase;N-acetyltransferase ESCO, zinc-finger;N-acetyltransferase ESCO, acetyl-transferase domain;N-acetyltransferase Eco1/Protein CHROMOSOME TRANSMISSION FIDELITY 7	Acyl-CoA N-acyltransferase	N/A	protein coding gene
AAEL026650	1054.05	570.859	1158.47	257.841	37.0483	147.908	-2.65212	0.00119153	unspecified product	F-box domain;F-box-like domain superfamily	F-box-like domain superfamily	N/A	protein coding gene
AAEL008251	8.06929	23.0347	5.89554	3.00982	2.92486	0	-2.64026	0.0475758	larval cuticle protein, putative	Insect cuticle protein;Chitin-binding type R&R consensus	N/A	N/A	protein coding gene
AAEL000502	23.1992	22.0331	8.84331	2.00654	6.82468	0	-2.61429	0.0282859	NADPH FAD oxidoreductase	Oxidoreductase FAD/NAD(P)-binding;Flavoprotein pyridine nucleotide cytochrome reductase;Sulfite reductase [NADPH] flavoprotein alpha-component-like, FAD-binding;Riboflavin synthase-like beta-barrel;Ferredoxin-NADP reductase (FNR), nucleotide-binding domain	Ferredoxin-NADP reductase (FNR), nucleotide-binding domain;Riboflavin synthase-like beta-barrel	N/A	protein coding gene
AAEL011179	42.3638	40.0603	32.4255	0	8.77459	9.99377	-2.61337	0.00263586	ring finger protein	Zinc finger, RING-type;Zinc finger, RING-type, conserved site;RAWUL domain	N/A	N/A	protein coding gene
AAEL025466	160.377	238.359	235.822	11.036	50.6976	41.9738	-2.61323	6.05188e-08	unspecified product	N/A	N/A	N/A	protein coding gene
AAEL022016	8.06929	18.0271	9.8259	2.00654	0	3.99751	-2.58087	0.0407975	pickpocket 205	Epithelial sodium channel	N/A	ppk205	protein coding gene
AAEL011073	4.03465	22.0331	15.7214	3.00982	0	3.99751	-2.5762	0.049523	gustatory receptor Gr19	7TM chemoreceptor	N/A	Gr19	protein coding gene
AAEL001392	83.7189	55.0829	198.483	19.0622	29.2486	8.99439	-2.55723	3.633e-05	unspecified product	N/A	N/A	N/A	protein coding gene
AAEL021934	27.2339	24.0362	82.5375	5.01636	8.77459	8.99439	-2.55398	0.000535688	unspecified product	N/A	N/A	N/A	protein coding gene
AAEL026494	79.6842	382.576	169.988	43.1407	27.2987	37.9763	-2.54392	2.69685e-06	unspecified product	SET domain;Histone-lysine N-methyltransferase KMT5B/KMT5C/SET9	N/A	N/A	protein coding gene
AAEL002446	2334.04	1772.67	1986.8	278.91	494.302	294.816	-2.51232	2.68008e-24	unspecified product	Suppressor of white apricot, N-terminal domain;Suppressor of white apricot	N/A	N/A	protein coding gene
AAEL025490	12.1039	32.0482	11.7911	4.01309	3.89982	1.99875	-2.49677	0.00798227	unspecified product	N/A	N/A	N/A	ncRNA gene
AAEL026313	11.0953	9.01356	12.7737	0	2.92486	2.99813	-2.47292	0.0415073	unspecified product	Immunoglobulin subtype;Immunoglobulin-like domain superfamily;Zwei Ig domain protein zig-8	Immunoglobulin-like domain superfamily	N/A	protein coding gene
AAEL006975	62.537	31.0467	46.1817	10.0327	4.87477	10.9931	-2.43195	4.84996e-05	leucine aminopeptidase	Peptidase M17, leucyl aminopeptidase, C-terminal;Peptidase M17, leucyl aminopeptidase, N-terminal;Peptidase M17, leucine aminopeptidase/peptidase B;Macro domain-like	Macro domain-like	N/A	protein coding gene
AAEL025032	13.1126	18.0271	14.7388	0	6.82468	1.99875	-2.37841	0.0403995	unspecified product	N/A	N/A	N/A	ncRNA gene
AAEL027446	32.2772	46.0693	55.025	10.0327	11.6994	3.99751	-2.37395	8.86806e-05	unspecified product	N/A	N/A	N/A	ncRNA gene
AAEL008493	383.291	429.646	466.73	39.1276	134.544	76.952	-2.35218	1.26762e-09	zinc finger protein	Zinc finger, AD-type;Zinc finger C2H2-type;Zinc finger C2H2 superfamily	Zinc finger C2H2 superfamily	N/A	protein coding gene
AAEL008754	14.1213	41.0618	46.1817	2.00654	14.6243	3.99751	-2.29685	0.0106105	unspecified product	Insect cuticle protein;Chitin-binding type R&R consensus	N/A	N/A	protein coding gene
AAEL027948	98.8488	67.1009	159.18	14.0458	19.4991	32.9794	-2.28906	4.11933e-06	unspecified product	N/A	N/A	N/A	ncRNA gene
AAEL022980	344.962	344.518	249.578	57.1865	106.27	28.9819	-2.28682	6.40499e-08	unspecified product	N/A	N/A	N/A	ncRNA gene
AAEL009498	137.178	835.256	96.2938	118.386	26.3238	75.9527	-2.27598	0.0487483	unspecified product	RNA polymerase Rpb2, domain 3;DNA-directed RNA polymerase, subunit 2	N/A	N/A	protein coding gene
AAEL000940	121.039	36.0542	77.6246	10.0327	13.6494	24.9844	-2.26993	0.000161096	unspecified product	N/A	N/A	N/A	protein coding gene
AAEL023325	89.7709	61.0919	5.89554	6.01963	19.4991	6.99564	-2.26939	0.0174403	unspecified product	N/A	N/A	N/A	protein coding gene
AAEL011174	7.06063	9.01356	16.704	1.00327	1.94991	3.99751	-2.23751	0.0466123	gustatory receptor Gr11	Gustatory receptor	N/A	Gr11	protein coding gene
AAEL026074	55.4764	57.0859	17.6866	9.02945	7.79963	10.9931	-2.22696	0.000805835	unspecified product	Protein of unknown function DUF4728	N/A	N/A	protein coding gene
AAEL014018	40.3465	58.0874	49.1295	0	0	0	-2.21953	1.7158e-12	unspecified product	N/A	N/A	N/A	protein coding gene
AAEL022385	30.2598	83.125	242.7	30.0982	39.9731	6.99564	-2.20804	0.00563296	pickpocket 201	Epithelial sodium channel	N/A	ppk201	protein coding gene
AAEL017251	4606.56	4382.59	4054.17	1111.63	1418.56	316.803	-2.1958	0.000283915	unspecified product	Piwi domain;Ribonuclease H-like superfamily;Argonaute, linker 1 domain;Argonaute linker 2 domain;Protein argonaute, N-terminal;PAZ domain superfamily	PAZ domain superfamily;Ribonuclease H-like superfamily	AGO2	protein coding gene
AAEL019765	756.496	277.417	432.34	71.2323	181.341	72.9545	-2.17128	1.71216e-06	unspecified product	Zinc finger C2H2-type;Zinc finger C2H2 superfamily	Zinc finger C2H2 superfamily	N/A	protein coding gene
AAEL024629	29.2512	12.0181	55.025	7.0229	13.6494	0.999377	-2.15164	0.0255219	unspecified product	N/A	N/A	N/A	ncRNA gene
AAEL028070	137.178	28.0422	23.5822	11.036	15.5993	15.99	-2.14709	0.00525085	unspecified product	Harbinger transposase-derived nuclease domain	N/A	N/A	protein coding gene
AAEL006563	21.1819	149.224	79.5898	22.072	17.5492	17.9888	-2.11752	0.00171105	Vitellogenic carboxypeptidase Precursor (EC 3.4.16.-)	Peptidase S10, serine carboxypeptidase;Serine carboxypeptidase, serine active site;Alpha/Beta hydrolase fold;Serine carboxypeptidases, histidine active site	Alpha/Beta hydrolase fold	Vcp	protein coding gene
AAEL027655	15.1299	19.0286	8.84331	4.01309	1.94991	3.99751	-2.11011	0.0231	unspecified product	N/A	N/A	N/A	ncRNA gene
AAEL007559	441.794	387.583	118.893	67.2192	82.8711	69.9564	-2.10749	2.52273e-06	guanyl-nucleotide exchange factor, putative	Ras-like guanine nucleotide exchange factor, N-terminal;Ras guanine-nucleotide exchange factors catalytic domain;Ras-like guanine nucleotide exchange factor;Ras guanine nucleotide exchange factor domain superfamily	Ras guanine nucleotide exchange factor domain superfamily	N/A	protein coding gene
AAEL010369	50.4331	76.1145	81.555	16.0524	15.5993	16.9894	-2.09705	1.60831e-06	phospholipase b, plb1	GDSL lipase/esterase;Phospholipase B;Phospholipase B1, membrane-associated	N/A	N/A	protein coding gene
AAEL020313	41.3551	19.0286	82.5375	14.0458	14.6243	4.99689	-2.08581	0.00448164	unspecified product	SH2 domain;SH2 domain superfamily	SH2 domain superfamily	N/A	protein coding gene
AAEL010434	27.2339	142.214	88.4331	44.144	3.89982	12.9919	-2.07898	0.0146556	vitellogenin-A1 precursor	Lipid transport protein, N-terminal;Lipovitellin-phosvitin complex, superhelical domain;Vitellinogen, open beta-sheet;Lipid transport protein, beta-sheet shell	Lipovitellin-phosvitin complex, superhelical domain;Lipid transport protein, beta-sheet shell	N/A	protein coding gene
AAEL004810	58.5024	107.161	126.754	28.0916	5.84972	35.9776	-2.06428	0.000858783	unspecified product	C2 domain;PDZ domain;Protein of unknown function DUF4799;PDZ superfamily	PDZ superfamily	N/A	protein coding gene
AAEL007776	495.253	516.777	476.556	44.144	282.737	29.9813	-2.0605	0.0396389	unspecified product	N/A	N/A	N/A	protein coding gene
AAEL025107	44.3811	40.0603	39.3036	0	0	0	-2.04138	7.55343e-11	unspecified product	N/A	N/A	N/A	ncRNA gene
AAEL000821	79.6842	53.0798	33.4081	14.0458	20.474	5.99626	-2.03611	0.000932576	odorant binding protein OBP6	GPCR family 3, C-terminal	N/A	OBP6	protein coding gene
AAEL002133	13.1126	20.0301	11.7911	8.02618	1.94991	0.999377	-2.03352	0.0493837	juvenile hormone-inducible protein, putative	Ecdysteroid kinase-like;Protein kinase-like domain superfamily;CHK kinase-like	Protein kinase-like domain superfamily	N/A	protein coding gene
AAEL006155	199.715	600.904	455.922	109.357	111.145	90.9433	-2.01241	1.29037e-07	Nicalin [Source:UniProtKB/TrEMBL;Acc:Q177H2]	Nicalin	N/A	N/A	protein coding gene
AAEL000459	58.5024	151.227	175.884	37.1211	16.5742	41.9738	-2.01103	0.000132339	unspecified product	Nucleotide-sugar transporter;Nucleotide-sugar transporter-related	N/A	N/A	protein coding gene
AAEL022981	298.564	430.648	195.535	70.229	63.372	97.939	-1.9978	1.09695e-08	unspecified product	N/A	N/A	N/A	pseudogene
AAEL001358	517.443	486.732	255.473	93.3043	119.919	105.934	-1.98068	1.80953e-10	unspecified product	N/A	N/A	N/A	protein coding gene
AAEL021854	34.2945	80.1205	39.3036	12.0393	1.94991	24.9844	-1.97972	0.0139306	unspecified product	BAT2, N-terminal;Protein PRRC2	N/A	N/A	protein coding gene
AAEL004349	43.3724	28.0422	5.89554	4.01309	12.6744	2.99813	-1.97352	0.0454667	tetraspanin, putative	Tetraspanin;Tetraspanin/Peripherin	N/A	N/A	protein coding gene
AAEL014139	619.318	435.655	475.573	103.337	177.442	111.93	-1.96252	9.42243e-13	proacrosin, putative	Serine proteases, trypsin domain;Peptidase S1A, chymotrypsin family;Peptidase S1, PA clan;Serine proteases, trypsin family, histidine active site;Serine proteases, trypsin family, serine active site	Peptidase S1, PA clan	N/A	protein coding gene
AAEL009562	137.178	195.294	164.092	39.1276	44.8479	43.9726	-1.95642	3.37573e-11	unspecified product	Zinc finger, SWIM-type	N/A	N/A	protein coding gene
AAEL009784	31.2685	16.0241	21.617	6.01963	3.89982	7.99502	-1.94358	0.00780761	cuticle protein, putative	Insect cuticle protein;Chitin-binding type R&R consensus	N/A	N/A	protein coding gene
AAEL009642	46.3984	285.429	281.021	56.1832	64.347	38.9757	-1.94192	0.000982895	cathepsin b	Cysteine peptidase, cysteine active site;Peptidase C1A, papain C-terminal;Papain-like cysteine peptidase superfamily	Papain-like cysteine peptidase superfamily	N/A	protein coding gene
AAEL020454	28.2425	8.01205	50.1121	11.036	1.94991	9.99377	-1.91012	0.0409684	unspecified product	N/A	N/A	N/A	ncRNA gene
AAEL024591	671.768	548.826	1517.12	292.955	170.617	269.832	-1.90029	6.5572e-07	unspecified product	Low temperature viability protein Ltv1	N/A	N/A	protein coding gene
AAEL006394	115.996	83.125	54.0424	10.0327	41.923	15.99	-1.89761	0.00144572	unspecified product	Immunoglobulin subtype 2;Immunoglobulin subtype;Immunoglobulin-like domain superfamily	Immunoglobulin-like domain superfamily	N/A	protein coding gene
AAEL014772	15.1299	18.0271	21.617	2.00654	8.77459	3.99751	-1.88998	0.0252283	unspecified product	Glycosyl transferase family 29	N/A	N/A	protein coding gene
AAEL004031	51.4417	127.191	47.1643	9.02945	40.9481	11.9925	-1.86539	0.00715304	unspecified product	Protein of unknown function DM4/12	N/A	N/A	protein coding gene
AAEL021274	110.953	37.0557	46.1817	10.0327	28.2737	14.9907	-1.86534	0.00308328	unspecified product	N/A	N/A	N/A	ncRNA gene
AAEL024608	21.1819	47.0708	60.9206	14.0458	18.5241	2.99813	-1.86065	0.0128948	unspecified product	N/A	N/A	N/A	ncRNA gene
AAEL023443	17.1472	24.0362	39.3036	5.01636	4.87477	12.9919	-1.81448	0.0148553	unspecified product	N/A	N/A	N/A	ncRNA gene
AAEL025652	13.1126	176.265	48.1469	35.1145	8.77459	23.9851	-1.80714	0.0381363	unspecified product	G protein-coupled receptor, rhodopsin-like;GPCR, rhodopsin-like, 7TM	N/A	N/A	protein coding gene
AAEL011053	166.429	165.249	175.884	48.1571	49.7227	49.9689	-1.77946	4.37446e-12	unspecified product	Zinc finger, AD-type;Zinc finger C2H2-type;Zinc finger C2H2 superfamily	Zinc finger C2H2 superfamily	N/A	protein coding gene
AAEL025712	25.2165	28.0422	51.0947	13.0425	11.6994	5.99626	-1.76337	0.00526849	unspecified product	Small VCP/p97-interacting protein	N/A	N/A	protein coding gene
AAEL021082	217.871	139.209	269.23	25.0818	88.7208	71.9552	-1.75345	0.00015639	unspecified product	Transcription factor, T-box;p53-like transcription factor, DNA-binding;Transcription factor, T-box, conserved site;Optomotor-blind protein, N-terminal	p53-like transcription factor, DNA-binding	N/A	protein coding gene
AAEL015136	44.3811	74.1115	35.3732	35.1145	5.84972	4.99689	-1.74319	0.0297551	Niemann-Pick Type C-2, putative	MD-2-related lipid-recognition domain;Immunoglobulin E-set;Npc2 like, ML domain;Sterol transport protein NPC2-like	Immunoglobulin E-set	N/A	protein coding gene
AAEL006137	12.1039	80.1205	41.2688	9.02945	24.3738	6.99564	-1.72438	0.0358055	Serine Protease Inhibitor (serpin) homologue - unlikely to be inhibitory.	Serpin family;Serpin domain;Serpin superfamily	Serpin superfamily	SRPN19	protein coding gene
AAEL020698	64.5543	43.0648	22.5996	15.0491	15.5993	8.99439	-1.71581	0.004771	unspecified product	N/A	N/A	N/A	protein coding gene
AAEL021061	82.7102	43.0648	82.5375	21.0687	23.3989	18.9882	-1.71493	0.000160704	unspecified product	Autophagy-related protein 3	N/A	N/A	protein coding gene
AAEL027426	24.2079	25.0377	21.617	4.01309	7.79963	9.99377	-1.70026	0.0119217	unspecified product	N/A	N/A	N/A	ncRNA gene
AAEL003226	111.961	15.0226	66.8161	28.0916	15.5993	15.99	-1.69923	0.0176944	pupal cuticle protein 78E, putative	Insect cuticle protein;Chitin-binding type R&R consensus	N/A	N/A	protein coding gene
AAEL015002	126.083	100.151	137.563	66.216	15.5993	30.9807	-1.68941	0.000851685	aldo-keto reductase	Aldo/keto reductase, conserved site;Aldo/keto reductase;NADP-dependent oxidoreductase domain;NADP-dependent oxidoreductase domain superfamily	NADP-dependent oxidoreductase domain superfamily	N/A	protein coding gene
AAEL008498	17.1472	17.0256	32.4255	4.01309	9.74954	6.99564	-1.6818	0.0233583	cohesin-subunit, putative	Coiled-coil domain-containing protein 40	N/A	N/A	protein coding gene
AAEL007880	184.585	142.214	254.491	45.1472	61.4221	75.9527	-1.67119	1.04038e-06	ornithine decarboxylase	Ornithine/DAP/Arg decarboxylase;Ornithine decarboxylase;Alanine racemase/group IV decarboxylase, C-terminal;Orn/DAP/Arg decarboxylase 2, C-terminal;Orn/DAP/Arg decarboxylase 2, N-terminal;PLP-binding barrel	Alanine racemase/group IV decarboxylase, C-terminal;PLP-binding barrel	N/A	protein coding gene
AAEL007302	151.299	233.351	162.127	58.1898	63.372	50.9682	-1.66411	3.29881e-08	unspecified product	Acyltransferase 3;Nose resistant-to-fluoxetine protein, N-terminal	N/A	N/A	protein coding gene
AAEL027788	26.2252	22.0331	14.7388	8.02618	1.94991	9.99377	-1.65746	0.0400198	unspecified product	N/A	N/A	N/A	ncRNA gene
AAEL001268	964.28	368.554	304.603	222.726	198.891	100.937	-1.64779	0.000273155	unspecified product	Ankyrin repeat;Ion transport domain;Ankyrin repeat-containing domain;Ankyrin repeat-containing domain superfamily	Ankyrin repeat-containing domain superfamily	N/A	protein coding gene
AAEL026764	10.0866	23.0347	22.5996	9.02945	5.84972	2.99813	-1.64009	0.0459251	unspecified product	Homeobox domain;Homeobox-like domain superfamily;Homeobox protein SIX1, N-terminal SD domain	Homeobox-like domain superfamily	N/A	protein coding gene
AAEL022146	69.5976	60.0904	38.321	12.0393	14.6243	27.9826	-1.62035	0.00213129	unspecified product	N/A	N/A	N/A	ncRNA gene
AAEL005939	697.994	570.859	646.544	181.592	314.91	128.92	-1.61474	2.91445e-07	mpv17 protein	Mpv17/PMP22	N/A	N/A	protein coding gene
AAEL019831	126.083	135.203	104.155	72.2356	5.84972	41.9738	-1.60589	0.0158332	unspecified product	Alkylated DNA repair protein AlkB;Alpha-ketoglutarate-dependent dioxygenase AlkB-like	N/A	N/A	protein coding gene
AAEL009990	972.35	358.539	747.751	209.684	375.357	99.9377	-1.60151	0.000570379	unspecified product	N/A	N/A	N/A	protein coding gene
AAEL009130	163.403	213.321	165.075	61.1996	17.5492	99.9377	-1.60033	0.00211362	cytochrome P450	Cytochrome P450;Cytochrome P450, E-class, group I;Cytochrome P450, conserved site;Cytochrome P450 superfamily	Cytochrome P450 superfamily	CYP6Z7	protein coding gene
AAEL002341	305.624	228.343	331.133	106.347	46.7978	133.917	-1.59151	2.80244e-05	unspecified product	SNF2-related, N-terminal domain;Helicase, C-terminal;Helicase superfamily 1/2, ATP-binding domain;P-loop containing nucleoside triphosphate hydrolase	P-loop containing nucleoside triphosphate hydrolase	N/A	protein coding gene
AAEL026987	210.81	122.184	95.3112	85.2781	20.474	37.9763	-1.57529	0.00364897	unspecified product	N/A	N/A	N/A	protein coding gene
AAEL008824	56.485	86.1296	39.3036	15.0491	25.3488	20.9869	-1.56734	0.00164841	unspecified product	N/A	N/A	N/A	protein coding gene
AAEL026087	138.187	109.164	245.647	62.2029	41.923	62.9608	-1.56099	7.78417e-05	37 kDa salivary gland allergen Aed a 2 [Source:UniProtKB/Swiss-Prot;Acc:P18153]	Pheromone/general odorant binding protein;Pheromone/general odorant binding protein superfamily	Pheromone/general odorant binding protein superfamily	D7	protein coding gene
AAEL018121	24.2079	28.0422	66.8161	0	0	0	-1.55746	3.03754e-07	unspecified product	Low-density lipoprotein (LDL) receptor class A repeat;EB domain;Low-density lipoprotein (LDL) receptor class A, conserved site;LDL receptor-like superfamily	LDL receptor-like superfamily	N/A	protein coding gene
AAEL020580	66.5717	41.0618	42.2514	16.0524	27.2987	7.99502	-1.54553	0.00747706	unspecified product	N/A	N/A	N/A	ncRNA gene
AAEL025890	12.1039	18.0271	30.4603	5.01636	8.77459	6.99564	-1.54346	0.0409016	unspecified product	N/A	N/A	N/A	ncRNA gene
AAEL020701	30.2598	31.0467	63.8683	6.01963	27.2987	9.99377	-1.5311	0.0303479	unspecified product	N/A	N/A	N/A	ncRNA gene
AAEL013974	3336.65	1402.11	723.186	576.881	426.055	893.443	-1.52617	0.030594	unspecified product	tRNA/rRNA methyltransferase, SpoU type;Armadillo-type fold;Alpha/beta knot methyltransferases	Armadillo-type fold;Alpha/beta knot methyltransferases	N/A	protein coding gene
AAEL025488	72.6236	13.0196	104.155	32.1047	14.6243	19.9875	-1.50835	0.039041	unspecified product	FYVE zinc finger;Zinc finger, FYVE/PHD-type;Lateral signaling target protein 2, FYVE domain	Zinc finger, FYVE/PHD-type	N/A	protein coding gene
AAEL023847	71.615	31.0467	71.7291	22.072	25.3488	13.9913	-1.50573	0.00440518	unspecified product	N/A	N/A	N/A	protein coding gene
AAEL024747	248.131	365.55	304.603	58.1898	149.168	121.924	-1.47962	3.41967e-05	unspecified product	Electron transfer flavoprotein, alpha subunit, C-terminal;Electron transfer flavoprotein subunit alpha, conserved site;DHS-like NAD/FAD-binding domain superfamily	DHS-like NAD/FAD-binding domain superfamily	N/A	protein coding gene
AAEL026460	2748.6	2083.13	3097.55	1149.75	502.101	1195.26	-1.4777	0.00483891	Histone H3 [Source:UniProtKB/TrEMBL;Acc:Q16N56]	Histone H3/CENP-A;Histone H2A/H2B/H3;Histone-fold	Histone-fold	N/A	protein coding gene
AAEL008884	335.884	457.688	286.916	155.507	54.5974	178.889	-1.47387	0.00032642	unspecified product	N/A	N/A	N/A	protein coding gene
AAEL025003	123.057	118.178	12.7737	0	0	0	-1.45832	1.07973e-06	unspecified product	N/A	N/A	N/A	protein coding gene
AAEL012873	41.3551	48.0723	104.155	20.0654	31.1985	19.9875	-1.44195	0.00632518	angiotensin-converting enzyme (dipeptidyl carboxypeptidase	Peptidase M2, peptidyl-dipeptidase A	N/A	N/A	protein coding gene
AAEL024654	758.513	661.996	266.282	252.825	212.54	155.903	-1.441	0.000128805	unspecified product	F-box domain;F-box-like domain superfamily	F-box-like domain superfamily	N/A	protein coding gene
AAEL024207	216.862	308.464	163.11	88.2879	58.4972	106.933	-1.44009	3.52617e-05	unspecified product	Zinc finger, FYVE/PHD-type	Zinc finger, FYVE/PHD-type	N/A	protein coding gene
AAEL026841	14.1213	93.1401	55.025	0	0	0	-1.43263	1.65849e-06	unspecified product	B-box-type zinc finger	N/A	N/A	protein coding gene
AAEL008876	65.563	52.0783	96.2938	17.0556	39.9731	22.9857	-1.41884	0.00358212	deoxyribonuclease I, putative	DNA/RNA non-specific endonuclease;Non-specific endonuclease	N/A	N/A	protein coding gene
AAEL025458	62.537	194.292	127.737	48.1571	47.7727	47.9701	-1.41817	0.00144801	unspecified product	Serine-threonine/tyrosine-protein kinase, catalytic domain;Tyrosine-protein kinase, active site;Protein kinase-like domain superfamily;Protein kinase, ATP binding site;Tyrosine-protein kinase, catalytic domain;Cadherin conserved site	Protein kinase-like domain superfamily	N/A	protein coding gene
AAEL000874	1327.4	555.836	975.712	346.129	443.604	299.813	-1.39176	9.14271e-06	Apaf-1 Related Killer	NB-ARC;P-loop containing nucleoside triphosphate hydrolase;WD40-repeat-containing domain superfamily;APAF-1 helical domain	WD40-repeat-containing domain superfamily;P-loop containing nucleoside triphosphate hydrolase	ARK	protein coding gene
AAEL002360	80.6929	93.1401	154.267	48.1571	46.7978	31.9801	-1.37004	0.000545929	serine-type enodpeptidase,	Serine proteases, trypsin domain;Peptidase S1A, chymotrypsin family;Peptidase S1, PA clan;Serine proteases, trypsin family, histidine active site;Serine proteases, trypsin family, serine active site	Peptidase S1, PA clan	N/A	protein coding gene
AAEL000842	51.4417	61.0919	61.9032	31.1014	17.5492	18.9882	-1.36678	0.00177049	microsomal dipeptidase	Membrane dipeptidase, active site;Peptidase M19;Metal-dependent hydrolase	Metal-dependent hydrolase	N/A	protein coding gene
AAEL008873	26.2252	29.0437	39.3036	8.02618	12.6744	15.99	-1.36601	0.0175968	pupal cuticle protein 78E, putative	Insect cuticle protein	N/A	N/A	protein coding gene
AAEL022749	231.992	250.377	275.125	94.3076	50.6976	151.905	-1.35121	0.000364237	unspecified product	N/A	N/A	N/A	pseudogene
AAEL009269	1416.16	1130.7	1507.29	708.31	378.282	504.685	-1.34922	6.06171e-08	unspecified product	WD40 repeat;AAA+ ATPase domain;NACHT nucleoside triphosphatase;Quinoprotein alcohol dehydrogenase-like superfamily;WD40 repeat, conserved site;P-loop containing nucleoside triphosphate hydrolase	Quinoprotein alcohol dehydrogenase-like superfamily;P-loop containing nucleoside triphosphate hydrolase	N/A	protein coding gene
AAEL027636	54.4677	157.237	128.719	44.144	47.7727	41.9738	-1.34628	0.00251036	unspecified product	N/A	N/A	N/A	pseudogene
AAEL027291	47.4071	24.0362	17.6866	0	0	0	-1.34595	6.00511e-06	unspecified product	N/A	N/A	N/A	ncRNA gene
AAEL014174	44.3811	60.0904	26.5299	21.0687	19.4991	10.9931	-1.34523	0.0157263	TOG domain-containing protein [Source:UniProtKB/TrEMBL;Acc:A0A1S4G1N2]	Armadillo-type fold;CLASP N-terminal domain;TOG domain	Armadillo-type fold	N/A	protein coding gene
AAEL007876	137.178	137.206	564.007	94.3076	121.869	113.929	-1.34469	0.0102756	tyrosine protein kinase with ig domain	Serine-threonine/tyrosine-protein kinase, catalytic domain;Immunoglobulin subtype 2;Immunoglobulin subtype;Tyrosine-protein kinase, active site;Protein kinase-like domain superfamily;Immunoglobulin I-set;Immunoglobulin-like domain superfamily	Immunoglobulin-like domain superfamily;Protein kinase-like domain superfamily	N/A	protein coding gene
AAEL011202	3868.22	5068.62	4228.08	1858.06	1529.7	1797.88	-1.3441	4.01198e-17	bhlhzip transcription factor bigmax	Myc-type, basic helix-loop-helix (bHLH) domain;Max-like protein X;Helix-loop-helix DNA-binding domain superfamily	Helix-loop-helix DNA-binding domain superfamily	N/A	protein coding gene
AAEL017514	464.993	382.576	281.021	108.353	174.517	164.897	-1.3337	3.17238e-06	unspecified product	N/A	N/A	N/A	protein coding gene
AAEL004970	681.855	642.967	477.539	305.998	205.715	207.87	-1.32465	5.06481e-08	unspecified product	DhaK domain	N/A	N/A	protein coding gene
AAEL024636	67.5803	29.0437	53.0598	22.072	32.1735	5.99626	-1.31308	0.0486085	unspecified product	N/A	N/A	N/A	ncRNA gene
AAEL026797	20.1732	37.0557	21.617	8.02618	9.74954	13.9913	-1.31151	0.0385625	unspecified product	Coiled-coil domain-containing protein 28	N/A	N/A	protein coding gene
AAEL005955	74.6409	98.1476	31.4429	39.1276	18.5241	24.9844	-1.30536	0.0183065	caspase	Peptidase C14 family;Peptidase C14A, caspase catalytic domain;Caspase-like domain superfamily	Caspase-like domain superfamily	CASPS17	protein coding gene
AAEL010137	155.334	133.2	85.4853	72.2356	29.2486	49.9689	-1.30424	0.00217235	ketoreductase, putative	Short-chain dehydrogenase/reductase SDR;Short-chain dehydrogenase/reductase, conserved site;NAD(P)-binding domain superfamily	NAD(P)-binding domain superfamily	N/A	protein coding gene
AAEL021059	64.5543	56.0844	54.0424	31.1014	31.1985	8.99439	-1.29286	0.0159212	unspecified product	N/A	N/A	N/A	ncRNA gene
AAEL012380	56.485	48.0723	51.0947	20.0654	17.5492	25.9838	-1.29126	0.00252246	Peptidoglycan Recognition Protein (Long)	N-acetylmuramoyl-L-alanine amidase domain;Peptidoglycan recognition protein family domain, metazoa/bacteria;Peptidoglycan recognition protein;N-acetylmuramoyl-L-alanine amidase/PGRP domain superfamily	N-acetylmuramoyl-L-alanine amidase/PGRP domain superfamily	PGRPLA	protein coding gene
AAEL025379	1547.29	1088.64	1903.28	881.876	469.928	508.683	-1.28676	1.14527e-05	unspecified product	Armadillo-type fold	Armadillo-type fold	N/A	protein coding gene
AAEL010263	34.2945	47.0708	51.0947	18.0589	26.3238	9.99377	-1.2845	0.0165316	unspecified product	N/A	N/A	N/A	protein coding gene
AAEL027035	21.1819	52.0783	37.3384	12.0393	20.474	12.9919	-1.28123	0.0296005	unspecified product	Homeobox domain;Homeobox-like domain superfamily;Homeobox, conserved site;Homeobox domain, metazoa;Homeobox protein MOX-1/MOX-2	Homeobox-like domain superfamily	N/A	protein coding gene
AAEL009837	407.499	354.533	356.68	122.399	182.316	155.903	-1.2802	9.42102e-09	unspecified product	N/A	N/A	N/A	protein coding gene
AAEL006856	194.672	247.372	94.3286	113.37	25.3488	83.9477	-1.26835	0.0191323	unspecified product	Bromodomain associated domain;Transcription factor TFIID, subunit 8, C-terminal;Transcription initiation factor TFIID subunit 8	N/A	N/A	protein coding gene
AAEL027264	138.187	177.267	192.588	81.265	51.6726	78.9508	-1.26164	3.3398e-05	unspecified product	Cytochrome P450;Cytochrome P450, E-class, group I;Cytochrome P450 superfamily	Cytochrome P450 superfamily	N/A	protein coding gene
AAEL005316	21.1819	30.0452	34.3906	12.0393	9.74954	13.9913	-1.25875	0.028149	unspecified product	N/A	N/A	N/A	protein coding gene
AAEL024798	21.1819	58.0874	83.5201	17.0556	31.1985	19.9875	-1.25428	0.0389639	unspecified product	N/A	N/A	N/A	pseudogene
AAEL019467	891.657	485.731	381.245	242.792	290.536	205.872	-1.25042	0.000133994	unspecified product	BTB/POZ domain;Rap GTPase activating protein domain;SKP1/BTB/POZ domain superfamily;Rap/Ran-GAP superfamily	Rap/Ran-GAP superfamily;SKP1/BTB/POZ domain superfamily	N/A	protein coding gene
AAEL000912	34.2945	65.0979	105.137	40.1309	31.1985	14.9907	-1.24454	0.0292642	Fatty acyl-CoA reductase [Source:UniProtKB/TrEMBL;Acc:A0A1S4EX80]	Male sterility, NAD-binding;Fatty acyl-CoA reductase;Fatty acyl-CoA reductase, C-terminal;NAD(P)-binding domain superfamily	NAD(P)-binding domain superfamily	N/A	protein coding gene
AAEL029068	98.8488	54.0814	55.025	17.0556	41.923	28.9819	-1.24134	0.0124624	unspecified product	EGF-like domain;CUB domain;C-type lectin-like;EGF-like, conserved site;C-type lectin fold;Spermadhesin, CUB domain superfamily	Spermadhesin, CUB domain superfamily;C-type lectin fold	N/A	protein coding gene
AAEL012073	223.923	137.206	243.682	96.3141	92.6206	66.9583	-1.24094	0.000107109	unspecified product	Lanthionine synthetase C-like;LanC-like protein, eukaryotic	N/A	N/A	protein coding gene
AAEL005936	535.599	415.625	432.34	218.713	202.79	168.895	-1.22863	3.09954e-09	unspecified product	cAMP-dependent protein kinase inhibitor	N/A	N/A	protein coding gene
AAEL019618	2598.31	3704.57	5129.12	971.167	2343.79	1564.03	-1.22843	0.000193411	unspecified product	Immunoglobulin subtype 2;Immunoglobulin subtype;Titin repeats;Immunoglobulin I-set;Immunoglobulin-like domain superfamily	Immunoglobulin-like domain superfamily	N/A	protein coding gene
AAEL007801	47.4071	81.122	114.963	46.1505	38.9982	18.9882	-1.22539	0.0149557	exonuclease	Ribonuclease H-like superfamily;Exonuclease, RNase T/DNA polymerase III	Ribonuclease H-like superfamily	N/A	protein coding gene
AAEL012418	666.725	716.077	476.556	353.152	201.815	243.848	-1.21887	5.86635e-06	deoxyribonuclease ii	Deoxyribonuclease II	N/A	N/A	protein coding gene
AAEL011858	398.421	430.648	474.591	235.769	233.989	90.9433	-1.21726	0.000444092	transcription factor IIIA, putative	Zinc finger, AD-type;Zinc finger C2H2-type;Zinc finger C2H2 superfamily	Zinc finger C2H2 superfamily	N/A	protein coding gene
AAEL027466	22.1906	28.0422	15.7214	0	0	0	-1.21575	3.19342e-05	unspecified product	N/A	N/A	N/A	ncRNA gene
AAEL000399	69.5976	123.185	83.5201	41.1342	40.9481	36.977	-1.21457	0.00108222	unspecified product	Amino acid transporter, transmembrane domain	N/A	N/A	protein coding gene
AAEL012845	564.85	1808.72	595.449	516.685	384.132	383.761	-1.20869	0.0033364	Mitochondrial import inner membrane translocase subunit TIM44 [Source:UniProtKB/TrEMBL;Acc:Q16KX3]	Tim44-like domain;Mitochondrial import inner membrane translocase subunit Tim44;NTF2-like domain superfamily;Tim44-like	NTF2-like domain superfamily	N/A	protein coding gene
AAEL007453	178.533	80.1205	270.212	72.2356	118.944	37.9763	-1.20657	0.0209506	unspecified product	Zinc finger C2H2-type;Zinc finger C2H2 superfamily	Zinc finger C2H2 superfamily	N/A	protein coding gene
AAEL006584	77.6669	39.0588	43.234	28.0916	25.3488	15.99	-1.20407	0.0166199	unspecified product	Cysteine-rich flanking region, C-terminal	N/A	N/A	protein coding gene
AAEL014203	1043.96	969.458	1221.36	507.656	389.007	513.68	-1.19762	7.39124e-11	nervy	Zinc finger, MYND-type;TAFH/NHR1;CBFA2T family;NHR2-like;TAFH/NHR1 domain superfamily	TAFH/NHR1 domain superfamily	N/A	protein coding gene
AAEL021738	1140.8	548.826	710.412	340.109	404.606	302.811	-1.19607	2.80006e-05	unspecified product	ABC transporter-like;AAA+ ATPase domain;ABC transporter, conserved site;ABC transporter A;P-loop containing nucleoside triphosphate hydrolase	P-loop containing nucleoside triphosphate hydrolase	N/A	protein coding gene
AAEL010710	235.018	74.1115	108.085	62.2029	65.3219	55.9651	-1.18509	0.00919248	gamma-aminobutyric-acid receptor a beta subunit 1, 2, 3,	Gamma-aminobutyric-acid A receptor, beta subunit;Gamma-aminobutyric acid A receptor/Glycine receptor alpha;Neurotransmitter-gated ion-channel transmembrane domain;Neurotransmitter-gated ion-channel;Neurotransmitter-gated ion-channel ligand-binding domain;Neurotransmitter-gated ion-channel, conserved site;Neurotransmitter-gated ion-channel transmembrane domain superfamily;Neurotransmitter-gated io…	Neurotransmitter-gated ion-channel ligand-binding domain superfamily;Neurotransmitter-gated ion-channel transmembrane domain superfamily	N/A	protein coding gene
AAEL009843	185.594	150.226	584.641	195.638	140.393	70.9558	-1.17737	0.0273498	serine-type enodpeptidase,	Serine proteases, trypsin domain;Peptidase S1A, chymotrypsin family;Peptidase S1, PA clan;Serine proteases, trypsin family, histidine active site;Serine proteases, trypsin family, serine active site	Peptidase S1, PA clan	N/A	protein coding gene
AAEL027000	90.7795	202.304	172.936	69.2258	99.4453	37.9763	-1.17322	0.00856419	unspecified product	Growth arrest/ DNA-damage-inducible protein-interacting protein 1	N/A	N/A	protein coding gene
AAEL005967	51.4417	36.0542	24.5647	16.0524	12.6744	20.9869	-1.17257	0.0330558	unspecified product	WD40 repeat;Quinoprotein alcohol dehydrogenase-like superfamily;WD40-repeat-containing domain superfamily	WD40-repeat-containing domain superfamily;Quinoprotein alcohol dehydrogenase-like superfamily	N/A	protein coding gene
AAEL011825	774.652	914.375	834.219	434.417	428.98	263.836	-1.1625	3.52772e-07	aryl hydrocarbon receptor	PAS domain;PAC motif;Myc-type, basic helix-loop-helix (bHLH) domain;PAS fold-3;PAS fold;PAS domain superfamily;Helix-loop-helix DNA-binding domain superfamily;Aryl hydrocarbon receptor/Aryl hydrocarbon receptor repressor	Helix-loop-helix DNA-binding domain superfamily;PAS domain superfamily	N/A	protein coding gene
AAEL023075	113.979	195.294	213.222	89.2912	57.5223	86.9458	-1.16039	0.000842413	unspecified product	N/A	N/A	N/A	pseudogene
AAEL006128	42.3638	45.0678	41.2688	18.0589	13.6494	25.9838	-1.15757	0.0152598	unspecified product	Meckelin	N/A	N/A	protein coding gene
AAEL014021	620.327	949.428	714.343	372.214	291.511	360.775	-1.1567	1.39595e-07	mediator of RNA polymerase II transcription subunit 23 (Med23)	Mediator complex, subunit Med23	N/A	Med23	protein coding gene
AAEL007055	283.434	319.481	504.069	142.465	220.34	134.916	-1.15323	0.000219674	lipase	Triacylglycerol lipase family;Lipase/vitellogenin;Alpha/Beta hydrolase fold;Lipase, N-terminal	Alpha/Beta hydrolase fold	N/A	protein coding gene
AAEL023900	37.3205	30.0452	47.1643	17.0556	21.449	12.9919	-1.15318	0.0233525	unspecified product	AAA+ ATPase domain;Dynein heavy chain region D6 P-loop domain;Dynein heavy chain, domain-2;Dynein heavy chain, AAA module D4;Dynein heavy chain, coiled coil stalk;Dynein heavy chain;P-loop containing nucleoside triphosphate hydrolase;Dynein heavy chain, hydrolytic ATP-binding dynein motor region;Dynein heavy chain, ATP-binding dynein motor region;Dynein heavy chain, C-terminal domain;Dynein heavy…	P-loop containing nucleoside triphosphate hydrolase	N/A	protein coding gene
AAEL022986	782.721	345.52	270.212	277.906	169.642	182.886	-1.14941	0.00413525	unspecified product	Bromodomain;Bromodomain-like superfamily	Bromodomain-like superfamily	N/A	protein coding gene
AAEL021919	128.1	192.289	92.3634	86.2814	23.3989	76.952	-1.14508	0.0236709	unspecified product	N/A	N/A	N/A	ncRNA gene
AAEL010593	4584.37	3626.46	2590.11	1989.49	1054.9	1853.84	-1.14082	4.99476e-05	unspecified product	N/A	N/A	N/A	protein coding gene
AAEL023605	178.533	210.316	55.025	68.2225	71.1716	61.9614	-1.14041	0.016902	unspecified product	GPI mannosyltransferase;Alpha-1,2-mannosyltransferase ALG9-like	N/A	N/A	protein coding gene
AAEL021734	466.002	226.34	433.322	95.3108	245.688	169.894	-1.13968	0.00357309	Glycerol-3-phosphate acyltransferase [Source:UniProtKB/TrEMBL;Acc:A0A1S4FFL0]	Phospholipid/glycerol acyltransferase;Glycerol-3-phosphate O-acyltransferase/Dihydroxyacetone phosphate acyltransferase;GPAT/DHAPAT, acyltransferase domain	N/A	N/A	protein coding gene
AAEL010253	484.157	307.463	209.292	169.553	81.8961	203.873	-1.13636	0.00503526	unspecified product	Origin recognition complex, subunit 6;Origin recognition complex, subunit 6, metazoa/plant	N/A	N/A	protein coding gene
AAEL004555	2629.58	2215.33	1768.66	1164.8	770.214	1079.33	-1.13359	2.30067e-07	unspecified product	N/A	N/A	N/A	protein coding gene
AAEL013049	354.04	228.343	300.672	129.422	116.994	158.901	-1.12345	1.505e-05	nitrilase, putative	Histidine triad (HIT) protein;Carbon-nitrogen hydrolase;HIT-like superfamily;Carbon-nitrogen hydrolase superfamily;FHIT family	HIT-like superfamily;Carbon-nitrogen hydrolase superfamily	N/A	protein coding gene
AAEL014334	69.5976	106.16	82.5375	36.1178	38.9982	43.9726	-1.11698	0.00154988	lachesin, putative	Immunoglobulin subtype 2;Immunoglobulin subtype;Immunoglobulin I-set;Immunoglobulin-like domain superfamily	Immunoglobulin-like domain superfamily	N/A	protein coding gene
AAEL000889	827.102	617.93	584.641	301.985	204.74	433.73	-1.10982	0.000144507	Carboxylic ester hydrolase [Source:UniProtKB/TrEMBL;Acc:A0A1S4EX56]	Carboxylesterase, type B;Carboxylesterase type B, active site;Alpha/Beta hydrolase fold	Alpha/Beta hydrolase fold	N/A	protein coding gene
AAEL000238	123.057	223.336	140.51	105.344	43.8729	76.952	-1.10624	0.00615957	Clip-Domain Serine Protease family D.	Serine proteases, trypsin domain;Peptidase S1A, chymotrypsin family;Peptidase S1, PA clan;Serine proteases, trypsin family, histidine active site;Serine proteases, trypsin family, serine active site	Peptidase S1, PA clan	CLIPD9	protein coding gene
AAEL003897	243.087	434.654	422.514	171.56	227.164	112.93	-1.1046	0.000948516	DNA repair protein xp-c / rad4	DNA repair protein Rad4;Rad4/PNGase transglutaminase-like fold;Rad4 beta-hairpin domain 1;Rad4 beta-hairpin domain 2;Rad4 beta-hairpin domain 3;Papain-like cysteine peptidase superfamily	Papain-like cysteine peptidase superfamily	N/A	protein coding gene
AAEL029072	1230.57	2030.05	1050.39	831.713	377.307	802.5	-1.09974	0.0011262	unspecified product	Serine proteases, trypsin domain;Peptidase S1A, chymotrypsin family;Peptidase S1, PA clan	Peptidase S1, PA clan	N/A	protein coding gene
AAEL018700	4326.15	3439.17	2354.29	1854.05	876.484	1993.76	-1.09898	0.000592384	unspecified product	Rho GTPase-activating protein domain;FCH domain;SH3 domain;Rho GTPase activation protein;AH/BAR domain superfamily;SH3-like domain superfamily	AH/BAR domain superfamily;Rho GTPase activation protein;SH3-like domain superfamily	N/A	protein coding gene
AAEL024775	1208.38	1345.02	1147.66	663.163	668.818	398.751	-1.09656	1.29969e-06	unspecified product	Eukaryotic translation initiation factor 3 subunit D	N/A	N/A	protein coding gene
AAEL007097	155050	116717	93208.5	71063.8	33125	67588.9	-1.08726	0.000214334	4-nitrophenylphosphatase [Source:UniProtKB/TrEMBL;Acc:Q0IF18]	HAD-superfamily hydrolase, subfamily IIA;HAD-like superfamily	HAD-like superfamily	N/A	protein coding gene
AAEL013380	198.706	197.297	189.64	95.3108	91.6457	89.9439	-1.08065	1.02047e-06	Adult cuticle protein, putative [Source:UniProtKB/TrEMBL;Acc:A0A1S4FZC4]	Insect cuticle protein;Chitin-binding type R&R consensus	N/A	N/A	protein coding gene
AAEL011882	33.2858	59.0889	44.2165	25.0818	17.5492	21.9863	-1.07987	0.0230238	trypsin-zeta, putative	Serine proteases, trypsin domain;Peptidase S1A, chymotrypsin family;Peptidase S1, PA clan;Serine proteases, trypsin family, serine active site	Peptidase S1, PA clan	N/A	protein coding gene
AAEL007664	421.62	178.268	233.856	139.455	138.443	118.926	-1.07111	0.00190261	nicotinic acetylcholine receptor subunit	Nicotinic acetylcholine receptor;Neurotransmitter-gated ion-channel transmembrane domain;Neurotransmitter-gated ion-channel;Neurotransmitter-gated ion-channel ligand-binding domain;Neurotransmitter-gated ion-channel, conserved site;Neurotransmitter-gated ion-channel transmembrane domain superfamily;Neurotransmitter-gated ion-channel ligand-binding domain superfamily	Neurotransmitter-gated ion-channel ligand-binding domain superfamily;Neurotransmitter-gated ion-channel transmembrane domain superfamily	N/A	protein coding gene
AAEL005957	57.4937	153.231	120.859	52.1701	47.7727	57.9639	-1.0703	0.011444	phospholipase b, plb1	GDSL lipase/esterase;Phospholipase B;Phospholipase B1, membrane-associated	N/A	N/A	protein coding gene
AAEL022783	340.928	638.961	302.638	180.589	99.4453	332.793	-1.06544	0.0152881	unspecified product	N/A	N/A	N/A	ncRNA gene
AAEL025543	20.1732	11.0166	37.3384	0	0	0	-1.06464	0.000169682	unspecified product	N/A	N/A	N/A	ncRNA gene
AAEL024902	605.197	529.797	670.126	249.815	212.54	402.749	-1.06115	7.45856e-05	unspecified product	Zinc finger C2H2-type;Zinc finger C2H2 superfamily	Zinc finger C2H2 superfamily	N/A	protein coding gene
AAEL021169	3526.28	2723.1	2233.43	1240.04	1534.58	1293.19	-1.06029	1.35012e-07	unspecified product	N/A	N/A	N/A	ncRNA gene
AAEL006151	610.24	857.29	676.022	259.847	526.475	242.849	-1.05852	0.00082359	serine protease, putative	Glycoside hydrolase family 18, catalytic domain;Serine proteases, trypsin domain;Peptidase S1A, chymotrypsin family;Glycosyl hydrolases family 18 (GH18) active site;Peptidase S1, PA clan;Chitinase II;Glycoside hydrolase superfamily;Serine proteases, trypsin family, histidine active site;Chitinase insertion domain superfamily	Peptidase S1, PA clan;Glycoside hydrolase superfamily;Chitinase insertion domain superfamily	N/A	protein coding gene
AAEL006816	36.3118	33.0497	60.9206	17.0556	15.5993	29.9813	-1.05657	0.0467292	unspecified product	Zinc finger, AD-type;Zinc finger C2H2-type;Zinc finger C2H2 superfamily	Zinc finger C2H2 superfamily	N/A	protein coding gene
AAEL001893	494.244	225.339	378.297	169.553	131.619	226.859	-1.05603	0.0018003	zinc finger protein	Zinc finger, AD-type;Zinc finger C2H2-type;Zinc finger C2H2 superfamily	Zinc finger C2H2 superfamily	N/A	protein coding gene
AAEL007147	425.655	303.456	483.434	215.704	155.993	211.868	-1.05508	3.62881e-05	unspecified product	N/A	N/A	N/A	protein coding gene
AAEL024476	346.98	242.365	164.092	136.445	73.1215	154.903	-1.04769	0.00573955	unspecified product	Zinc finger, BED-type;HAT, C-terminal dimerisation domain;Ribonuclease H-like superfamily;Zinc finger C2H2 superfamily;Zinc finger BED domain	Zinc finger BED domain;Ribonuclease H-like superfamily;Zinc finger C2H2 superfamily	N/A	protein coding gene
AAEL020969	44.3811	48.0723	35.3732	20.0654	19.4991	22.9857	-1.0311	0.0211506	unspecified product	Ionotropic glutamate receptor;Solute-binding protein family 3/N-terminal domain of MltF;Receptor, ligand binding region;Ionotropic glutamate receptor, L-glutamate and glycine-binding domain;Periplasmic binding protein-like I	Periplasmic binding protein-like I	N/A	protein coding gene
AAEL003253	108.935	126.19	151.319	62.2029	72.1466	54.9657	-1.02947	0.000517014	Clip-Domain Serine Protease family B.	Serine proteases, trypsin domain;Peptidase S1A, chymotrypsin family;Peptidase S1, PA clan;Serine proteases, trypsin family, histidine active site	Peptidase S1, PA clan	CLIPB13B	protein coding gene
AAEL025781	37.3205	28.0422	27.5125	16.0524	15.5993	13.9913	-1.0249	0.0472984	unspecified product	N/A	N/A	N/A	ncRNA gene
AAEL021996	132.135	135.203	118.893	29.0949	64.347	96.9396	-1.02057	0.0184866	unspecified product	N/A	N/A	N/A	pseudogene
AAEL007017	976.384	905.362	600.362	597.95	248.613	377.765	-1.01958	0.00180036	unspecified product	Methyltransferase domain;S-adenosyl-L-methionine-dependent methyltransferase;Glutathione S-transferase, C-terminal domain superfamily	Glutathione S-transferase, C-terminal domain superfamily;S-adenosyl-L-methionine-dependent methyltransferase	N/A	protein coding gene
AAEL009949	1088.35	906.363	902.017	539.76	226.189	666.585	-1.01585	0.00295312	homeotic antennapedia protein, putative	Homeobox domain;Homeobox protein, antennapedia type, conserved site;Homeobox-like domain superfamily;Homeobox, conserved site;Homeobox protein, antennapedia type;Homeobox domain, metazoa	Homeobox-like domain superfamily	N/A	protein coding gene
AAEL019882	1798.44	2344.53	1787.33	1043.4	1016.88	875.454	-1.01438	2.55213e-09	unspecified product	Zinc finger, ZZ-type;EF-hand domain pair;EF-hand domain, type 1;EF-hand domain, type 2;Distrobrevin	EF-hand domain pair	N/A	protein coding gene
AAEL002820	1420.2	798.201	931.495	528.724	402.656	634.604	-1.00823	0.000162481	XK-related protein [Source:UniProtKB/TrEMBL;Acc:A0A1S4F2X2]	XK-related protein	N/A	N/A	protein coding gene
AAEL027500	409.517	346.521	375.349	185.605	138.443	238.851	-1.00714	5.03543e-05	unspecified product	HTH CenpB-type DNA-binding domain;DNA binding HTH domain, Psq-type;Homeobox-like domain superfamily	Homeobox-like domain superfamily	N/A	protein coding gene
AAEL015285	452.889	350.527	420.548	172.563	261.288	175.89	-1.00529	3.327e-05	unspecified product	N/A	N/A	N/A	protein coding gene
AAEL013338	51462.9	36251.5	23234.3	23901	7597.82	23791.2	-1.0048	0.0113496	lethal(2)essential for life protein, l2efl	Alpha crystallin/Small heat shock protein, animal type;Alpha crystallin/Hsp20 domain;HSP20-like chaperone	HSP20-like chaperone	N/A	protein coding gene
AAEL019635	106.918	112.169	98.259	62.2029	70.1967	25.9838	-1.00264	0.0158177	Histone H3 [Source:UniProtKB/TrEMBL;Acc:Q16N56]	Histone H3/CENP-A;Histone H2A/H2B/H3;Histone-fold	Histone-fold	N/A	protein coding gene
AAEL008862	5867.38	6454.71	5316.79	2885.41	3590.76	2340.54	-1.00045	8.26136e-08	unspecified product	Peptidase M16, C-terminal;Metalloenzyme, LuxS/M16 peptidase-like;Peptidase M16, N-terminal;Peptidase M16C associated	Metalloenzyme, LuxS/M16 peptidase-like	N/A	protein coding gene

## Sheet: Histone genes
Gene ID	WT1	WT2	WT3	Ago2-/- 1	Ago2-/- 2	Ago2-/- 3	log2(FC)	P-value	Product Description	Interpro Description	Superfamily Description
AAEL026184	68.589	35.0527	64.8509	4.01309	0	0	-5.39183	9.85806e-09	unspecified product	Histone H2B;Histone H2A/H2B/H3;Histone-fold	Histone-fold
AAEL026424	6.05197	8.01205	1.96518	0	0	1.99875	-3.00353	0.0348742	Histone H4 [Source:UniProtKB/TrEMBL;Acc:Q16IE4]	Histone H4;TATA box binding protein associated factor (TAF);Histone-fold;Histone H4, conserved site;CENP-T/Histone H4, histone fold	Histone-fold
AAEL026494	79.6842	382.576	169.988	43.1407	27.2987	37.9763	-2.54392	2.69685e-06	unspecified product	SET domain;Histone-lysine N-methyltransferase KMT5B/KMT5C/SET9	N/A
AAEL019637	5270.26	3949.94	4333.37	2216.23	859.909	1450.47	-1.58217	0.00280397	unspecified product	Linker histone H1/H5, domain H15;Linker histone H1/H5;Winged helix DNA-binding domain superfamily	Winged helix DNA-binding domain superfamily
AAEL026460	2748.6	2083.13	3097.55	1149.75	502.101	1195.26	-1.4777	0.00483891	Histone H3 [Source:UniProtKB/TrEMBL;Acc:Q16N56]	Histone H3/CENP-A;Histone H2A/H2B/H3;Histone-fold	Histone-fold
AAEL015683	458.941	159.24	99.2416	166.543	12.6744	117.927	-1.27166	0.247983	Histone H2B [Source:UniProtKB/TrEMBL;Acc:Q17ES2]	Histone H2B;Histone H2A/H2B/H3;Histone-fold	Histone-fold
AAEL003687	327.815	239.36	58.9554	168.55	72.1466	56.9645	-1.07279	0.0714405	Histone H2A [Source:UniProtKB/TrEMBL;Acc:Q17ER8]	Histone H2A;Histone H2A/H2B/H3;Histone-fold;Histone H2A, C-terminal domain;Histone H2A conserved site	Histone-fold
AAEL012499	9359.37	6975.49	5510.36	5273.2	2453.96	3000.26	-1.02602	0.0294486	Histone H2A [Source:UniProtKB/TrEMBL;Acc:Q16LW9]	Histone H2A;Histone H2A/H2B/H3;Histone-fold;Histone H2A, C-terminal domain;Histone H2A conserved site	Histone-fold
AAEL019635	106.918	112.169	98.259	62.2029	70.1967	25.9838	-1.00264	0.0158177	Histone H3 [Source:UniProtKB/TrEMBL;Acc:Q16N56]	Histone H3/CENP-A;Histone H2A/H2B/H3;Histone-fold	Histone-fold
AAEL003673	453.898	275.414	148.371	212.694	66.2969	159.838	-1.00004	0.168915	Histone H4 [Source:UniProtKB/TrEMBL;Acc:Q16IE4]	Histone H4;TATA box binding protein associated factor (TAF);Histone-fold;Histone H4, conserved site;CENP-T/Histone H4, histone fold	Histone-fold
AAEL022752	0	2.00301	0	1.00327	0	0	-0.997459	0.812879	Histone H2A [Source:UniProtKB/TrEMBL;Acc:Q173V2]	Histone H2A;Histone H2A/H2B/H3;Histone-fold;Histone H2A, C-terminal domain;Histone H2A conserved site	Histone-fold
AAEL023269	0	2.00301	0	1.00327	0	0	-0.997459	0.812879	unspecified product	Histone H2A;Histone-fold;Histone H2A, C-terminal domain	Histone-fold
AAEL003669	1999.17	1424.14	432.34	864.821	290.536	854.467	-0.939904	0.21104	Histone H2A [Source:UniProtKB/TrEMBL;Acc:Q17ER3]	Histone H2A;Histone H2A/H2B/H3;Histone-fold;Histone H2A, C-terminal domain;Histone H2A conserved site	Histone-fold
AAEL007252	5181.49	4513.79	5464.61	3512.46	2620.68	1968.53	-0.903971	0.00562869	sin3a-associated protein sap130	Histone deacetylase complex subunit SAP130;Histone deacetylase complex subunit SAP130, C-terminal domain	N/A
AAEL015682	2911	2409.62	1817.79	1511.93	1007.13	1406.12	-0.862844	0.000164836	Histone H2B [Source:UniProtKB/TrEMBL;Acc:Q17ER2]	Histone H2B;Histone H2A/H2B/H3;Histone-fold	Histone-fold
AAEL003689	1169.04	864.3	440.2	408.332	295.411	663.586	-0.855216	0.0249676	Histone H4 [Source:UniProtKB/TrEMBL;Acc:Q16IE4]	Histone H4;TATA box binding protein associated factor (TAF);Histone-fold;Histone H4, conserved site;CENP-T/Histone H4, histone fold	Histone-fold
AAEL006712	2908.98	2606.92	2275.68	1978.45	1321.06	1072.71	-0.833549	0.00942754	serine/threonine protein kinase	Protein kinase domain;Serine/threonine-protein kinase, active site;Protein kinase-like domain superfamily;Protein kinase, ATP binding site;Aurora kinase B;Aurora kinase	Protein kinase-like domain superfamily
AAEL012057	12836.2	11787.7	8598.64	8347.22	5729.8	5381.53	-0.77176	0.022017	enhancer of polycomb	Enhancer of polycomb-like, N-terminal;Enhancer of polycomb protein	N/A
AAEL019732	7236.14	7107.69	7157.61	4510.71	4329.77	4019.25	-0.741573	2.07062e-05	unspecified product	Histone-lysine N-methyltransferase DOT1 domain;S-adenosyl-L-methionine-dependent methyltransferase;Histone H3-K79 methyltransferase	S-adenosyl-L-methionine-dependent methyltransferase
AAEL011414	87575	78850.6	76985.9	51864.2	45538.1	48213.7	-0.741228	3.4479e-06	high mobility group non-histone protein, putative	High mobility group box domain;High mobility group box domain superfamily	High mobility group box domain superfamily
AAEL021317	0	9.01356	3.93036	0	3.89982	3.99751	-0.712839	0.70092	unspecified product	Tetratricopeptide-like helical domain superfamily;Tetratricopeptide repeat;RNA polymerase-associated protein Ctr9	Tetratricopeptide-like helical domain superfamily
AAEL009296	19.1646	19.0286	20.6344	12.0393	13.6494	10.9931	-0.681429	0.000676256	histone H3, putative	Histone H3/CENP-A;Histone H2A/H2B/H3;Histone-fold	Histone-fold
AAEL003685	7.06063	9.01356	1.96518	3.00982	4.87477	3.99751	-0.60236	0.594012	Histone H3 [Source:UniProtKB/TrEMBL;Acc:Q16N56]	Histone H3/CENP-A;Histone H2A/H2B/H3;Histone-fold	Histone-fold
AAEL004245	10.0866	22.0331	22.5996	13.4417	11.6994	10.9371	-0.60092	0.00642112	GPCR Orphan/Putative Class A Family	G protein-coupled receptor, rhodopsin-like;Linker histone H1/H5, domain H15;GPCR, rhodopsin-like, 7TM;Winged helix DNA-binding domain superfamily	Winged helix DNA-binding domain superfamily
AAEL019636	23.1992	20.0301	1.96518	14.0458	7.79963	7.99502	-0.598878	0.533179	Histone H2B [Source:UniProtKB/TrEMBL;Acc:Q17ES2]	Histone H2B;Histone H2A/H2B/H3;Histone-fold	Histone-fold
AAEL023603	20397.2	17470.3	16656.9	15129.3	10906.8	10407.4	-0.581236	0.0163497	unspecified product	Histone H2A;Histone H2A/H2B/H3;Histone-fold;Histone H2A, C-terminal domain;Histone H2A conserved site	Histone-fold
AAEL011424	7512.51	6522.81	5554.58	5104.65	2876.11	5182.77	-0.573564	0.0429123	Histone H3 [Source:UniProtKB/TrEMBL;Acc:A0A1S4FTJ0]	Histone H3/CENP-A;Histone H2A/H2B/H3;Histone-fold	Histone-fold
AAEL024141	19926.1	18260.5	14536.4	15125.3	10584.1	10037.4	-0.560618	0.0335182	unspecified product	Paired amphipathic helix;Histone deacetylase interacting domain;Sin3, C-terminal;Paired amphipathic helix superfamily;Transcriptional regulatory protein Sin3a;Transcriptional regulatory protein Sin3-like	Paired amphipathic helix superfamily
AAEL006013	4003.38	4238.38	3668.01	2768.03	2581.68	3014.12	-0.509909	6.9859e-05	huntingtin interacting protein	WW domain;SET domain;Post-SET domain;AWS domain;Set2 Rpb1 interacting domain;WW domain superfamily;Histone-lysine N-methyltransferase SETD2	WW domain superfamily
AAEL012990	192.654	217.327	289.864	165.54	133.569	194.879	-0.502562	0.0598296	mrg-binding protein	Chromatin modification-related protein Eaf7/MRGBP	N/A
AAEL019422	4739.7	3969.97	3847.82	3028.88	2711.35	3215	-0.487747	0.000738202	unspecified product	Histone deacetylase family;Histone deacetylase class II, eukaryotic;Ureohydrolase domain superfamily;Histone deacetylase domain	Ureohydrolase domain superfamily
AAEL001410	2077.84	1784.68	1863.97	1366.46	1238.19	1568.02	-0.456683	0.00231348	snf2 histone linker phd ring helicase	SNF2-related, N-terminal domain;Helicase, C-terminal;Zinc finger, RING-type;Zinc finger, FYVE/PHD-type;Helicase superfamily 1/2, ATP-binding domain;Zinc finger, RING-type, conserved site;Zinc finger, PHD-type, conserved site;P-loop containing nucleoside triphosphate hydrolase	P-loop containing nucleoside triphosphate hydrolase;Zinc finger, FYVE/PHD-type
AAEL021491	3649.34	3318.99	3259.25	2726.89	2196.57	2650.35	-0.433373	0.0019808	unspecified product	Histone deacetylase family;Zinc finger, UBP-type;Ureohydrolase domain superfamily;Histone deacetylase domain	Ureohydrolase domain superfamily
AAEL000730	5200.66	5421.15	5214.6	3966.94	3845.22	3985.52	-0.424744	1.43201e-05	E3 ubiquitin protein ligase [Source:UniProtKB/TrEMBL;Acc:A0A1S4EWP4]	Zinc finger, RING-type;E3 ubiquitin ligase Bre1;Zinc finger, RING-type, conserved site	N/A
AAEL003650	1875.1	1830.75	1359.9	1360.44	925.231	1499.07	-0.420587	0.0620973	inhibitor of growth protein, ing1	Zinc finger, PHD-type;Zinc finger, FYVE/PHD-type;Zinc finger, PHD-type, conserved site;Inhibitor of growth protein, N-terminal histone-binding;ING family	Zinc finger, FYVE/PHD-type
AAEL009882	7126.19	6188.31	5454.36	5373.53	3325.57	5328.68	-0.420055	0.0511476	retinoblastoma-binding protein 4 (rbbp4)	WD40 repeat;WD40 repeat, conserved site;G-protein beta WD-40 repeat;Histone-binding protein RBBP4, N-terminal;WD40-repeat-containing domain superfamily	WD40-repeat-containing domain superfamily
AAEL024653	7439.89	6185.3	4713.48	5238.08	3889.09	4610.88	-0.416712	0.354076	unspecified product	Dbl homology (DH) domain;Ras-like guanine nucleotide exchange factor, N-terminal;Pleckstrin homology domain;Ras guanine-nucleotide exchange factors catalytic domain;Histone H2A;Histone H2A/H2B/H3;Ras-like guanine nucleotide exchange factor;Histone-fold;Ras guanine-nucleotide exchange factor, conserved site;Ras guanine nucleotide exchange factor domain superfamily;Dbl homology (DH) domain superfam…	Histone-fold;Dbl homology (DH) domain superfamily;Ras guanine nucleotide exchange factor domain superfamily
AAEL010107	1161.98	948.427	948.199	906.958	615.196	772.519	-0.414585	0.0411403	unspecified product	DNA methyltransferase 1-associated 1;SWR1-complex protein 4/DNA methyltransferase 1-associated protein 1;DAMP1, SANT/Myb-like domain	N/A
AAEL004290	3885.36	3412.13	3269.08	3020.85	2141	2859.22	-0.397641	0.0305233	histone-lysine n-methyltransferase	SET domain;Methyl-CpG DNA binding;Pre-SET domain;DNA-binding domain superfamily	DNA-binding domain superfamily
AAEL006532	352.023	227.342	400.897	237.775	171.592	336.79	-0.393686	0.219357	histone transcription regulator	WD40 repeat;TUP1-like enhancer of split;HIRA B motif;WD40 repeat, conserved site;WD repeat HIR1;WD40-repeat-containing domain superfamily	WD40-repeat-containing domain superfamily
AAEL027479	1837.78	1805.72	1775.54	1894.18	1224.54	1048.35	-0.379004	0.0964591	unspecified product	WD40 repeat;WD40 repeat, conserved site;G-protein beta WD-40 repeat;Histone-binding protein RBBP4, N-terminal;WD40-repeat-containing domain superfamily	WD40-repeat-containing domain superfamily
AAEL000903	546.694	436.657	490.312	402.312	297.361	445.722	-0.363562	0.0900641	Enhancer of yellow 2 transcription factor [Source:UniProtKB/Swiss-Prot;Acc:Q17MZ8]	Transcription factor, enhancer of yellow 2	N/A
AAEL013709	1322.36	862.297	834.219	762.487	856.985	766.522	-0.339419	0.116881	Histone H4 [Source:UniProtKB/TrEMBL;Acc:Q16IE4]	Histone H4;TATA box binding protein associated factor (TAF);Histone-fold;Histone H4, conserved site;CENP-T/Histone H4, histone fold	Histone-fold
AAEL002137	3606.97	3287.95	3041.12	3014.83	2348.66	2602.38	-0.318837	0.0304816	transcriptional adaptor 2 (ada2)	Zinc finger, ZZ-type;SANT/Myb domain;Homeobox-like domain superfamily;Transcriptional adaptor 2;ADA2-like, zinc finger, ZZ-type	Homeobox-like domain superfamily
AAEL011106	9469.31	8195.33	6018.36	6425.96	6409.35	6207.26	-0.314624	0.638918	unspecified product	Zinc finger, PHD-type;Histone acetyltransferase domain, MYST-type;Zinc finger, FYVE/PHD-type;Acyl-CoA N-acyltransferase;Zinc finger, PHD-type, conserved site;Winged helix DNA-binding domain superfamily;MYST, zinc finger domain	Winged helix DNA-binding domain superfamily;Acyl-CoA N-acyltransferase;Zinc finger, FYVE/PHD-type
AAEL006205	11220.3	10373.6	8761.75	8120.48	6713.53	9610.01	-0.312486	0.0781438	unspecified product	KAT8 regulatory NSL complex subunit 1;PEHE domain	N/A
AAEL004942	7892.78	7442.2	6283.66	5877.17	4481.86	7061.6	-0.311478	0.110429	helicase	SNF2-related, N-terminal domain;Bromodomain;Helicase, C-terminal;BRK domain;Helicase superfamily 1/2, ATP-binding domain;Helicase/SANT-associated domain;Glutamine-Leucine-Glutamine, QLQ;Bromodomain, conserved site;P-loop containing nucleoside triphosphate hydrolase;Snf2, ATP coupling domain;SWI/SNF complex subunit BRG1;Bromodomain-like superfamily;BRK domain superfamily	BRK domain superfamily;Bromodomain-like superfamily;P-loop containing nucleoside triphosphate hydrolase
AAEL006789	509.374	392.591	484.417	404.319	331.484	391.756	-0.298121	0.115785	tbp-associated factor	Transcription initiation factor TAFII31;Histone-fold	Histone-fold
AAEL017391	23222.4	21861.9	16993.9	16472.7	13844.3	21101.8	-0.271787	0.173401	unspecified product	Zinc finger, TAZ-type;Zinc finger, ZZ-type;Bromodomain;Coactivator CBP, KIX domain;Nuclear receptor coactivator, interlocking;CREB-binding protein/p300, atypical RING domain;Histone acetyltransferase Rtt109/CBP;Nuclear receptor coactivator, CREB-bp-like, interlocking;Bromodomain, conserved site;TAZ domain superfamily;Bromodomain-like superfamily;Coactivator CBP, KIX domain superfamily	Coactivator CBP, KIX domain superfamily;Bromodomain-like superfamily;TAZ domain superfamily;Nuclear receptor coactivator, interlocking
AAEL012830	3045.15	2543.83	2247.18	2435.94	1474.13	2600.38	-0.267388	0.258243	anti-silencing protein	Histone chaperone ASF1-like;Histone chaperone ASF1-like superfamily	Histone chaperone ASF1-like superfamily
AAEL001339	3206.53	2613.93	2500.69	2428.92	1976.23	2535.42	-0.261729	0.118056	unspecified product	RNA polymerase II associated factor Paf1	N/A
AAEL006177	3563.6	3356.05	3318.21	3778.32	2843.94	1938.55	-0.258094	0.781419	histone acetyltransferase type b catalytic subunit	Acyl-CoA N-acyltransferase;Histone acetyltransferase type B, catalytic subunit;Histone acetyl transferase HAT1 N-terminal	Acyl-CoA N-acyltransferase
AAEL007882	3858.13	3563.36	3313.29	3188.4	2815.67	2974.15	-0.257793	0.0390377	histone H1, putative	High mobility group box domain;High mobility group box domain superfamily	High mobility group box domain superfamily
AAEL011480	1837.78	1643.47	1435.56	1301.24	1266.47	1548.04	-0.256571	0.111702	tpr repeat nuclear phosphoprotein	Tetratricopeptide-like helical domain superfamily;Tetratricopeptide repeat;RNA polymerase-associated protein Ctr9	Tetratricopeptide-like helical domain superfamily
AAEL020217	1710.69	1622.44	1418.86	1330.34	1092.92	1578.02	-0.248071	0.169231	unspecified product	Transcription factor CBF/NF-Y/archaeal histone domain;Histone-fold	Histone-fold
AAEL004983	1756.08	1519.29	1556.42	1509.92	1234.29	1327.17	-0.247036	0.0406793	Inhibitor of growth proteining, ing4	Zinc finger, PHD-type;Zinc finger, FYVE/PHD-type;Zinc finger, PHD-type, conserved site;Inhibitor of growth protein, N-terminal histone-binding;Inhibitor of growth protein 4;ING family	Zinc finger, FYVE/PHD-type
AAEL014900	3375.99	3385.09	2716.86	2524.23	2438.36	3033.11	-0.245349	0.12338	ataxia telangiectasia mutated (atm)	Phosphatidylinositol 3-/4-kinase, catalytic domain;PIK-related kinase, FAT;FATC domain;Protein kinase-like domain superfamily;Serine/threonine-protein kinase ATM/Tel1;Phosphatidylinositol 3/4-kinase, conserved site;Telomere-length maintenance and DNA damage repair	Protein kinase-like domain superfamily
AAEL000149	1874.09	1643.47	1574.11	1543.03	1142.65	1619.99	-0.241903	0.178454	Histone deacetylase complex subunit SAP30 homolog [Source:UniProtKB/Swiss-Prot;Acc:Q17Q39]	Histone deacetylase complex subunit SAP30/SAP30-like;Histone deacetylase complex subunit SAP30 zinc-finger;Histone deacetylase complex subunit SAP30, Sin3 binding domain	N/A
AAEL022855	758.513	803.208	811.619	706.304	609.346	701.563	-0.234556	0.0979644	unspecified product	Zinc finger, PHD-type;Zinc finger, FYVE/PHD-type;Zinc finger, PHD-type, conserved site;Inhibitor of growth protein, N-terminal histone-binding;ING family	Zinc finger, FYVE/PHD-type
AAEL009284	425.655	373.562	331.133	324.057	232.039	408.745	-0.228406	0.366883	centromere protein-A, putative	Histone H3/CENP-A;Histone H2A/H2B/H3;Histone-fold	Histone-fold
AAEL024670	4475.43	4165.27	3583.51	3644.89	2513.43	4369.28	-0.215564	0.32012	unspecified product	RNA recognition motif domain;SET domain;Post-SET domain;COMPASS complex Set1 subunit, N-SET domain;RNA-binding domain superfamily	RNA-binding domain superfamily
AAEL006988	786.756	713.073	705.499	638.081	527.45	743.537	-0.208125	0.24783	Transcription initiation factor TFIID subunit 6 [Source:UniProtKB/TrEMBL;Acc:A0A1S4FF60]	TATA box binding protein associated factor (TAF);Histone-fold;TAF6, C-terminal HEAT repeat domain;Armadillo-type fold;Transcription initiation factor TFIID subunit 6	Histone-fold;Armadillo-type fold
AAEL025455	3196.45	3367.07	2654.96	2409.86	2538.78	3045.1	-0.205656	0.200888	unspecified product	Phosphatidylinositol 3-/4-kinase, catalytic domain;PIK-related kinase, FAT;FATC domain;Protein kinase-like domain superfamily;Tetratricopeptide-like helical domain superfamily;Armadillo-type fold;Transcription-associated protein 1	Armadillo-type fold;Tetratricopeptide-like helical domain superfamily;Protein kinase-like domain superfamily
AAEL004586	10397.3	9670.55	7995.33	9665.52	7449.62	7293.58	-0.20128	0.846708	Histone deacetylase [Source:UniProtKB/TrEMBL;Acc:Q17CF0]	Histone deacetylase family;Histone deacetylase;Ureohydrolase domain superfamily;Histone deacetylase domain	Ureohydrolase domain superfamily
AAEL000815	4885.96	3770.67	2771.89	3595.73	2332.09	4047.48	-0.196206	0.454253	unspecified product	Armadillo-type fold;Proteasome activator complex subunit 4 C-terminal domain;Proteasome activator Blm10, mid region;Proteasome activator complex subunit 4	Armadillo-type fold
AAEL019880	3035.06	3085.64	2400.47	2494.13	1702.27	3254.97	-0.193545	0.42308	unspecified product	Tetratricopeptide-like helical domain superfamily;Tetratricopeptide repeat;Histone transcription regulator 3/CABIN1	Tetratricopeptide-like helical domain superfamily
AAEL009666	9399.72	8648.01	7045.17	7222.56	5355.42	9374.16	-0.192918	0.385054	set domain protein	Bromo adjacent homology (BAH) domain;SET domain;Bromodomain;Zinc finger, PHD-type;Post-SET domain;AWS domain;Zinc finger, FYVE/PHD-type;AT hook, DNA-binding motif;Zinc finger, PHD-type, conserved site;Bromodomain-like superfamily;ASH1-like, PHD finger;ASH1-like, Bromodomain	Bromodomain-like superfamily;Zinc finger, FYVE/PHD-type
AAEL006782	3665.48	3116.69	2337.58	2903.47	2011.33	3076.08	-0.190639	0.401143	histone-arginine methyltransferase CARMER	S-adenosyl-L-methionine-dependent methyltransferase	S-adenosyl-L-methionine-dependent methyltransferase
AAEL010414	8327.51	6695.07	6507.69	7244.63	5332.02	6378.78	-0.183755	0.844891	set domain protein	PWWP domain;SET domain;Zinc finger, PHD-type;AWS domain;Zinc finger, FYVE/PHD-type;Zinc finger, PHD-type, conserved site	Zinc finger, FYVE/PHD-type
AAEL003706	18.1559	15.0226	9.8259	20.0654	4.87477	12.9919	-0.181065	0.815438	Histone H2A [Source:UniProtKB/TrEMBL;Acc:Q17ER8]	Histone H2A;Histone H2A/H2B/H3;Histone-fold;Histone H2A, C-terminal domain;Histone H2A conserved site	Histone-fold
AAEL011117	1092.38	964.451	751.681	848.768	671.743	971.395	-0.172556	0.41781	Histone deacetylase [Source:UniProtKB/TrEMBL;Acc:Q16QZ8]	Histone deacetylase family;Histone deacetylase;Ureohydrolase domain superfamily;Histone deacetylase domain	Ureohydrolase domain superfamily
AAEL007267	765.574	577.869	532.564	638.081	465.053	564.648	-0.169734	0.427807	suppressor of ty3	Transcription initiation factor IID, subunit 13;Histone-fold	Histone-fold
AAEL026846	7824.19	7591.42	6869.29	6907.53	5368.1	7542.3	-0.16926	0.299086	unspecified product	TAFH/NHR1;Transcription initiation factor TFIID component TAF4;Histone-fold;TAFH/NHR1 domain superfamily	TAFH/NHR1 domain superfamily;Histone-fold
AAEL006661	800.877	620.934	674.057	575.878	575.223	722.55	-0.161696	0.377847	histone acetyltransferase, putative	RNA polymerase subunit RPB4/RPC9;RNA polymerase Rpb4/RPC9, core;HRDC-like superfamily	HRDC-like superfamily
AAEL007672	2347.16	2337.52	2119.45	2180.11	1722.74	2184.64	-0.16056	0.282022	myst histone acetyltransferase	Histone acetyltransferase domain, MYST-type;Acyl-CoA N-acyltransferase;Chromo-like domain superfamily;RNA binding activity-knot of a chromodomain;Histone acetyltransferase KAT8;MYST, zinc finger domain	Chromo-like domain superfamily;Acyl-CoA N-acyltransferase
AAEL008027	6948.67	5904.88	4528.76	5322.36	4318.07	5965.28	-0.155545	0.440865	unspecified product	SET domain;Histone-lysine N-methyltransferase KMT5B/KMT5C/SET9	N/A
AAEL000193	7298.67	6848.3	5423.9	6628.62	5114.61	5860.35	-0.15284	0.369187	Histone-lysine N-methyltransferase [Source:UniProtKB/TrEMBL;Acc:Q17PZ6]	SET domain	N/A
AAEL010826	11626.8	10441.7	11552.3	10320.7	9911.38	10042.7	-0.15124	0.0250084	Histone-lysine n-methyltransferase [Source:UniProtKB/TrEMBL;Acc:A0A1S4FRI5]	Chromo/chromo shadow domain;SET domain;Pre-SET domain;Histone H3-K9 methyltransferase;Chromo-like domain superfamily;Chromo domain, conserved site;Chromo domain;P-loop containing nucleoside triphosphate hydrolase	P-loop containing nucleoside triphosphate hydrolase;Chromo-like domain superfamily
AAEL001300	793.817	864.3	759.542	737.405	707.817	737.54	-0.147456	0.0364645	unspecified product	Histone PARylation factor 1;Aprataxin and PNK-like factor, PBZ domain	N/A
AAEL010533	1269.9	1218.83	1169.28	1129.68	1034.43	1148.28	-0.143188	0.0326207	unspecified product	ELM2 domain;SANT/Myb domain;Homeobox-like domain superfamily;Mesoderm induction early response protein 1;Mesoderm induction early response protein/metastasis-associated protein	Homeobox-like domain superfamily
AAEL000452	1457.52	1504.26	1480.76	1434.68	1313.26	1291.2	-0.137338	0.0223859	histone acetyltransferase	GNAT domain;Bromodomain;PCAF, N-terminal;Acyl-CoA N-acyltransferase;Histone acetyltransferase GCN5/PCAF;Bromodomain, conserved site;Bromodomain-like superfamily;Histone acetyltransferase GCN5	Bromodomain-like superfamily;Acyl-CoA N-acyltransferase
AAEL004832	3223.68	2767.16	2732.58	2747.96	2662.6	2523.43	-0.136849	0.283923	unspecified product	Potential DNA-binding domain;KAT8 regulatory NSL complex subunit 2	N/A
AAEL028129	434.733	438.66	462.8	405.322	393.881	416.74	-0.136052	0.359055	Putative nuclear transcription factor y subunit gamma [Source:UniProtKB/TrEMBL;Acc:A0A0P6K0W4]	Transcription factor CBF/NF-Y/archaeal histone domain;Histone-fold;Transcriptional activator HAP5 subunit	Histone-fold
AAEL023506	151.299	127.191	154.267	182.596	85.7959	126.921	-0.130565	0.692447	unspecified product	TAFII28-like protein;Histone-fold	Histone-fold
AAEL014536	1716.74	1647.48	1431.63	1631.32	1224.54	1560.03	-0.119083	0.476347	embryonic ectoderm development protein	WD40 repeat;WD40 repeat, conserved site;WD40-repeat-containing domain superfamily;Polycomb protein EED	WD40-repeat-containing domain superfamily
AAEL004675	2830.3	2630.96	3032.27	2572.39	2620.68	2644.35	-0.115987	0.314695	unspecified product	Histone acetyltransferases subunit 3	N/A
AAEL002103	1662.27	1269.91	1578.04	1446.72	1260.62	1456.09	-0.115428	0.471597	histone H1, putative	Linker histone H1/H5, domain H15;Winged helix DNA-binding domain superfamily	Winged helix DNA-binding domain superfamily
AAEL007783	2590.24	2542.83	2024.14	2252.35	1905.06	2496.44	-0.105206	0.535712	centromere protein-A, putative	Histone H3/CENP-A;Histone H2A/H2B/H3;Histone-fold	Histone-fold
AAEL010422	3849.05	3061.61	2903.55	3408.12	2165.37	3564.78	-0.102952	0.642308	replication-associated histone mRNA stem loop-binding protein, putative	Histone RNA stem-loop-binding protein SLBP1/SLBP2;Histone RNA hairpin-binding protein, RNA-binding domain	N/A
AAEL019535	4256.55	4245.39	4026.65	3818.45	3837.42	4015.5	-0.10225	0.0215036	unspecified product	Histone methyltransferase, Tudor domain 1	N/A
AAEL011415	2524.68	2079.13	2179.38	2190.14	1823.16	2349.54	-0.0922928	0.558547	lysine-specific histone demethylase	Amine oxidase;SWIRM domain;Homeobox-like domain superfamily;Histone lysine-specific demethylase;FAD/NAD(P)-binding domain superfamily	Homeobox-like domain superfamily;FAD/NAD(P)-binding domain superfamily
AAEL009382	1693.54	1782.68	1689.07	1662.42	1557.98	1667.96	-0.0795009	0.480509	lysine-specific demethylase NO66 (EC 1.14.11.27)(Nucleolar protein 66)	JmjC domain;JmjC domain-containing	N/A
AAEL012180	676.812	560.844	441.183	553.806	424.105	611.619	-0.078863	0.73271	unspecified product	Chromatin modification-related protein Eaf6	N/A
AAEL023212	1899.31	1279.93	1035.65	1429.66	937.906	1630.98	-0.0760155	0.784502	unspecified product	Linker histone H1/H5, domain H15;Winged helix DNA-binding domain superfamily	Winged helix DNA-binding domain superfamily
AAEL026505	4.03465	0	0	0	0	0	-0.0713871	0.460758	Histone H2A [Source:UniProtKB/TrEMBL;Acc:Q173V2]	Histone H2A;Histone H2A/H2B/H3;Histone-fold;Histone H2A, C-terminal domain;Histone H2A conserved site	Histone-fold
AAEL007005	2.01732	0	1.96518	0	0	0	-0.0712791	0.461119	Histone H2A [Source:UniProtKB/TrEMBL;Acc:Q173V2]	Histone H2A;Histone H2A/H2B/H3;Histone-fold;Histone H2A, C-terminal domain;Histone H2A conserved site	Histone-fold
AAEL027306	1.00866	1.00151	0	0	0	0	-0.0449072	0.636066	Histone H2A [Source:UniProtKB/TrEMBL;Acc:Q173V2]	Histone H2A;Histone H2A/H2B/H3;Histone-fold;Histone H2A, C-terminal domain;Histone H2A conserved site	Histone-fold
AAEL011906	0	0	1.96518	0	0	0	-0.0449072	0.636066	histone H1, putative	Linker histone H1/H5, domain H15;Linker histone H1/H5;Winged helix DNA-binding domain superfamily	Winged helix DNA-binding domain superfamily
AAEL022824	2.01732	0	0	0	0	0	-0.0449072	0.636066	unspecified product	Histone H2B;Histone H2A/H2B/H3;Histone-fold	Histone-fold
AAEL024349	2.01732	0	0	0	0	0	-0.0449072	0.636066	unspecified product	Histone H3/CENP-A;Histone H2A/H2B/H3;Histone-fold	Histone-fold
AAEL027797	0	0	1.96518	0	0	0	-0.0449072	0.636066	unspecified product	Linker histone H1/H5, domain H15;Linker histone H1/H5;Winged helix DNA-binding domain superfamily	Winged helix DNA-binding domain superfamily
AAEL002934	588.05	520.783	520.773	530.731	488.452	560.651	-0.0447504	0.7709	unspecified product	STAGA complex 65 subunit gamma	N/A
AAEL004574	502.313	467.704	368.471	483.577	358.783	462.712	-0.0364751	0.862271	SAGA-associated factor 11 homolog	SAGA complex, Sgf11 subunit	N/A
AAEL010085	1266.88	931.401	872.54	1135.7	705.867	1161.28	-0.0322928	0.89521	DNA polymerase epsilon subunit, putative	Transcription factor CBF/NF-Y/archaeal histone domain;Histone-fold	Histone-fold
AAEL006158	11111.4	10109.2	10358.5	10036.7	10199	10646.4	-0.0321988	0.755372	histone H3.3	Histone H3/CENP-A;Histone H2A/H2B/H3;Histone-fold	Histone-fold
AAEL010240	1139.79	736.107	1366.78	1123.66	1108.52	941.413	-0.0310648	0.896173	unspecified product	Linker histone H1/H5, domain H15;Winged helix DNA-binding domain superfamily	Winged helix DNA-binding domain superfamily
AAEL026212	0	1.00151	0	0	0	0	-0.0225391	0.812266	Histone H2A [Source:UniProtKB/TrEMBL;Acc:Q173V2]	Histone H2A;Histone H2A/H2B/H3;Histone-fold;Histone H2A, C-terminal domain;Histone H2A conserved site	Histone-fold
AAEL020600	0	0	0.98259	0	0	0	-0.0225391	0.812266	unspecified product	Linker histone H1/H5, domain H15;Linker histone H1/H5;Winged helix DNA-binding domain superfamily	Winged helix DNA-binding domain superfamily
AAEL022701	0	0	0.98259	0	0	0	-0.0225391	0.812266	Histone H2A [Source:UniProtKB/TrEMBL;Acc:Q173V2]	Histone H2A;Histone H2A/H2B/H3;Histone-fold;Histone H2A, C-terminal domain;Histone H2A conserved site	Histone-fold
AAEL022702	1.00866	0	0	0	0	0	-0.0225391	0.812266	Histone H2A [Source:UniProtKB/TrEMBL;Acc:Q173V2]	Histone H2A;Histone H2A/H2B/H3;Histone-fold;Histone H2A, C-terminal domain;Histone H2A conserved site	Histone-fold
AAEL019662	946.124	1077.62	885.313	1021.33	847.235	1004.37	-0.0180246	0.908589	unspecified product	Zinc finger, C2H2C-type;Histone acetyltransferase domain, MYST-type;Acyl-CoA N-acyltransferase;Zinc finger, C2H2C-type superfamily;MYST, zinc finger domain	Zinc finger, C2H2C-type superfamily;Acyl-CoA N-acyltransferase
AAEL001972	444.82	499.752	434.305	503.643	452.379	406.746	-0.0169532	0.920737	TATA box binding protein (TBP)-associated factor,, putative	Transcription initiation factor IID, subunit 13;Histone-fold	Histone-fold
AAEL014072	1309.24	1140.72	1113.27	1236.03	1141.67	1204.25	0.0075592	0.955081	tip60	Chromo/chromo shadow domain;Histone acetyltransferase domain, MYST-type;Acyl-CoA N-acyltransferase;Chromo-like domain superfamily;RNA binding activity-knot of a chromodomain;Histone acetyltransferase Esa1/KAT5/Tip60;MYST, zinc finger domain	Chromo-like domain superfamily;Acyl-CoA N-acyltransferase
AAEL019791	132.135	131.197	156.232	149.488	158.917	114.928	0.0129042	0.959489	unspecified product	Zinc finger, HIT-type;Vps71/ZNHIT1	N/A
AAEL003528	1412.13	1472.21	1467.99	1517.95	1409.78	1469.08	0.0146721	0.897481	cdc73 domain protein	Cdc73/Parafibromin;Cell division control protein 73, C-terminal;Paf1 complex subunit Cdc73, N-terminal domain	N/A
AAEL012211	790.791	816.228	753.646	814.657	728.291	847.472	0.0180706	0.897044	microfibrillar-associated protein, putative	Vps72/YL1 family;Vps72/YL1, C-terminal	N/A
AAEL018018	2.01732	3.00452	25.5473	17.0556	2.92486	10.9931	0.018963	0.98891	unspecified product	Linker histone H1/H5, domain H15;Linker histone H1/H5;Winged helix DNA-binding domain superfamily	Winged helix DNA-binding domain superfamily
AAEL020426	0	0	0	0	0	0.999377	0.0221971	0.815062	Histone H2B [Source:UniProtKB/TrEMBL;Acc:Q17EF1]	Histone H2B;Histone H2A/H2B/H3;Histone-fold	Histone-fold
AAEL020831	0	0	0	0	0	0.999377	0.0221971	0.815062	Histone H4 [Source:UniProtKB/TrEMBL;Acc:Q16IE4]	Histone H4;TATA box binding protein associated factor (TAF);Histone-fold;Histone H4, conserved site;CENP-T/Histone H4, histone fold	Histone-fold
AAEL021350	0	0	0	0	0	0.999377	0.0221971	0.815062	Histone H4 [Source:UniProtKB/TrEMBL;Acc:Q16IE4]	Histone H4;TATA box binding protein associated factor (TAF);Histone-fold;Histone H4, conserved site;CENP-T/Histone H4, histone fold	Histone-fold
AAEL023138	0	0	0	1.00327	0	0	0.0221971	0.815062	unspecified product	Linker histone H1/H5, domain H15;Linker histone H1/H5;Winged helix DNA-binding domain superfamily	Winged helix DNA-binding domain superfamily
AAEL026930	0	0	0	1.00327	0	0	0.0221971	0.815062	Histone H2B [Source:UniProtKB/TrEMBL;Acc:Q17EF1]	Histone H2B;Histone H2A/H2B/H3;Histone-fold	Histone-fold
AAEL004686	1237.63	1283.93	1140.79	1281.18	1071.47	1421.11	0.0432374	0.785211	RuvB-like helicase 1 (EC 3.6.4.12) (Pontin)	AAA+ ATPase domain;TIP49, P-loop domain;RuvB-like;P-loop containing nucleoside triphosphate hydrolase;RuvB-like helicase 1;RuvB-like, AAA-lid domain	P-loop containing nucleoside triphosphate hydrolase
AAEL022528	0	0	0	1.00327	0	0.999377	0.0445652	0.638639	unspecified product	Linker histone H1/H5, domain H15;Linker histone H1/H5;Winged helix DNA-binding domain superfamily	Winged helix DNA-binding domain superfamily
AAEL021644	0	0	0	2.00654	0	0	0.0445652	0.638639	Histone H2A [Source:UniProtKB/TrEMBL;Acc:Q173V2]	Histone H2A;Histone H2A/H2B/H3;Histone-fold;Histone H2A, C-terminal domain;Histone H2A conserved site	Histone-fold
AAEL024542	0	0	0	0	0	1.99875	0.0445652	0.638639	Histone H2A [Source:UniProtKB/TrEMBL;Acc:Q173V2]	Histone H2A;Histone H2A/H2B/H3;Histone-fold;Histone H2A, C-terminal domain;Histone H2A conserved site	Histone-fold
AAEL014368	774.652	719.082	770.35	871.843	656.144	844.474	0.0674569	0.688699	sap18	Sin3 associated polypeptide p18;Histone deacetylase complex, SAP18 subunit	N/A
AAEL002891	453.898	420.633	324.255	414.351	251.538	594.629	0.0724448	0.81899	unspecified product	GNAT domain;Acyl-CoA N-acyltransferase;N-alpha-acetyltransferase 40	Acyl-CoA N-acyltransferase
AAEL007466	643.526	576.868	582.676	675.202	561.573	672.581	0.0826314	0.599984	histone-fold protein CHRAC subunit, putative	Transcription factor CBF/NF-Y/archaeal histone domain;Histone-fold	Histone-fold
AAEL008363	788.773	729.097	785.089	889.902	783.863	814.492	0.111647	0.411927	transcription initiation factor TFIID subunit 12	Transcription initiation factor TFIID subunit 12 domain;Histone-fold;Transcription initiation factor TFIID subunit 12	Histone-fold
AAEL006172	1450.46	1752.64	1655.66	1801.88	1628.17	1852.85	0.120742	0.384179	unspecified product	Leo1-like protein	N/A
AAEL022787	46.3984	39.0588	50.1121	46.1505	48.7477	53.9664	0.13497	0.710992	unspecified product	Histone deacetylase family;Ureohydrolase domain superfamily;Histone deacetylase domain	Ureohydrolase domain superfamily
AAEL010341	1397	1659.5	1688.09	1744.69	1648.65	1824.86	0.137271	0.319314	RuvB-like helicase 2 (EC 3.6.4.12)(Reptin)	AAA+ ATPase domain;TIP49, P-loop domain;RuvB-like;P-loop containing nucleoside triphosphate hydrolase;RuvB-like helicase 2;RuvB-like, AAA-lid domain	P-loop containing nucleoside triphosphate hydrolase
AAEL001764	556.781	391.589	456.904	529.728	377.307	662.587	0.159565	0.531355	histone-fold protein CHRAC subunit, putative	Transcription factor CBF/NF-Y/archaeal histone domain;Histone-fold	Histone-fold
AAEL023412	127.091	42.0633	245.647	153.501	156.968	167.895	0.205684	0.691685	unspecified product	Bromodomain associated domain;Histone-fold;Transcription factor TFIID, subunit 8, C-terminal;Transcription initiation factor TFIID subunit 8	Histone-fold
AAEL004744	207.784	172.259	153.284	175.573	206.69	246.846	0.238289	0.332544	ccaat-binding transcription factor subunit a	Transcription factor, NFYB/HAP3, conserved site;Transcription factor CBF/NF-Y/archaeal histone domain;Histone-fold	Histone-fold
AAEL027325	121.039	128.193	12.7737	89.2912	127.719	94.9408	0.25172	0.700398	Histone H4 [Source:UniProtKB/TrEMBL;Acc:Q16IE4]	Histone H4;TATA box binding protein associated factor (TAF);Histone-fold;Histone H4, conserved site;CENP-T/Histone H4, histone fold	Histone-fold
AAEL008763	313.694	283.426	319.342	369.204	309.06	420.738	0.262048	0.180972	tata-binding protein-associated phosphoprotein (dr1)	Transcription factor CBF/NF-Y/archaeal histone domain;Histone-fold;Negative cofactor 2 complex subunit beta	Histone-fold
AAEL022498	27.2339	8.01205	12.7737	12.0393	24.7941	21.9863	0.292676	0.316023	unspecified product	Zinc finger, PHD-type;SPRY domain;Zinc finger, FYVE/PHD-type;Concanavalin A-like lectin/glucanase domain superfamily;Zinc finger, PHD-type, conserved site;Histone methyltransferase complex subunit ASH2	Concanavalin A-like lectin/glucanase domain superfamily;Zinc finger, FYVE/PHD-type
AAEL002772	263.261	217.327	326.22	346.129	338.309	317.802	0.312932	0.146369	chromo domain protein	Chromo/chromo shadow domain;MRG;Chromo-like domain superfamily;RNA binding activity-knot of a chromodomain;MRG domain;Mortality factor 4-like protein 1	Chromo-like domain superfamily
AAEL022932	43.3724	86.1296	122.824	94.3076	147.218	126.921	0.546168	0.193499	unspecified product	Histone H3/CENP-A;Zona pellucida domain;Histone H2A/H2B/H3;Histone-fold	Histone-fold
AAEL003771	20.1732	0	31.4429	8.02618	23.3989	44.9097	0.564519	0.16445	trithorax protein ash2	Zinc finger, PHD-type;SPRY domain;Zinc finger, FYVE/PHD-type;Concanavalin A-like lectin/glucanase domain superfamily;Zinc finger, PHD-type, conserved site;Histone methyltransferase complex subunit ASH2	Concanavalin A-like lectin/glucanase domain superfamily;Zinc finger, FYVE/PHD-type
AAEL022164	1.00866	1.00151	0	0	0.974954	1.99875	0.564947	0.83667	unspecified product	Histone H2B;Histone H2A/H2B/H3;Histone-fold	Histone-fold
AAEL026969	1.00866	1.00151	0	0	0.974954	1.99875	0.564947	0.83667	unspecified product	Histone H2B;Histone H2A/H2B/H3;Histone-fold	Histone-fold
AAEL012496	19.1646	22.0331	19.6518	50.1636	25.3488	25.9838	0.738108	0.167179	unspecified product	BTB/POZ domain;Ankyrin repeat;Histone H2A;Histone-fold;SKP1/BTB/POZ domain superfamily;Ankyrin repeat-containing domain;Ankyrin repeat-containing domain superfamily	Histone-fold;Ankyrin repeat-containing domain superfamily;SKP1/BTB/POZ domain superfamily
AAEL023343	2.01732	4.00603	3.93036	2.06871	1.94991	12.9919	0.773122	0.114219	unspecified product	Histone H2A;Histone-fold;Histone H2A, C-terminal domain;Histone H2A conserved site	Histone-fold
AAEL000518	0	5.00753	1.96518	1.04581	0	11.9925	0.902968	0.302453	histone H2A	Histone H2A;Histone-fold;Histone H2A, C-terminal domain	Histone-fold
AAEL004416	28.2425	37.0557	17.6866	50.1636	70.1967	35.9776	0.913747	0.0492381	histone deacetylase	Histone deacetylase family;Histone deacetylase;Ureohydrolase domain superfamily;Histone deacetylase domain	Ureohydrolase domain superfamily
AAEL023920	3.02598	3.00452	0.98259	7.21923	16.5742	24.9844	2.7981	0.0482908	unspecified product	Histone H2B;Histone H2A/H2B/H3;Histone-fold	Histone-fold

## Sheet: DNA repair genes
GeneID	WT1	WT2	WT3	Ago2-/- 1	Ago2-/- 2	Ago2-/- 3	log2(FC)	P-value	Product Description	Interpro Description	Superfamily Description	Gene name	Catergory
AAEL005399	12.1039	0	45.1991	0	0.974954	3.99751	-3.52658	0.0894176	spindle-b recombination protein spn-b	AAA+ ATPase domain;DNA recombination and repair protein Rad51-like, C-terminal;P-loop containing nucleoside triphosphate hydrolase	P-loop containing nucleoside triphosphate hydrolase	XRCC3	MMEJ
AAEL000404	19.1646	68.1024	8.84331	4.01309	9.74954	0	-2.80394	0.0245083	DNA repair helicase rad3/xp-d	RAD3/XPD family;Helicase-like, DEXD box c2 type;ATP-dependent helicase, C-terminal;DEAD2;Helical and beta-bridge domain;ATP-dependent helicase Rad3/Chl1-like;P-loop containing nucleoside triphosphate hydrolase	P-loop containing nucleoside triphosphate hydrolase	XPD (ERCC2)	NER
AAEL002800	1781.3	1470.21	1401.17	670.164	397.781	344.162	-1.72021	0.00109967	DNA polymerase epsilon, catalytic subunit	DNA-directed DNA polymerase, family B, exonuclease domain;DNA-directed DNA polymerase, family B, multifunctional domain;DNA-directed DNA polymerase, family B;Ribonuclease H-like superfamily;DNA polymerase epsilon, catalytic subunit A, C-terminal;DNA polymerase epsilon catalytic subunit;DNA/RNA polymerase superfamily	Ribonuclease H-like superfamily;DNA/RNA polymerase superfamily	POLE	ATR
AAEL002341	305.624	228.343	331.133	106.347	46.7978	133.917	-1.59151	2.80244e-05	unspecified product	SNF2-related, N-terminal domain;Helicase, C-terminal;Helicase superfamily 1/2, ATP-binding domain;P-loop containing nucleoside triphosphate hydrolase	P-loop containing nucleoside triphosphate hydrolase	RAD54B	MMR
AAEL012339	1554.35	890.339	562.576	582.901	214.49	296.317	-1.45922	0.0553529	cdk1	Protein kinase domain;Serine/threonine-protein kinase, active site;Protein kinase-like domain superfamily;Protein kinase, ATP binding site	Protein kinase-like domain superfamily	CDK2	NER
AAEL011811	5415.5	3706.58	3692.57	2274.68	1572.6	1683.7	-1.21219	0.0082929	DNA replication licensing factor MCM3	MCM domain;AAA+ ATPase domain;DNA replication licensing factor Mcm3;Nucleic acid-binding, OB-fold;Mini-chromosome maintenance, conserved site;P-loop containing nucleoside triphosphate hydrolase;MCM N-terminal domain;Mini-chromosome maintenance protein;MCM OB domain;MCM, AAA-lid domain	Nucleic acid-binding, OB-fold;P-loop containing nucleoside triphosphate hydrolase	MCM3	MMR
AAEL002810	5531.5	4436.67	3500.97	2966.68	1519.95	1595.76	-1.14695	0.0145452	DNA replication licensing factor MCM5	MCM domain;DNA replication licensing factor Mcm5;Nucleic acid-binding, OB-fold;Mini-chromosome maintenance, conserved site;P-loop containing nucleoside triphosphate hydrolase;MCM N-terminal domain;Mini-chromosome maintenance protein;MCM OB domain;MCM, AAA-lid domain	Nucleic acid-binding, OB-fold;P-loop containing nucleoside triphosphate hydrolase	MCM5	MMR
AAEL011772	5.04331	8.01205	8.84331	4.01309	2.92486	2.98817	-1.14154	0.0194257	DNA repair protein rad50	P-loop containing nucleoside triphosphate hydrolase;Rad50/SbcC-type AAA domain	P-loop containing nucleoside triphosphate hydrolase	RAD50	BER
AAEL003897	243.087	434.654	422.514	171.56	227.164	112.93	-1.1046	0.000948516	DNA repair protein xp-c / rad4	DNA repair protein Rad4;Rad4/PNGase transglutaminase-like fold;Rad4 beta-hairpin domain 1;Rad4 beta-hairpin domain 2;Rad4 beta-hairpin domain 3;Papain-like cysteine peptidase superfamily	Papain-like cysteine peptidase superfamily	XPC	NER
AAEL012499	9359.37	6975.49	5510.36	5273.2	2453.96	3000.26	-1.02602	0.0294486	Histone H2A [Source:UniProtKB/TrEMBL;Acc:Q16LW9]	Histone H2A;Histone H2A/H2B/H3;Histone-fold;Histone H2A, C-terminal domain;Histone H2A conserved site	Histone-fold	H2AX	HR
AAEL023423	208.793	138.208	181.779	12.0393	113.095	144.91	-0.969475	0.135095	unspecified product	Protein kinase domain;Serine/threonine-protein kinase, active site;Protein kinase-like domain superfamily;Protein kinase, ATP binding site	Protein kinase-like domain superfamily	CDK2	NER
AAEL024947	185.594	46.0693	26.5299	37.1211	66.2969	33.9788	-0.910101	0.189431	unspecified product	DNA polymerase III, clamp loader complex, gamma/delta/delta subunit, C-terminal;Replication factor C, C-terminal;P-loop containing nucleoside triphosphate hydrolase	DNA polymerase III, clamp loader complex, gamma/delta/delta subunit, C-terminal;P-loop containing nucleoside triphosphate hydrolase	RFC3	BER
AAEL012546	6194.19	4657.01	3344.74	3865.61	2079.58	1830.99	-0.868345	0.0547867	DNA replication licensing factor MCM6	MCM domain;DNA replication licensing factor Mcm6;Nucleic acid-binding, OB-fold;Mini-chromosome maintenance, conserved site;P-loop containing nucleoside triphosphate hydrolase;MCM N-terminal domain;Mini-chromosome maintenance protein;MCM OB domain;Mcm6, C-terminal winged-helix domain;MCM, AAA-lid domain	Nucleic acid-binding, OB-fold;P-loop containing nucleoside triphosphate hydrolase	MCM6	MMR
AAEL025779	98.8488	67.1009	93.346	63.2061	39.9731	40.9495	-0.84724	0.0181377	unspecified product	Ubiquitin-conjugating enzyme E2;Ubiquitin-conjugating enzyme/RWD-like;Ubiquitin-conjugating enzyme, active site	Ubiquitin-conjugating enzyme/RWD-like	UBC9	BER
AAEL027245	29.2512	6.00904	1.96518	6.01963	6.82468	7.99502	-0.836979	0.446667	unspecified product	AAA+ ATPase domain;DNA recombination and repair protein Rad51-like, C-terminal;P-loop containing nucleoside triphosphate hydrolase	P-loop containing nucleoside triphosphate hydrolase	XRCC3	MMEJ
AAEL013179	10.0866	9.01356	4.91295	3.00982	7.79963	2.99813	-0.798363	0.431456	8-oxoguanine DNA glycosylase [Source:UniProtKB/TrEMBL;Acc:Q16JX8]	HhH-GPD domain;DNA glycosylase;8-oxoguanine DNA glycosylase, N-terminal	DNA glycosylase	OGG1	NER
AAEL003893	5153.25	4473.73	3703.38	3554.59	1957.71	2385.27	-0.755236	0.0231517	DNA repair protein xp-c / rad4	DNA repair protein Rad4;Rad4/PNGase transglutaminase-like fold;Rad4 beta-hairpin domain 1;Rad4 beta-hairpin domain 2;Rad4 beta-hairpin domain 3;Papain-like cysteine peptidase superfamily	Papain-like cysteine peptidase superfamily	XPC	NER
AAEL011414	87575	78850.6	76985.9	51864.2	45538.1	58213.7	-0.645407	3.4479e-06	high mobility group non-histone protein, putative	High mobility group box domain;High mobility group box domain superfamily	High mobility group box domain superfamily	HMGB1	NER
AAEL007007	6646.07	5040.58	3953.94	3780.33	2370.11	4113.44	-0.607719	0.017841	DNA replication licensing factor MCM2	MCM domain;DNA replication licensing factor Mcm2;Nucleic acid-binding, OB-fold;Mini-chromosome maintenance, conserved site;P-loop containing nucleoside triphosphate hydrolase;MCM N-terminal domain;Mini-chromosome maintenance protein;MCM OB domain;MCM, AAA-lid domain	Nucleic acid-binding, OB-fold;P-loop containing nucleoside triphosphate hydrolase	MCM2	MMR
AAEL025895	720.184	853.284	829.306	588.921	561.573	458.714	-0.57835	0.000713463	unspecified product	RAD50, zinc hook;P-loop containing nucleoside triphosphate hydrolase	P-loop containing nucleoside triphosphate hydrolase	RAD50	DR
AAEL014377	309.659	188.283	219.118	165.54	119.919	196.877	-0.572053	0.0553506	Nibrin [Source:UniProtKB/TrEMBL;Acc:A0A1S4G1J0]	Forkhead-associated (FHA) domain;SMAD/FHA domain superfamily;Nibrin;Nibrin, second BRCT domain;BRCT domain superfamily;Nibrin-related	SMAD/FHA domain superfamily;BRCT domain superfamily	NBN	BER
AAEL025383	23.1992	37.0557	38.321	23.0753	30.2236	14.9907	-0.529572	0.318249	unspecified product	Cell cycle checkpoint protein, Rad1;Rad1/Rec1/Rad17	N/A	RAD1	DSB
AAEL003401	425.655	401.604	368.471	313.021	204.74	316.803	-0.518798	0.023539	DNA-directed RNA polymerase II 19 kDa polypeptide rpb7	S1 domain;RNA polymerase Rpb7-like , N-terminal;Nucleic acid-binding, OB-fold;RNA polymerase Rpb7-like, N-terminal domain superfamily	Nucleic acid-binding, OB-fold;RNA polymerase Rpb7-like, N-terminal domain superfamily	POLR2G	NER
AAEL021206	451.88	487.734	389.106	318.037	248.613	364.773	-0.512528	0.0165868	unspecified product	XLF family	N/A	XLF (NHEJ1)	NER
AAEL005888	865.431	701.055	662.266	525.715	426.055	617.615	-0.506037	0.0136104	DNA polymerase theta	DNA-directed DNA polymerase, family A, palm domain;Helicase, C-terminal;DNA polymerase A;DEAD/DEAH box helicase domain;Helicase superfamily 1/2, ATP-binding domain;P-loop containing nucleoside triphosphate hydrolase;Winged helix DNA-binding domain superfamily;DNA/RNA polymerase superfamily	Winged helix DNA-binding domain superfamily;P-loop containing nucleoside triphosphate hydrolase;DNA/RNA polymerase superfamily	POLQ	NER
AAEL007058	880.561	704.059	656.37	552.803	375.357	668.583	-0.489004	0.0476568	unspecified product	RecQ mediated genome instability protein, N-terminal;Recq-mediated genome instability protein 1, C-terminal OB-fold domain;RecQ mediated genome instability protein, DUF1767;RecQ-mediated genome instability protein 1	N/A	RMI1	MMR
AAEL007203	565.859	551.83	571.867	430.404	442.629	360.775	-0.453527	0.00472892	unspecified product	Pre-mRNA-splicing factor Isy1;Pre-mRNA-splicing factor Isy1 superfamily	Pre-mRNA-splicing factor Isy1 superfamily	ISY1	NER
AAEL020323	2.01732	6.00904	0	4.01309	1.94991	0	-0.428709	0.834541	unspecified product	P-loop containing nucleoside triphosphate hydrolase;Rad50/SbcC-type AAA domain	P-loop containing nucleoside triphosphate hydrolase	RAD50	BER
AAEL000672	18462.5	15070.7	11733.1	12063.3	7846.43	14094.2	-0.412734	0.0949188	cyclin a	Cyclin, C-terminal domain;Cyclin, N-terminal;Cyclin-like;Cyclin-like superfamily;Cyclin	Cyclin-like superfamily	CCNA2	NER
AAEL022478	5719.11	5098.67	4567.08	4167.59	3215.4	4425.24	-0.381718	0.0370664	Putative transcriptional repressor protein yy1 [Source:UniProtKB/TrEMBL;Acc:A0A0P6IYK9]	Zinc finger C2H2-type;Zinc finger C2H2 superfamily	Zinc finger C2H2 superfamily	YY1	NER
AAEL004716	11795.3	11414.2	10019.5	8863.91	8267.61	8498.7	-0.374594	0.00153326	chromodomain helicase DNA binding protein	SNF2-related, N-terminal domain;Chromo/chromo shadow domain;Helicase, C-terminal;DNA/RNA helicase, ATP-dependent, DEAH-box type, conserved site;Helicase superfamily 1/2, ATP-binding domain;Chromo-like domain superfamily;Chromo domain, conserved site;Chromo domain;Domain of unknown function DUF4208;P-loop containing nucleoside triphosphate hydrolase;CDH1/2, SANT-Helical linker 1	P-loop containing nucleoside triphosphate hydrolase;Chromo-like domain superfamily	CHD1L	NER
AAEL002785	1060.1	917.38	739.89	806.631	461.153	832.481	-0.371641	0.154244	DNA polymerase epsilon subunit b	DNA polymerase alpha/delta/epsilon, subunit B;DNA polymerase epsilon, subunit B;DNA polymerase epsilon subunit B, N-terminal	N/A	POLE2	ATR
AAEL027754	317.728	180.271	128.719	154.504	94.5705	236.852	-0.367079	0.391659	unspecified product	Claspin	N/A	CLSPN	DSB
AAEL011307	236.027	175.264	105.137	117.383	94.5705	189.882	-0.361963	0.355534	RAD51C protein, putative	AAA+ ATPase domain;DNA recombination and repair protein Rad51-like, C-terminal;P-loop containing nucleoside triphosphate hydrolase	P-loop containing nucleoside triphosphate hydrolase	RAD51C	MMEJ
AAEL005870	2094.99	1839.77	1587.87	1483.84	1161.17	1657.97	-0.360019	0.0565835	flap endonuclease-1	XPG/Rad2 endonuclease;XPG N-terminal;XPG-I domain;Helix-hairpin-helix motif, class 2;XPG conserved site;Flap endonuclease 1;PIN-like domain superfamily;5'-3' exonuclease, C-terminal domain superfamily	5'-3' exonuclease, C-terminal domain superfamily;PIN-like domain superfamily	FEN1	NER
AAEL017363	13223.6	13412.2	10789.8	10574.5	7496.42	11340.9	-0.347626	0.0685802	DNA-directed RNA polymerase subunit [Source:UniProtKB/TrEMBL;Acc:J9HHP4]	RNA polymerase II, heptapeptide repeat, eukaryotic;RNA polymerase, alpha subunit;RNA polymerase, N-terminal;RNA polymerase Rpb1, domain 3;RNA polymerase Rpb1, domain 7;RNA polymerase Rpb1, domain 6;RNA polymerase Rpb1, domain 1;RNA polymerase Rpb1, domain 5;RNA polymerase Rpb1, domain 4	N/A	POLR2A	NER
AAEL003868	1520.05	1637.46	1961.25	1283.19	1340.56	1402.13	-0.346494	0.0205403	DNA repair protein xp-c / rad4	DNA repair protein Rad4;Rad4/PNGase transglutaminase-like fold;Rad4 beta-hairpin domain 1;Rad4 beta-hairpin domain 2;Rad4 beta-hairpin domain 3;Papain-like cysteine peptidase superfamily	Papain-like cysteine peptidase superfamily	XPC	NER
AAEL000999	9447.12	6965.48	6009.52	6598.52	4321	6734.8	-0.344902	0.138265	DNA replication licensing factor MCM7	MCM domain;AAA+ ATPase domain;DNA replication licensing factor Mcm7;Nucleic acid-binding, OB-fold;Mini-chromosome maintenance, conserved site;P-loop containing nucleoside triphosphate hydrolase;MCM N-terminal domain;Mini-chromosome maintenance protein;MCM OB domain;MCM, AAA-lid domain	Nucleic acid-binding, OB-fold;P-loop containing nucleoside triphosphate hydrolase	MCM7	MMR
AAEL006788	1241.66	1043.57	1129	901.942	758.514	1044.35	-0.336035	0.0391248	replication factor C, 37-kDa subunit, putative	AAA+ ATPase domain;ATPase, AAA-type, core;DNA polymerase III, clamp loader complex, gamma/delta/delta subunit, C-terminal;Replication factor C, C-terminal;P-loop containing nucleoside triphosphate hydrolase	DNA polymerase III, clamp loader complex, gamma/delta/delta subunit, C-terminal;P-loop containing nucleoside triphosphate hydrolase	RFC4	BER
AAEL019522	8604.89	6484.75	2223.6	4839.78	1624.27	7312.44	-0.329667	0.671061	unspecified product	Timeless protein;Timeless, C-terminal	N/A	TIMELESS	DSB
AAEL002306	5284.38	4660.01	3673.9	3311.8	3026.26	4551.16	-0.322645	0.124201	Hect E3 ubiquitin ligase [Source:UniProtKB/TrEMBL;Acc:A0A1S4F1D4]	Regulator of chromosome condensation, RCC1;HECT domain;Cytochrome b5-like heme/steroid binding domain;APC10/DOC domain;Beta-propeller repeat TECPR;Galactose-binding-like domain superfamily;UBA-like superfamily;Regulator of chromosome condensation 1/beta-lactamase-inhibitor protein II;Mib-herc2;CPH domain;HECT, E3 ligase catalytic domain;Cytochrome b5-like heme/steroid binding domain superfamily;M…	Mib/herc2 domain superfamily;UBA-like superfamily;Galactose-binding-like domain superfamily;Regulator of chromosome condensation 1/beta-lactamase-inhibitor protein II;Cytochrome b5-like heme/steroid binding domain superfamily;HECT, E3 ligase catalytic domain	HERC2	HR
AAEL002822	444.82	407.613	345.872	378.234	273.962	310.806	-0.315384	0.130766	actin-related protein 5	Actin family;Actin-related protein 5;ATPase, nucleotide binding domain	ATPase, nucleotide binding domain	ACTR5	NER
AAEL003968	8569.59	7463.23	4806.83	6049.73	3614.15	7092.58	-0.314613	0.266432	helicase	SNF2-related, N-terminal domain;SANT/Myb domain;Helicase, C-terminal;Homeobox-like domain superfamily;Helicase superfamily 1/2, ATP-binding domain;ISWI, HAND domain;SLIDE domain;DBINO domain;P-loop containing nucleoside triphosphate hydrolase;ISWI family, metazoa;ISWI, HAND domain superfamily	ISWI, HAND domain superfamily;Homeobox-like domain superfamily;P-loop containing nucleoside triphosphate hydrolase	CHD1L	NER
AAEL001874	853.328	795.196	859.766	751.451	659.069	608.621	-0.312963	0.0371533	cop9 complex subunit	Proteasome component (PCI) domain;Winged helix DNA-binding domain superfamily;COP9 signalosome complex subunit 4;26S Proteasome non-ATPase regulatory subunit 12/COP9 signalosome complex subunit 4;COP9 signalosome complex subunit 4, helix turn helix domain	Winged helix DNA-binding domain superfamily	COPS4	NER
AAEL000154	2041.53	1450.18	1211.53	1310.27	836.511	1639.98	-0.312692	0.266771	unspecified product	Claspin	N/A	CLSPN	HR
AAEL002581	2058.68	2076.12	2167.59	1742.68	1617.45	1723.93	-0.30992	0.00523583	structural maintenance of chromosomes 6 smc6	Structural maintenance of chromosomes protein 6;P-loop containing nucleoside triphosphate hydrolase;Rad50/SbcC-type AAA domain	P-loop containing nucleoside triphosphate hydrolase	SMC6	MMR
AAEL027688	2857.54	2529.81	2193.14	2190.14	1808.54	2158.65	-0.299983	0.0598956	unspecified product	DNA mismatch repair protein MutS, C-terminal;DNA mismatch repair protein MutS-like, N-terminal;DNA mismatch repair protein MutS, core;DNA mismatch repair protein MutS, connector domain;DNA mismatch repair protein MutS, clamp;DNA mismatch repair Msh2-type;P-loop containing nucleoside triphosphate hydrolase;DNA mismatch repair protein Msh2;DNA mismatch repair protein MutS, core domain superfamily	DNA mismatch repair protein MutS, core domain superfamily;P-loop containing nucleoside triphosphate hydrolase	MSH2	NER
AAEL008260	607.214	645.972	650.474	552.803	432.88	565.647	-0.295271	0.0836901	unspecified product	Homeobox domain;JmjC domain;JmjN domain;Homeobox-like domain superfamily;Homeobox, conserved site	Homeobox-like domain superfamily	KDM4B	HR
AAEL025600	1080.28	969.458	1092.64	931.037	719.516	925.423	-0.286736	0.0386483	unspecified product	HAT (Half-A-TPR) repeat;Tetratricopeptide-like helical domain superfamily	Tetratricopeptide-like helical domain superfamily	XAB2	NER
AAEL025976	5684.82	4763.17	3850.77	3954.9	2781.54	5027.87	-0.281473	0.242151	unspecified product	Potential DNA-binding domain	N/A	INO80D	NER
AAEL012960	13114.6	10382.6	9498.7	10146.1	6584.84	10426.5	-0.280941	0.193225	importin alpha	Armadillo;Importin-alpha, importin-beta-binding domain;Armadillo-type fold;Importin subunit alpha;Atypical Arm repeat	Armadillo-type fold	KPNA2	HR
AAEL017357	29285.5	27465.3	20433.9	21415.8	15445.2	26698.4	-0.280209	0.219637	unspecified product	HECT domain;WWE domain;Armadillo-type fold;WWE domain, subgroup;HECT, E3 ligase catalytic domain;WWE domain superfamily	WWE domain superfamily;Armadillo-type fold;HECT, E3 ligase catalytic domain	TRIP12	BER
AAEL026487	1154.92	934.406	936.408	995.246	512.826	987.385	-0.27798	0.296933	unspecified product	DNA mismatch repair protein family, N-terminal;DNA mismatch repair protein, S5 domain 2-like;DNA mismatch repair, conserved site;MutL, C-terminal, dimerisation;Ribosomal protein S5 domain 2-type fold;Histidine kinase/HSP90-like ATPase superfamily;MutL, C-terminal domain superfamily;DNA mismatch repair protein MutL/Mlh/Pms	MutL, C-terminal domain superfamily;Ribosomal protein S5 domain 2-type fold;Histidine kinase/HSP90-like ATPase superfamily	PMS2	NER
AAEL017186	1522.07	1246.88	949.182	1145.74	519.65	1404.12	-0.276567	0.411412	ATP-dependent DNA helicase PIF1 [Source:UniProtKB/TrEMBL;Acc:J9HF21]	DNA helicase Pif1-like;P-loop containing nucleoside triphosphate hydrolase	P-loop containing nucleoside triphosphate hydrolase	PIF1	MMR
AAEL006035	4413.9	3837.77	2794.49	3036.9	2335.99	3747.66	-0.276351	0.232142	unspecified product	Occludin homology domain;RNA polymerase II elongation factor ELL, N-terminal;ELL/occludin family;Winged helix DNA-binding domain superfamily	Winged helix DNA-binding domain superfamily	ELL	NER
AAEL017156	1516.02	1535.31	1524.98	1245.06	1205.04	1332.17	-0.27493	0.0180944	DNA-directed RNA polymerase subunit beta [Source:UniProtKB/TrEMBL;Acc:J9E9F1]	DNA-directed RNA polymerase, subunit 2, hybrid-binding domain;RNA polymerase, beta subunit, conserved site;RNA polymerase Rpb2, domain 7;RNA polymerase Rpb2, domain 2;RNA polymerase, beta subunit, protrusion;RNA polymerase Rpb2, domain 3;RNA polymerase Rpb2, domain 4;RNA polymerase Rpb2, domain 5;DNA-directed RNA polymerase, subunit 2	N/A	POLR2B	NER
AAEL025524	437.759	371.559	429.392	340.109	322.71	362.774	-0.27238	0.10717	unspecified product	RAD3/XPD family;Helicase-like, DEXD box c2 type;ATP-dependent helicase, C-terminal;DEAD2;Helical and beta-bridge domain;ATP-dependent helicase Rad3/Chl1-like;P-loop containing nucleoside triphosphate hydrolase	P-loop containing nucleoside triphosphate hydrolase	XPD (ERCC2)	NER
AAEL017391	23222.4	21861.9	16993.9	16472.7	13844.3	21101.8	-0.271787	0.173401	unspecified product	Zinc finger, TAZ-type;Zinc finger, ZZ-type;Bromodomain;Coactivator CBP, KIX domain;Nuclear receptor coactivator, interlocking;CREB-binding protein/p300, atypical RING domain;Histone acetyltransferase Rtt109/CBP;Nuclear receptor coactivator, CREB-bp-like, interlocking;Bromodomain, conserved site;TAZ domain superfamily;Bromodomain-like superfamily;Coactivator CBP, KIX domain superfamily	Coactivator CBP, KIX domain superfamily;Bromodomain-like superfamily;TAZ domain superfamily;Nuclear receptor coactivator, interlocking	EP300	NER
AAEL014250	869.466	858.291	759.542	815.66	554.749	707.559	-0.259407	0.170263	insect replication protein a	Nucleic acid-binding, OB-fold;Replication factor A protein 2;Replication protein A, C-terminal;Winged helix DNA-binding domain superfamily;Replication factor A protein-like	Winged helix DNA-binding domain superfamily;Nucleic acid-binding, OB-fold	RPA2	BER
AAEL018212	3552.51	2641.97	2305.16	2448.99	2001.58	2651.35	-0.259193	0.202679	Ubiquitinyl hydrolase 1 [Source:UniProtKB/TrEMBL;Acc:A0A1S4G7V5]	Peptidase C19, ubiquitin carboxyl-terminal hydrolase;Zinc finger, UBP-type;Ubiquitin specific protease, conserved site;Papain-like cysteine peptidase superfamily	Papain-like cysteine peptidase superfamily	USP45	NER
AAEL018312	326.806	356.536	411.705	353.152	303.211	261.837	-0.254115	0.213387	Structure-specific endonuclease subunit SLX1 homolog [Source:UniProtKB/TrEMBL;Acc:A0A1S4G7M6]	GIY-YIG endonuclease;Structure-specific endonuclease subunit Slx1	N/A	SLX1	MMR
AAEL002238	1700.6	1277.92	1211.53	1171.82	1022.73	1323.18	-0.252328	0.185666	unspecified product	ATR-interacting protein	N/A	ATRIP	DSB
AAEL014900	3375.99	3385.09	2716.86	2524.23	2438.36	3033.11	-0.245349	0.12338	ataxia telangiectasia mutated (atm)	Phosphatidylinositol 3-/4-kinase, catalytic domain;PIK-related kinase, FAT;FATC domain;Protein kinase-like domain superfamily;Serine/threonine-protein kinase ATM/Tel1;Phosphatidylinositol 3/4-kinase, conserved site;Telomere-length maintenance and DNA damage repair	Protein kinase-like domain superfamily	ATM	HR
AAEL003648	639.491	631.951	538.459	580.895	345.134	602.624	-0.24365	0.318582	unspecified product	Chromosome segregation in meiosis protein 3;TIPIN/Csm3/Swi3	N/A	TIPIN	DSB
AAEL008755	1054.05	1025.54	920.687	853.785	751.69	932.419	-0.241466	0.0401904	DNA-directed RNA polymerase II subunit	DNA-directed RNA polymerase, insert domain;DNA-directed RNA polymerase, RpoA/D/Rpb3-type;RNA polymerase, RBP11-like subunit;DNA-directed RNA polymerase, insert domain superfamily	RNA polymerase, RBP11-like subunit;DNA-directed RNA polymerase, insert domain superfamily	POLR2C	NER
AAEL000677	446.837	493.743	408.757	377.23	350.008	414.742	-0.240713	0.0445447	DNA-directed RNA polymerase subunit rpb8	RNA polymerase, Rpb8;Nucleic acid-binding, OB-fold	Nucleic acid-binding, OB-fold	POLR2H	NER
AAEL005245	990.505	1011.52	1039.58	986.216	840.41	762.525	-0.232354	0.0439072	DNA repair protein rad50	DNA repair protein Rad50, eukaryotes;RAD50, zinc hook;P-loop containing nucleoside triphosphate hydrolase;Rad50/SbcC-type AAA domain	P-loop containing nucleoside triphosphate hydrolase	RAD50	BER
AAEL024736	3175.27	2253.39	3229.77	2686.76	1957.71	2734.3	-0.230726	0.262149	unspecified product	Phosphatidylinositol 3-/4-kinase, catalytic domain;PIK-related kinase, FAT;FATC domain;Protein kinase-like domain superfamily;NUC194;Armadillo-type fold;Phosphatidylinositol 3/4-kinase, conserved site;DNA-dependent protein kinase catalytic subunit, catalytic domain	Armadillo-type fold;Protein kinase-like domain superfamily	DNAPKCS (PRKDC)	NER
AAEL010762	823.068	754.134	705.499	659.15	468.953	822.487	-0.226832	0.32001	Actin-related protein 8 [Source:UniProtKB/Swiss-Prot;Acc:Q0IEG8]	Actin family;Actin-related protein 8/Plant actin-related protein 9;ATPase, nucleotide binding domain	ATPase, nucleotide binding domain	ACTR8	NER
AAEL001038	584.015	477.719	513.894	452.476	394.856	499.689	-0.226155	0.20376	cak1	Protein kinase domain;Serine/threonine-protein kinase, active site;Protein kinase-like domain superfamily;Protein kinase, ATP binding site;Cyclin-dependent kinase 7	Protein kinase-like domain superfamily	CDK7	NER
AAEL006356	953.185	832.252	905.948	840.742	737.065	736.541	-0.217743	0.0318197	TFIIH basal transcription factor complex p52 subunit	Transcription factor TFIIH subunit p52/Tfb2;Transcription factor Tfb2, C-terminal domain	N/A	TFIIH4	NER
AAEL007544	3485.93	3347.03	2960.54	2860.33	2595.33	2994.13	-0.212911	0.0421791	serine/threonine-protein kinase chk2 (cds1)	Forkhead-associated (FHA) domain;Protein kinase domain;Serine/threonine-protein kinase, active site;SMAD/FHA domain superfamily;Protein kinase-like domain superfamily	SMAD/FHA domain superfamily;Protein kinase-like domain superfamily	CHK2	HR
AAEL012355	2377.41	2383.59	1988.76	2018.58	1591.12	2227.61	-0.209531	0.228499	helicase	SNF2-related, N-terminal domain;Helicase, C-terminal;Helicase superfamily 1/2, ATP-binding domain;DBINO domain;P-loop containing nucleoside triphosphate hydrolase;DNA helicase Ino80	P-loop containing nucleoside triphosphate hydrolase	INO80	NER
AAEL013205	1378.84	1354.04	1431.63	1134.7	1212.84	1276.2	-0.200664	0.099086	rad25/xp-b DNA repair helicase	Helicase XPB/Ssl2;Helicase, C-terminal;Helicase/UvrB, N-terminal;Helicase superfamily 1/2, ATP-binding domain;P-loop containing nucleoside triphosphate hydrolase;ERCC3/RAD25/XPB helicase, C-terminal domain;Helicase XPB/Ssl2, N-terminal domain	P-loop containing nucleoside triphosphate hydrolase	XPB (ERCC3)	NER
AAEL015064	8880.25	8419.67	7743.79	7499.46	6006.69	8326.81	-0.197941	0.213181	Small ubiquitin-related modifier [Source:UniProtKB/TrEMBL;Acc:Q16EQ3]	Ubiquitin-like domain;Rad60/SUMO-like domain;Ubiquitin-like domain superfamily	Ubiquitin-like domain superfamily	SUMO3	NER
AAEL004691	2585.2	2235.36	2311.05	2069.75	1887.51	2273.58	-0.194801	0.156104	ring finger	Zinc finger, RING-H2-type	N/A	RBX1	NER
AAEL008777	4431.05	4285.45	3707.31	3588.7	3409.41	3868.59	-0.193193	0.139556	proto-oncogene tyrosine-protein kinase abl1	SH2 domain;Serine-threonine/tyrosine-protein kinase, catalytic domain;SH3 domain;Tyrosine-protein kinase, active site;Protein kinase-like domain superfamily;F-actin binding;Protein kinase, ATP binding site;Tyrosine-protein kinase, catalytic domain;Tyrosine-protein kinase ABL1/transforming protein Abl;Tyrosine-protein kinase ABL, SH2 domain;SH3-like domain superfamily;SH2 domain superfamily	SH3-like domain superfamily;SH2 domain superfamily;Protein kinase-like domain superfamily	ABL1	MMR
AAEL026343	1625.96	1737.61	1822.7	1731.65	1396.13	1427.11	-0.187283	0.198379	unspecified product	Helicase, C-terminal;HRDC domain;DNA helicase, ATP-dependent, RecQ type;HRDC-like superfamily;DEAD/DEAH box helicase domain;Helicase superfamily 1/2, ATP-binding domain;P-loop containing nucleoside triphosphate hydrolase;Helicase Helix-turn-helix domain;ATP-dependent DNA helicase RecQ, zinc-binding domain	HRDC-like superfamily;P-loop containing nucleoside triphosphate hydrolase	WRN	MMEJ
AAEL003552	1650.17	1534.31	1561.34	1436.69	1208.94	1532.05	-0.183956	0.2017	DNA-directed RNA polymerase subunit rpb6	RNA polymerase, subunit omega/K/RPB6;Archaeal RpoK/eukaryotic RPB6 RNA polymerase subunit;DNA-directed RNA polymerase, 14-18kDa subunit, conserved site;DNA-directed RNA polymerase, subunit RPB6;RPB6/omega subunit-like superfamily	RPB6/omega subunit-like superfamily	POLR2F	NER
AAEL000594	1224.51	1102.66	1073.97	1123.66	820.911	1050.35	-0.183502	0.282031	unspecified product	Forkhead-associated (FHA) domain;SMAD/FHA domain superfamily;Microspherule protein, N-terminal domain;Microspherule protein 1	SMAD/FHA domain superfamily	MCRS1	NER
AAEL008960	3006.82	3107.67	2563.58	2729.9	1953.81	2966.15	-0.181941	0.340691	Regulator of telomere elongation helicase 1 homolog (EC 3.6.4.12)	Helicase-like, DEXD box c2 type;ATP-dependent helicase, C-terminal;DEAD2;ATP-dependent helicase Rad3/Chl1-like;P-loop containing nucleoside triphosphate hydrolase;Regulator of telomere elongation helicase 1	P-loop containing nucleoside triphosphate hydrolase	RTEL1	MMR
AAEL001805	163.403	118.178	141.493	141.461	130.644	101.936	-0.177711	0.512893	unspecified product	Vps72/YL1, C-terminal;INO80 complex, subunit Ies6	N/A	INO80C	NER
AAEL011317	2524.68	2116.18	1909.17	2047.68	1592.1	2151.66	-0.177581	0.325629	actin	Actin family;ATPase, nucleotide binding domain	ATPase, nucleotide binding domain	ACTL6A	NER
AAEL011087	1038.92	1089.64	947.217	898.932	796.537	1028.36	-0.175315	0.268433	DNA-directed RNA polymerase II	RNA polymerase, subunit H/Rpb5 C-terminal;RNA polymerase, Rpb5, N-terminal;DNA-directed RNA polymerase RPB5 subunit, eukaryote/virus;RNA polymerase, subunit H/Rpb5, conserved site;Archaeal RpoH /eukaryotic RPB5 RNA polymerase subunit;RPB5-like RNA polymerase subunit superfamily;RNA polymerase Rpb5, N-terminal domain superfamily;DNA-directed RNA polymerase subunit Rpb5-like	RNA polymerase Rpb5, N-terminal domain superfamily;RPB5-like RNA polymerase subunit superfamily	POLR2E	NER
AAEL001496	3218.64	2687.04	2614.67	2546.3	2407.16	2605.38	-0.172748	0.205114	Transcription elongation factor s-ii [Source:UniProtKB/TrEMBL;Acc:A0A1S4EYX3]	Zinc finger, TFIIS-type;Transcription elongation factor, TFIIS/CRSP70, N-terminal, sub-type;Transcription elongation factor S-II, central domain;Transcription elongation factor, TFIIS;Transcription factor IIS, N-terminal;Transcription elongation factor, IIS-type;TFIIS/LEDGF domain superfamily;Transcription elongation factor S-II, central domain superfamily	Transcription elongation factor S-II, central domain superfamily;TFIIS/LEDGF domain superfamily	TCEA1	NER
AAEL012523	504.331	414.624	321.307	424.384	302.236	375.766	-0.170015	0.477018	transcription factor TFIIH-subunit, putative	TFIIH subunit Tfb4/GTF2H3	N/A	TFIIH3	NER
AAEL001129	4396.75	3858.8	3681.76	3849.56	3115.95	3680.71	-0.165139	0.254469	unspecified product	Protein phosphatase 4 core regulatory subunit R2	N/A	PPP4R2	NER
AAEL009999	485.166	443.667	316.394	404.319	228.139	478.702	-0.164343	0.591772	unspecified product	ERCC4 domain;Mms4/EME1/EME2	N/A	EME1	MMR
AAEL002407	7495.36	7106.69	6960.67	6242.36	6158.78	6844.73	-0.16399	0.132824	DNA repair protein xp-e	Cleavage/polyadenylation specificity factor, A subunit, C-terminal;DNA damage-binding protein 1;WD40-repeat-containing domain superfamily	WD40-repeat-containing domain superfamily	DDB1	NER
AAEL021836	7865.54	6624.97	5238.19	6254.4	4082.13	7275.47	-0.163737	0.49711	unspecified product	Armadillo-type fold;Telomere-associated protein Rif1, N-terminal	Armadillo-type fold	RIF1	HR
AAEL006661	800.877	620.934	674.057	575.878	575.223	722.55	-0.161696	0.377847	histone acetyltransferase, putative	RNA polymerase subunit RPB4/RPC9;RNA polymerase Rpb4/RPC9, core;HRDC-like superfamily	HRDC-like superfamily	POLR2D	NER
AAEL024373	2.01732	0	6.87813	2.00654	1.94991	3.99751	-0.161394	0.920801	Esr1 protein [Source:UniProtKB/TrEMBL;Acc:A0A1S4FP55]	Phosphatidylinositol 3-/4-kinase, catalytic domain;PIK-related kinase, FAT;FATC domain;Protein kinase-like domain superfamily;UME domain;Armadillo-type fold;Phosphatidylinositol 3/4-kinase, conserved site	Armadillo-type fold;Protein kinase-like domain superfamily	ATR	DSB
AAEL007672	2347.16	2337.52	2119.45	2180.11	1722.74	2184.64	-0.16056	0.282022	myst histone acetyltransferase	Histone acetyltransferase domain, MYST-type;Acyl-CoA N-acyltransferase;Chromo-like domain superfamily;RNA binding activity-knot of a chromodomain;Histone acetyltransferase KAT8;MYST, zinc finger domain	Chromo-like domain superfamily;Acyl-CoA N-acyltransferase	KAT8	MMEJ
AAEL006080	1048	886.333	783.124	859.804	563.523	1019.36	-0.153785	0.52884	DNA repair protein rad51	AAA+ ATPase domain;DNA repair Rad51/transcription factor NusA, alpha-helical;DNA recombination/repair protein Rad51;DNA recombination and repair protein Rad51-like, C-terminal;DNA recombination and repair protein, RecA-like;P-loop containing nucleoside triphosphate hydrolase;Rad51/DMC1/RadA	DNA repair Rad51/transcription factor NusA, alpha-helical;P-loop containing nucleoside triphosphate hydrolase	RAD51	MMEJ
AAEL001831	824.076	722.086	783.124	707.307	705.867	684.573	-0.151048	0.0323999	DNA-directed RNA polymerase II	Zinc finger, TFIIS-type;DNA-directed RNA polymerase, M/15kDa subunit;DNA-directed RNA polymerase subunit/transcription factor S;DNA-directed RNA polymerase M, 15kDa subunit, conserved site;Pol II subunit B9, C-terminal zinc ribbon	N/A	POLR2I	NER
AAEL000201	1522.07	934.406	884.331	1015.31	704.892	1290.2	-0.150242	0.597856	DNA replication helicase dna2	DNA replication factor Dna2, N-terminal;DNA replication ATP-dependent helicase/nuclease Dna2;P-loop containing nucleoside triphosphate hydrolase;DNA2/NAM7 helicase, AAA domain;DNA2/NAM7 helicase-like, AAA domain	P-loop containing nucleoside triphosphate hydrolase	DNA2	MMEJ
AAEL010522	663.699	552.832	588.571	545.78	521.6	562.649	-0.147182	0.33432	unspecified product	JmjC domain;JmjN domain	N/A	KDM4B	HR
AAEL011629	1027.83	976.469	838.149	908.965	691.242	975.392	-0.142224	0.446577	tyrosyl-DNA phosphodiesterase	Tyrosyl-DNA phosphodiesterase I;Aprataxin and PNK-like factor, PBZ domain	N/A	TDP1	BER
AAEL001175	1768.18	1485.23	1346.15	1466.78	1199.19	1503.06	-0.141782	0.406054	DNA photolyase	Cryptochrome/DNA photolyase, FAD-binding domain;DNA photolyase, N-terminal;Cryptochrome/DNA photolyase, FAD-binding domain-like superfamily;Cryptochrome/photolyase, N-terminal domain superfamily	Cryptochrome/DNA photolyase, FAD-binding domain-like superfamily;Cryptochrome/photolyase, N-terminal domain superfamily	PHR64	NHEJ
AAEL012545	4363.47	4015.04	3366.35	3839.52	2380.84	4441.23	-0.139607	0.555671	Proliferating cell nuclear antigen [Source:UniProtKB/TrEMBL;Acc:Q4PKD7]	Proliferating cell nuclear antigen, PCNA;Proliferating cell nuclear antigen, PCNA, N-terminal;Proliferating cell nuclear antigen, PCNA, C-terminal;Proliferating cell nuclear antigen, PCNA, conserved site	N/A	PCNA	BER
AAEL006511	27369	32812.4	40275.4	28055.5	37608.8	25623	-0.138087	0.500665	ubiquitin	Ubiquitin-like domain;Ribosomal protein L40e;Ubiquitin conserved site;Ubiquitin domain;Ubiquitin-like domain superfamily	Ubiquitin-like domain superfamily	UBA52	NER
AAEL003950	5329.77	4607.93	4069.89	4778.58	3045.76	4923.93	-0.135907	0.525752	helicase	SNF2-related, N-terminal domain;Helicase, C-terminal;Helicase superfamily 1/2, ATP-binding domain;P-loop containing nucleoside triphosphate hydrolase;ISWI family, metazoa	P-loop containing nucleoside triphosphate hydrolase	SMARCA5	HR
AAEL000635	1008.66	1028.55	1095.59	931.037	922.306	998.378	-0.135618	0.0290937	cop9 complex subunit 7a	Proteasome component (PCI) domain;COP9 signalosome complex subunit 7b;COP9 signalosome complex subunit 7, helix I	N/A	COPS7B	NER
AAEL010781	6305.14	5881.85	4870.7	5629.36	3988.54	5921.31	-0.134509	0.484778	ap endonuclease	AP endonuclease 1;Endonuclease/exonuclease/phosphatase;AP endonuclease 1, binding site;AP endonuclease 1, conserved site;Endonuclease/exonuclease/phosphatase superfamily	Endonuclease/exonuclease/phosphatase superfamily	APE1	NER
AAEL006963	1482.73	1256.89	1281.3	1175.83	1028.58	1460.09	-0.133909	0.453637	unspecified product	SNF2-related, N-terminal domain;Helicase, C-terminal;HARP domain;Helicase superfamily 1/2, ATP-binding domain;P-loop containing nucleoside triphosphate hydrolase;SWI/SNF-related matrix-associated actin-dependent regulator of chromatin subfamily A-like protein 1	P-loop containing nucleoside triphosphate hydrolase	SMARCAL1	HR
AAEL010913	2636.64	2523.8	1916.05	2293.48	1568.7	2592.38	-0.132714	0.552503	structural maintenance of chromosomes 5 smc5	RecF/RecN/SMC, N-terminal;Structural maintenance of chromosomes protein 5;P-loop containing nucleoside triphosphate hydrolase	P-loop containing nucleoside triphosphate hydrolase	SMC5	MMR
AAEL026470	2697.16	2292.45	2173.49	2289.47	1829.99	2417.49	-0.131966	0.428181	unspecified product	XPG/Rad2 endonuclease, eukaryotes;XPG/Rad2 endonuclease;XPG N-terminal;XPG-I domain;Helix-hairpin-helix motif, class 2;XPG conserved site;PIN-like domain superfamily;5'-3' exonuclease, C-terminal domain superfamily	5'-3' exonuclease, C-terminal domain superfamily;PIN-like domain superfamily	XPG (ERCC5)	NER
AAEL019404	1056.07	997.501	890.226	795.595	928.156	969.396	-0.128385	0.404572	unspecified product	Ku70/Ku80 C-terminal arm;Ku70/Ku80, N-terminal alpha/beta;Ku70/Ku80 beta-barrel domain;Ku70;SPOC-like, C-terminal domain superfamily;von Willebrand factor A-like domain superfamily	SPOC-like, C-terminal domain superfamily;von Willebrand factor A-like domain superfamily	KU70 (XRCC6)	NER
AAEL001357	4748.78	4590.91	3949.03	4343.16	3237.82	4577.15	-0.128279	0.461344	unspecified product	Zinc finger, RING-type;Zinc finger, RING-type, conserved site	N/A	RNF168	HR
AAEL012508	2840.39	2517.79	2289.43	2422.9	2018.15	2581.39	-0.123035	0.435432	unspecified product	Forkhead-associated (FHA) domain;SMAD/FHA domain superfamily	SMAD/FHA domain superfamily	MDC1	HR
AAEL017566	2068.76	2041.07	2019.22	1893.17	1731.52	2021.74	-0.118325	0.327095	unspecified product	DNA ligase, ATP-dependent;DNA ligase, ATP-dependent, N-terminal;DNA ligase, ATP-dependent, C-terminal;DNA ligase, ATP-dependent, central;Nucleic acid-binding, OB-fold;DNA ligase, ATP-dependent, conserved site;DNA ligase, ATP-dependent, N-terminal domain superfamily	DNA ligase, ATP-dependent, N-terminal domain superfamily;Nucleic acid-binding, OB-fold	LIG1	BER
AAEL015199	2179.72	2093.15	2144.01	2185.13	1694.47	2045.72	-0.114978	0.421709	WD-repeat protein	WD40 repeat;U box domain;Pre-mRNA-splicing factor 19;WD40 repeat, conserved site;G-protein beta WD-40 repeat;WD40-repeat-containing domain superfamily;Pre-mRNA-processing factor 19	WD40-repeat-containing domain superfamily	PRPF19	NER
AAEL027903	1165	1674.52	1305.86	1030.36	1387.36	1411.12	-0.114598	0.57427	unspecified product	Ubiquitin-conjugating enzyme E2;Ubiquitin-conjugating enzyme/RWD-like;Ubiquitin-conjugating enzyme, active site	Ubiquitin-conjugating enzyme/RWD-like	UBC9	DSB
AAEL018259	2204.93	2043.07	2255.04	2059.72	1858.26	2088.7	-0.114549	0.345327	unspecified product	DNA repair protein Rad4;Rad4/PNGase transglutaminase-like fold;Rad4 beta-hairpin domain 1;Rad4 beta-hairpin domain 2;Rad4 beta-hairpin domain 3;Papain-like cysteine peptidase superfamily	Papain-like cysteine peptidase superfamily	XPC	NER
AAEL019447	967.306	1221.84	1231.19	1065.47	982.754	1123.3	-0.108957	0.491748	unspecified product	CWF11 family;P-loop containing nucleoside triphosphate hydrolase;Intron-binding protein aquarius, N-terminal;DNA2/NAM7 helicase, AAA domain;DNA2/NAM7 helicase-like, AAA domain	P-loop containing nucleoside triphosphate hydrolase	AQR	NER
AAEL017317	320.754	340.512	278.073	248.811	292.486	329.794	-0.108821	0.591551	unspecified product	RNA polymerase archaeal subunit P/eukaryotic subunit RPABC4;RNA polymerase subunit RPABC4/transcription elongation factor Spt4;DNA-directed RNA polymerases I, II, and III subunit RPABC4	RNA polymerase subunit RPABC4/transcription elongation factor Spt4	POLR2K	NER
AAEL008850	491.218	416.627	479.504	420.371	422.155	448.72	-0.103566	0.514456	cak assembly factor	Zinc finger, RING-type;Cdk-activating kinase assembly factor MAT1/Tfb3;Cdk-activating kinase assembly factor MAT1, centre;Zinc finger, RING-type, conserved site	N/A	MNAT1	NER
AAEL013248	666.725	644.97	708.447	663.163	573.273	648.596	-0.0998685	0.491343	unspecified product	Cyclin, N-terminal;Cyclin-like;CyclinH/Ccl1;Cyclin, C-terminal domain 2;Cyclin-like superfamily;Cyclin/Cyclin-like subunit Ssn8	Cyclin-like superfamily	CCNH	NER
AAEL007683	1360.68	1504.26	1311.76	1332.35	1138.75	1429.11	-0.0988166	0.507313	prokaryotic DNA topoisomerase	DNA topoisomerase, type IA;DNA topoisomerase, type IA, domain 2;DNA topoisomerase, type IA, DNA-binding domain;TOPRIM domain;Zinc finger, GRF-type;DNA topoisomerase, type IA, central;DNA topoisomerase, type IA, zn finger;DNA topoisomerase, type IA, core domain;DNA topoisomerase, type IA, active site;DNA topoisomerase 3-like, TOPRIM domain	DNA topoisomerase, type IA, core domain	TOP3A	MMR
AAEL005802	6219.41	5086.65	4849.08	5420.68	4693.43	4983.89	-0.0976356	0.507667	structural maintenance of chromosomes 1 smc1	RecF/RecN/SMC, N-terminal;SMCs flexible hinge;Structural maintenance of chromosomes protein;P-loop containing nucleoside triphosphate hydrolase;SMCs flexible hinge superfamily	P-loop containing nucleoside triphosphate hydrolase;SMCs flexible hinge superfamily	SMC1A	HR
AAEL008634	5939	6220.36	5473.03	5292.26	5123.38	6094.2	-0.0949007	0.462008	jnk	Protein kinase domain;Mitogen-activated protein (MAP) kinase, conserved site;Serine/threonine-protein kinase, active site;Mitogen-activated protein (MAP) kinase, JNK;Protein kinase-like domain superfamily	Protein kinase-like domain superfamily	MAPK8	HR
AAEL021133	18.1559	21.0316	31.4429	16.0524	20.474	29.9813	-0.0867682	0.876738	unspecified product	N/A	N/A	RAD50	BER
AAEL007541	873.501	858.291	824.393	797.601	694.167	924.424	-0.0812568	0.613866	DNA polymerase delta small subunit	DNA polymerase alpha/delta/epsilon, subunit B;DNA polymerase delta/II small subunit family;DNA polymerase delta subunit, OB-fold domain;DNA polymerase delta subunit 2, C-terminal domain	N/A	POLD2	BER
AAEL015099	3516.19	3574.38	2947.77	3474.33	2592.4	3438.86	-0.0786725	0.641914	sumo ligase	SAP domain;Zinc finger, MIZ-type;PINIT domain;SAP domain superfamily	SAP domain superfamily	PIAS1	BER
AAEL022595	309.659	380.572	289.864	322.05	344.159	263.836	-0.0756224	0.719355	unspecified product	ERCC1/RAD10/SWI10 family;RuvA domain 2-like;Restriction endonuclease type II-like	RuvA domain 2-like;Restriction endonuclease type II-like	ERCC1	NER
AAEL005730	1880.14	1889.84	1757.85	1844.01	1558.95	1846.85	-0.0744497	0.573414	cop9 signalosome complex subunit	Proteasome component (PCI) domain;Winged helix DNA-binding domain superfamily;COP9 signalosome complex subunit 2	Winged helix DNA-binding domain superfamily	COPS2	NER
AAEL014642	5529.48	5044.59	4956.18	4885.94	4484.79	5395.64	-0.0727671	0.569392	E2 ubiquitin-conjugating enzyme, bendless	Ubiquitin-conjugating enzyme E2;Ubiquitin-conjugating enzyme/RWD-like;Ubiquitin-conjugating enzyme, active site	Ubiquitin-conjugating enzyme/RWD-like	UBE2N	BER
AAEL009701	6.05197	6.00904	8.84331	13.0425	2.92486	3.99751	-0.0663344	0.94618	unspecified product	Cell cycle checkpoint protein, Rad1;Rad1/Rec1/Rad17	N/A	RAD1	DSB
AAEL022505	726.236	679.021	659.318	687.241	626.895	661.588	-0.0634634	0.643502	unspecified product	JAB1/MPN/MOV34 metalloenzyme domain;COP9 signalosome complex subunit 5;Cop9 signalosome subunit 5 C-terminal domain	N/A	COPS5	NER
AAEL025882	570.902	573.863	509.964	546.783	443.604	594.629	-0.0620975	0.72691	unspecified product	Forkhead-associated (FHA) domain;HAD-superfamily hydrolase,subfamily IIIA;Bifunctional polynucleotide phosphatase/kinase PNKP;Polynucleotide 3'-phosphatase;SMAD/FHA domain superfamily;Polynucleotide kinase 3 phosphatase;P-loop containing nucleoside triphosphate hydrolase;HAD-like superfamily;PNK, FHA domain	SMAD/FHA domain superfamily;P-loop containing nucleoside triphosphate hydrolase;HAD-like superfamily	PNKP	DR
AAEL025042	1186.19	1178.77	1229.22	1228.01	1028.58	1187.26	-0.0616435	0.64598	unspecified product	Helicase, C-terminal;HRDC domain;DNA helicase, ATP-dependent, RecQ type;HRDC-like superfamily;DEAD/DEAH box helicase domain;Helicase superfamily 1/2, ATP-binding domain;RQC domain;P-loop containing nucleoside triphosphate hydrolase;Helicase Helix-turn-helix domain;ATP-dependent DNA helicase RecQ, zinc-binding domain;Winged helix DNA-binding domain superfamily	Winged helix DNA-binding domain superfamily;HRDC-like superfamily;P-loop containing nucleoside triphosphate hydrolase	WRN	MMEJ
AAEL027380	1233.59	1057.59	920.687	1085.54	897.933	1114.31	-0.0521797	0.766264	unspecified product	Checkpoint protein Rad17/Rad24;P-loop containing nucleoside triphosphate hydrolase	P-loop containing nucleoside triphosphate hydrolase	RAD17	DSB
AAEL004040	5922.86	5395.12	4591.64	5298.28	4251.77	5815.38	-0.0502111	0.770291	protein phsophatase-2a	Calcineurin-like phosphoesterase domain, ApaH type;Serine/threonine-specific protein phosphatase/bis(5-nucleosyl)-tetraphosphatase	N/A	PPP4C	NER
AAEL002139	619.318	480.723	406.792	474.548	433.855	548.658	-0.0484594	0.82246	unspecified product	INO80 complex subunit E	N/A	INO80E	NER
AAEL019952	301.59	285.429	372.402	277.906	347.084	305.809	-0.0436933	0.829857	unspecified product	EYA domain;Eyes absent family;EYA domain, metazoan	N/A	EYA1	HR
AAEL004039	2852.49	2307.47	2377.87	2415.88	2143.92	2769.27	-0.0405183	0.800756	blooms syndrome DNA helicase	Helicase, C-terminal;HRDC domain;DNA/RNA helicase, ATP-dependent, DEAH-box type, conserved site;DNA helicase, ATP-dependent, RecQ type;HRDC-like superfamily;DEAD/DEAH box helicase domain;Helicase superfamily 1/2, ATP-binding domain;RQC domain;P-loop containing nucleoside triphosphate hydrolase;ATP-dependent DNA helicase RecQ, zinc-binding domain	HRDC-like superfamily;P-loop containing nucleoside triphosphate hydrolase	BLM	MMEJ
AAEL014831	332.858	301.453	339.976	321.047	314.91	313.804	-0.0367826	0.823872	RNA polymerase II subunit Rpb10, putative	DNA-directed RNA polymerase, subunit N/Rpb10;RNA polymerases, subunit N, zinc binding site;RNA polymerase subunit RPB10	RNA polymerase subunit RPB10	POLR2L	NER
AAEL023585	3026.99	2545.83	2748.3	3009.82	2083.48	3024.12	-0.0357597	0.846471	unspecified product	p53 tumour suppressor family;p53-like transcription factor, DNA-binding;p53, DNA-binding domain	p53-like transcription factor, DNA-binding	p53	HR
AAEL011473	372.196	386.582	436.27	420.371	344.159	403.748	-0.0326842	0.851905	chromatin regulatory protein sir2	Sirtuin family;DHS-like NAD/FAD-binding domain superfamily	DHS-like NAD/FAD-binding domain superfamily	SIRT6	NER
AAEL010085	1266.88	931.401	872.54	1135.7	705.867	1161.28	-0.0322928	0.89521	DNA polymerase epsilon subunit, putative	Transcription factor CBF/NF-Y/archaeal histone domain;Histone-fold	Histone-fold	POLE4	BER
AAEL001425	412.543	458.69	446.096	413.348	386.082	491.694	-0.028988	0.867189	unspecified product	Zinc finger, MIZ-type;E3 SUMO-protein ligase Nse2 (Mms21)	N/A	NSMCE2	NER
AAEL021784	1439.36	1449.18	1352.04	1376.49	1293.76	1497.07	-0.0251428	0.842496	Putative cop9 signalosome complex subunit [Source:UniProtKB/TrEMBL;Acc:A0A0P6IY33]	Proteasome component (PCI) domain;26S proteasome regulatory subunit Rpn7/COP9 signalosome complex subunit 1;COP9 signalosome complex subunit 1;Winged helix DNA-binding domain superfamily	Winged helix DNA-binding domain superfamily	GPS1	NER
AAEL003466	4847.63	4970.48	4828.45	4971.21	4206.93	5230.74	-0.0236027	0.855736	cullin	Cullin, N-terminal;Cullin, conserved site;Cullin homology domain;Cullin repeat-like-containing domain superfamily;Cullin protein, neddylation domain;Cullin-4B;Cullin homology domain superfamily;Winged helix DNA-binding domain superfamily	Winged helix DNA-binding domain superfamily;Cullin repeat-like-containing domain superfamily;Cullin homology domain superfamily	CUL4A	NER
AAEL020929	830.128	719.082	611.171	764.493	591.797	769.52	-0.0232725	0.904092	unspecified product	AAA+ ATPase domain;ATPase, AAA-type, core;DNA polymerase III, clamp loader complex, gamma/delta/delta subunit, C-terminal;Replication factor C, C-terminal;P-loop containing nucleoside triphosphate hydrolase	DNA polymerase III, clamp loader complex, gamma/delta/delta subunit, C-terminal;P-loop containing nucleoside triphosphate hydrolase	RFC2	BER
AAEL025635	3207.54	2865.31	2227.53	2543.29	2271.64	3367.9	-0.0205768	0.921146	unspecified product	BRCT domain;BRCT domain superfamily	BRCT domain superfamily	PAXP1	HR
AAEL013700	657.647	592.892	615.101	636.075	551.824	653.593	-0.0187965	0.900673	DNA-directed RNA polymerase II 13.3 kDa polypeptide	DNA-directed RNA polymerase Rpb11, 13-16kDa subunit, conserved site;DNA-directed RNA polymerase, RBP11-like dimerisation domain;RNA polymerase, RBP11-like subunit;RNA polymerase RBP11	RNA polymerase, RBP11-like subunit	POLR2J	NER
AAEL014237	732.288	730.098	887.279	832.716	747.79	742.537	-0.0164394	0.915227	unspecified product	INO80 complex subunit B-like conserved region;Zinc finger, HIT-type;INO80 complex, subunit Ies2	N/A	INO80B	NER
AAEL027722	2885.78	2595.9	2673.63	2921.53	2070.8	3072.09	-0.0161701	0.928525	unspecified product	DNA-directed DNA polymerase, family B, exonuclease domain;DNA-directed DNA polymerase, family B, multifunctional domain;DNA-directed DNA polymerase, family B;Ribonuclease H-like superfamily;DNA-directed DNA polymerase, family B, conserved site;C4-type zinc-finger of DNA polymerase delta;DNA/RNA polymerase superfamily	Ribonuclease H-like superfamily;DNA/RNA polymerase superfamily	POLD1	DR
AAEL026428	8.06929	4.00603	1.96518	5.01636	2.92486	5.99626	-0.0106237	0.993101	unspecified product	HECT domain;HECT, E3 ligase catalytic domain	HECT, E3 ligase catalytic domain	TRIP12	MMEJ
AAEL005080	1688.5	1246.88	1139.8	1410.6	1117.3	1524.05	-0.0082478	0.968265	protein phosphatase-5	Calcineurin-like phosphoesterase domain, ApaH type;Serine/threonine-specific protein phosphatase/bis(5-nucleosyl)-tetraphosphatase;Serine/threonine protein phosphatase 5;Tetratricopeptide-like helical domain superfamily;PPP domain;Tetratricopeptide repeat;PP5, C-terminal metallophosphatase domain	Tetratricopeptide-like helical domain superfamily	PPP5C	MMEJ
AAEL002647	913.847	848.276	794.915	908.965	674.668	959.402	-0.00792269	0.9653	steroid receptor-interacting snf2 domain protein	SNF2-related, N-terminal domain;Helicase, C-terminal;Helicase superfamily 1/2, ATP-binding domain;P-loop containing nucleoside triphosphate hydrolase	P-loop containing nucleoside triphosphate hydrolase	RAD54L	MMR
AAEL022135	969.324	1633.46	1684.16	1358.43	1494.6	1414.12	-0.00667413	0.976227	unspecified product	Nuclear factor related to kappa-B-binding protein;NFRKB winged helix-like domain	N/A	NFRKB	NER
AAEL004562	1533.17	1563.35	1268.52	1491.87	1227.47	1633.98	-0.00388087	0.981743	DNA polymerase eta	UmuC domain;DNA polymerase, Y-family, little finger domain;DNA polymerase, Y-family, little finger domain superfamily;Ubiquitin-binding zinc finger;DNA/RNA polymerase superfamily	DNA polymerase, Y-family, little finger domain superfamily;DNA/RNA polymerase superfamily	POLH	MMR
AAEL014072	1309.24	1140.72	1113.27	1236.03	1141.67	1204.25	0.0075592	0.955081	tip60	Chromo/chromo shadow domain;Histone acetyltransferase domain, MYST-type;Acyl-CoA N-acyltransferase;Chromo-like domain superfamily;RNA binding activity-knot of a chromodomain;Histone acetyltransferase Esa1/KAT5/Tip60;MYST, zinc finger domain	Chromo-like domain superfamily;Acyl-CoA N-acyltransferase	KAT5	HR
AAEL011057	587.041	633.954	460.835	598.953	485.527	608.621	0.009637	0.960678	DNA-repair protein complementing XP-A cells homolog	XPA;Putative DNA-binding domain superfamily;Zinc finger, XPA-type, conserved site;XPA, C-terminal;XPA, conserved site	Putative DNA-binding domain superfamily	XPA	NER
AAEL013286	399.43	474.714	454.939	505.649	457.253	377.765	0.0125197	0.9469	single-strand selective monofunctional uracil DNA glycosylase	Uracil-DNA glycosylase-like;Uracil-DNA glycosylase-like domain superfamily;Single-strand selective monofunctional uracil DNA glycosylase	Uracil-DNA glycosylase-like domain superfamily	SMUG	NER
AAEL021668	0	0	0.98259	0	0	0.998754	0.0235404	0.81346	unspecified product	P-loop containing nucleoside triphosphate hydrolase	P-loop containing nucleoside triphosphate hydrolase	RAD50	BER
AAEL004146	493.235	540.814	703.534	693.261	652.244	420.738	0.0236017	0.92424	cryptochrome 1	Cryptochrome/DNA photolyase class 1;Cryptochrome/DNA photolyase, FAD-binding domain;DNA photolyase, N-terminal;Cryptochrome/DNA photolyase class 1, conserved site, C-terminal;Cryptochrome/DNA photolyase, FAD-binding domain-like superfamily;Cryptochrome/photolyase, N-terminal domain superfamily	Cryptochrome/DNA photolyase, FAD-binding domain-like superfamily;Cryptochrome/photolyase, N-terminal domain superfamily	CRY1	NHEJ
AAEL007821	452.889	396.597	399.914	388.266	420.205	461.712	0.0238022	0.886544	signalosome, subunit 2, CSN8, putative	CSN8/PSMD8/EIF3K	N/A	COPS8	NER
AAEL011873	3147.02	3109.68	3204.23	3212.48	3253.42	3194.01	0.0300279	0.759998	ubiquitin-conjugating enzyme variant 1A	Ubiquitin-conjugating enzyme E2;Ubiquitin-conjugating enzyme/RWD-like	Ubiquitin-conjugating enzyme/RWD-like	UBE2V2	BER
AAEL007056	584.015	538.811	620.014	661.156	489.427	639.601	0.0386685	0.83232	btf	von Willebrand factor, type A;TFIIH C1-like domain;Ssl1-like;TFIIH subunit Ssl1/p44;Zinc finger C2H2-type;von Willebrand factor A-like domain superfamily	von Willebrand factor A-like domain superfamily	TFIIH2	NER
AAEL004686	1237.63	1283.93	1140.79	1281.18	1071.47	1421.11	0.0432374	0.785211	RuvB-like helicase 1 (EC 3.6.4.12) (Pontin)	AAA+ ATPase domain;TIP49, P-loop domain;RuvB-like;P-loop containing nucleoside triphosphate hydrolase;RuvB-like helicase 1;RuvB-like, AAA-lid domain	P-loop containing nucleoside triphosphate hydrolase	RUVBL1	NER
AAEL011967	777.678	1021.54	969.816	899.935	1293.76	670.582	0.048792	0.848325	DNA photolyase	Cryptochrome/DNA photolyase, FAD-binding domain;DNA photolyase, N-terminal;Cryptochrome/DNA photolyase, FAD-binding domain-like superfamily;Cryptochrome/photolyase, N-terminal domain superfamily	Cryptochrome/DNA photolyase, FAD-binding domain-like superfamily;Cryptochrome/photolyase, N-terminal domain superfamily	CRY2	NHEJ
AAEL011815	2852.49	2721.09	2972.33	3193.42	2725.97	2980.14	0.0584928	0.632826	Poly [ADP-ribose] polymerase [Source:UniProtKB/TrEMBL;Acc:Q16NZ4]	BRCT domain;Zinc finger, PARP-type;Poly(ADP-ribose) polymerase, regulatory domain;Poly [ADP-ribose] polymerase;WGR domain;Poly(ADP-ribose) polymerase, catalytic domain;PADR1 domain;BRCT domain superfamily;Poly(ADP-ribose) polymerase, regulatory domain superfamily;WGR domain superfamily	WGR domain superfamily;Poly(ADP-ribose) polymerase, regulatory domain superfamily;BRCT domain superfamily	PARP1	BER
AAEL001787	400.439	403.607	365.523	352.149	409.481	457.715	0.0601279	0.736857	DNA photolyase	DNA photolyase, N-terminal;DNA photolyase class 2;DNA photolyase class 2, conserved site;Cryptochrome/DNA photolyase, FAD-binding domain-like superfamily;Cryptochrome/photolyase, N-terminal domain superfamily	Cryptochrome/DNA photolyase, FAD-binding domain-like superfamily;Cryptochrome/photolyase, N-terminal domain superfamily	CPD	NHEJ
AAEL014282	808.946	829.247	850.923	885.889	839.435	875.454	0.06331	0.609125	signalosome subunit	JAB1/MPN/MOV34 metalloenzyme domain;Rpn11/EIF3F, C-terminal;COP9 signalosome subunit 6	N/A	COPS6	NER
AAEL012826	2321.94	2054.09	1857.09	2334.61	1823.16	2355.53	0.0634357	0.702168	replication factor a 1, rfa1	OB-fold nucleic acid binding domain, AA-tRNA synthetase-type;Replication factor A protein 1;Replication factor-A protein 1, N-terminal;Nucleic acid-binding, OB-fold;Replication factor A, C-terminal;Replication protein A, OB domain	Nucleic acid-binding, OB-fold	RPA1	BER
AAEL002271	2575.11	2580.88	2594.04	2651.65	2648.95	2819.24	0.0672492	0.0474785	26S proteasome regulatory subunit S3 [Source:UniProtKB/TrEMBL;Acc:Q17IR8]	Proteasome component (PCI) domain;Winged helix DNA-binding domain superfamily;COP9 signalosome complex subunit 3	Winged helix DNA-binding domain superfamily	COPS3	NER
AAEL002098	1299.16	1237.86	1048.42	1357.43	1110.47	1294.19	0.0693849	0.660199	DNA repair endonuclease xp-f / mei-9 / rad1 [Source:UniProtKB/TrEMBL;Acc:A0A1S4F0Q2]	ERCC4 domain;DNA repair protein XPF;RuvA domain 2-like;Restriction endonuclease type II-like	RuvA domain 2-like;Restriction endonuclease type II-like	XPF (ERCC4)	NER
AAEL006209	1731.87	1753.64	1372.68	1877.12	1288.89	1939.79	0.0717195	0.725322	exonuclease	XPG/Rad2 endonuclease;XPG N-terminal;XPG-I domain;Helix-hairpin-helix motif, class 2;XPG conserved site;PIN-like domain superfamily;Exonuclease 1;5'-3' exonuclease, C-terminal domain superfamily;Exonuclease-1, H3TH domain	5'-3' exonuclease, C-terminal domain superfamily;PIN-like domain superfamily	EXO1	BER
AAEL011780	2619.49	2333.51	1907.21	2868.35	1725.67	2664.34	0.0813913	0.717348	DNA mismatch repair protein muts	DNA mismatch repair protein MutS, C-terminal;DNA mismatch repair protein MutS-like, N-terminal;DNA mismatch repair protein MutS, core;DNA mismatch repair protein MutS, connector domain;DNA mismatch repair protein MutS, clamp;DNA mismatch repair protein MutS, N-terminal;DNA mismatch repair protein MutS/MSH;P-loop containing nucleoside triphosphate hydrolase;DNA mismatch repair protein MutS, core d…	DNA mismatch repair protein MutS, core domain superfamily;P-loop containing nucleoside triphosphate hydrolase;MutS, connector domain superfamily;DNA mismatch repair protein MutS, N-terminal	MSH6	NER
AAEL010069	61.5283	92.1386	128.719	72.2356	105.295	121.924	0.0846678	0.82546	Esr1 protein [Source:UniProtKB/TrEMBL;Acc:A0A1S4FP55]	Phosphatidylinositol 3-/4-kinase, catalytic domain;PIK-related kinase, FAT;FATC domain;Protein kinase-like domain superfamily;UME domain;Armadillo-type fold;Phosphatidylinositol 3/4-kinase, conserved site	Armadillo-type fold;Protein kinase-like domain superfamily	ATR	DSB
AAEL002782	1490.8	1372.06	1296.04	1566.11	1223.57	1630.98	0.0880588	0.590023	unspecified product	BRCT domain;DNA-repair protein Xrcc1, N-terminal;Galactose-binding-like domain superfamily;BRCT domain superfamily	Galactose-binding-like domain superfamily;BRCT domain superfamily	XRCC1	ATR
AAEL001324	3334.63	2282.43	2999.85	3409.12	2546.58	3294.95	0.102383	0.599394	replication factor C large subunit, putative	BRCT domain;AAA+ ATPase domain;ATPase, AAA-type, core;DNA polymerase III, clamp loader complex, gamma/delta/delta subunit, C-terminal;Replication factor C subunit 1;DNA replication factor RFC1, C-terminal;P-loop containing nucleoside triphosphate hydrolase;BRCT domain superfamily	DNA polymerase III, clamp loader complex, gamma/delta/delta subunit, C-terminal;BRCT domain superfamily;P-loop containing nucleoside triphosphate hydrolase	RFC1	ATR
AAEL007273	287.468	374.563	357.663	399.302	365.608	331.793	0.105036	0.587256	peptidyl-prolyl cis-trans isomerase e, ppie	RNA recognition motif domain;Cyclophilin-type peptidyl-prolyl cis-trans isomerase domain;Peptidyl-prolyl cis-trans isomerase E;Cyclophilin-type peptidyl-prolyl cis-trans isomerase, conserved site;Cyclophilin-like domain superfamily;Peptidyl-prolyl cis-trans isomerase E, RNA recognition motif;RNA-binding domain superfamily	Cyclophilin-like domain superfamily;RNA-binding domain superfamily	PPIE	NER
AAEL011254	1682.45	1726.6	1854.15	2159.04	1858.26	1727.92	0.126426	0.370388	unspecified product	Forkhead-associated (FHA) domain;SMAD/FHA domain superfamily;Aprataxin and PNK-like factor, PBZ domain;Aprataxin and PNK-like factor;PNK, FHA domain	SMAD/FHA domain superfamily	APLF	NER
AAEL003684	1075.23	1071.61	1098.54	1142.73	1220.64	1207.25	0.137786	0.238035	ku P80 DNA helicase	Ku70/Ku80 C-terminal arm;Ku70/Ku80, N-terminal alpha/beta;Ku70/Ku80 beta-barrel domain;Ku, C-terminal;SPOC-like, C-terminal domain superfamily;Ku80;von Willebrand factor A-like domain superfamily;Ku, C-terminal domain superfamily	SPOC-like, C-terminal domain superfamily;Ku, C-terminal domain superfamily;von Willebrand factor A-like domain superfamily	KU80 (XRCC5)	NER
AAEL015060	172.481	167.252	208.309	208.681	208.64	187.883	0.143135	0.501773	Rad51A protein, putative	DNA recombination and repair protein Rad51-like, C-terminal;P-loop containing nucleoside triphosphate hydrolase	P-loop containing nucleoside triphosphate hydrolase	RAD51D	MMEJ
AAEL000425	356.057	184.277	198.483	288.942	186.216	340.788	0.143255	0.674322	unspecified product	XPG/Rad2 endonuclease;XPG-I domain;PIN-like domain superfamily;5'-3' exonuclease, C-terminal domain superfamily;Flap endonuclease GEN, chromatin organization modifier domain	5'-3' exonuclease, C-terminal domain superfamily;PIN-like domain superfamily	GEN1	MMR
AAEL012750	4317.07	4227.36	4077.75	4979.24	4785.07	4219.37	0.147784	0.217574	transcription factor TFIIH-subunit, putative	BSD domain;TFIIH p62 subunit, N-terminal;TFIIH subunit Tfb1/GTF2H1	N/A	TFIIH1	NER
AAEL002077	2840.39	2924.4	3084.35	3346.92	3398.69	3076.08	0.150434	0.0289134	UV excision repair protein rad23	Ubiquitin-like domain;UV excision repair protein Rad23;UBA-like superfamily;XPC-binding domain;Ubiquitin-associated domain;Ubiquitin-like domain superfamily;XPC-binding domain superfamily	XPC-binding domain superfamily;UBA-like superfamily;Ubiquitin-like domain superfamily	HR23B	NER
AAEL009465	1246.71	1004.51	1003.22	1390.54	902.807	1327.17	0.153785	0.463006	replication factor c / DNA polymerase iii gamma-tau subunit	AAA+ ATPase domain;ATPase, AAA-type, core;DNA polymerase III, clamp loader complex, gamma/delta/delta subunit, C-terminal;Replication factor C, C-terminal;P-loop containing nucleoside triphosphate hydrolase	DNA polymerase III, clamp loader complex, gamma/delta/delta subunit, C-terminal;P-loop containing nucleoside triphosphate hydrolase	RFC5	BER
AAEL007291	989.497	984.481	1041.55	1266.13	949.605	1139.29	0.153915	0.330135	replication factor A, 14kD-subunit, putative	Nucleic acid-binding, OB-fold;Replication factor A protein 3	Nucleic acid-binding, OB-fold	RPA3	BER
AAEL008266	0	1.00151	7.86072	3.00982	4.87477	1.99253	0.15642	0.451264	unspecified product	Homeobox domain;JmjC domain;Homeobox-like domain superfamily;Homeobox, conserved site	Homeobox-like domain superfamily	KDM4B	MMEJ
AAEL001764	556.781	391.589	456.904	529.728	377.307	662.587	0.159565	0.531355	histone-fold protein CHRAC subunit, putative	Transcription factor CBF/NF-Y/archaeal histone domain;Histone-fold	Histone-fold	POLE3	ATR
AAEL005858	483.149	572.862	578.745	630.055	528.425	676.578	0.166751	0.342704	DNA mismatch repair protein mlh1	DNA mismatch repair protein family, N-terminal;DNA mismatch repair protein, S5 domain 2-like;DNA mismatch repair, conserved site;Ribosomal protein S5 domain 2-type fold;DNA mismatch repair protein Mlh1, C-terminal;Histidine kinase/HSP90-like ATPase superfamily;DNA mismatch repair protein MutL/Mlh/Pms	Ribosomal protein S5 domain 2-type fold;Histidine kinase/HSP90-like ATPase superfamily	MLH1	NER
AAEL003935	830.128	956.439	733.995	973.174	851.135	1006.37	0.167404	0.311631	unspecified product	DNA polymerase delta subunit 3	N/A	POLD3	ATR
AAEL010759	590.067	454.684	455.922	648.114	456.278	590.632	0.175697	0.402428	DNA repair protein rad9	Rad9/Ddc1	N/A	RAD9	DSB
AAEL008148	273.347	232.35	366.506	346.129	386.082	295.816	0.237142	0.322781	8-oxoguanine DNA glycosylase	HhH-GPD domain;DNA glycosylase;8-oxoguanine DNA glycosylase, N-terminal	DNA glycosylase	OGG1	NER
AAEL021495	841.224	783.178	766.42	981.2	821.886	1021.36	0.240463	0.0451045	unspecified product	DNA ligase, ATP-dependent;DNA ligase, ATP-dependent, N-terminal;DNA ligase, ATP-dependent, C-terminal;DNA ligase, ATP-dependent, central;Nucleic acid-binding, OB-fold;DNA ligase 4;BRCT domain superfamily;DNA ligase, ATP-dependent, N-terminal domain superfamily	DNA ligase, ATP-dependent, N-terminal domain superfamily;Nucleic acid-binding, OB-fold;BRCT domain superfamily	LIG4	NER
AAEL023601	1221.49	1197.8	1235.12	1455.75	1354.21	1560.03	0.257992	0.0372069	unspecified product	DNA double-strand break repair protein Mre11;Calcineurin-like phosphoesterase domain, ApaH type;Mre11, DNA-binding;Mre11 nuclease, N-terminal metallophosphatase domain	N/A	MRE11	BER
AAEL011993	414.56	430.648	493.26	479.564	541.099	635.604	0.307353	0.0932649	unspecified product	ERCC4 domain;Restriction endonuclease type II-like;DNA polymerase lambda lyase domain superfamily	DNA polymerase lambda lyase domain superfamily;Restriction endonuclease type II-like	MUS81	MMR
AAEL003906	477.097	479.722	387.14	618.016	437.754	681.575	0.370395	0.0941347	endonuclease iii	Helix-hairpin-helix motif;HhH-GPD domain;Endonuclease III-like, conserved site-2;DNA glycosylase;Endonuclease III-like protein 1	DNA glycosylase	NTH	NER
AAEL014774	1458.52	1369.06	1229.22	1697.54	1630.12	1917.8	0.370727	0.00862424	unspecified product	BRCA2 repeat;Nucleic acid-binding, OB-fold;BRCA2, OB1;BRCA2, OB3;Breast cancer type 2 susceptibility protein, helical domain;Breast cancer type 2 susceptibility protein;BRCA2 helical domain superfamily	Nucleic acid-binding, OB-fold;BRCA2 helical domain superfamily	BRCA2	MMEJ
AAEL026758	71.615	65.0979	76.642	105.344	90.6707	97.939	0.462332	0.0997461	unspecified product	Metallo-beta-lactamase;DNA repair metallo-beta-lactamase;Ribonuclease Z/Hydroxyacylglutathione hydrolase-like	Ribonuclease Z/Hydroxyacylglutathione hydrolase-like	Artemis (DCLRE1C)	NER
AAEL023570	0	0	1.96518	1.00327	0.974954	0.999377	0.59949	0.829476	unspecified product	Forkhead-associated (FHA) domain;SMAD/FHA domain superfamily;Nibrin, second BRCT domain;BRCT domain superfamily;Nibrin-related	SMAD/FHA domain superfamily;BRCT domain superfamily	NBN	BER
AAEL003888	4415.92	3318.99	5283.39	7502.47	7837.65	5981.27	0.711761	0.000467943	ubiquitin	Ubiquitin-like domain;Ubiquitin conserved site;Ubiquitin domain;Ubiquitin-like domain superfamily	Ubiquitin-like domain superfamily	UBB	NER
AAEL014945	32.2772	41.0618	56.0076	249.815	190.116	47.9701	1.91535	0.000654963	unspecified product	Zinc finger C2H2-type;Aprataxin, C2HE/C2H2/C2HC zinc finger;HIT-like superfamily	HIT-like superfamily	APTX	BER

## Sheet: Immunity genes
GeneID	WT1	WT2	WT3	Ago2-/- 1	Ago2-/- 2	Ago2-/- 3	log2(FC)	P-value	Product Description	Interpro Description	Superfamily Description	Gene name/Description	Catergory
AAEL029041	28.2425	104.157	107.102	1.00327	1.94991	1.99875	-5.5959	1.39805e-10	unspecified product	Cecropin;Cecropin, insect	N/A	CECD	AMP
AAEL003857	167.438	136.205	620.014	191.625	68.2468	332.793	-0.640142	0.473915	INVERT_DEFENSINS domain-containing protein [Source:UniProtKB/TrEMBL;Acc:A0A1S4F676]	Defensin, invertebrate/fungal;Knottin, scorpion toxin-like superfamily	Knottin, scorpion toxin-like superfamily	DEFD	AMP
AAEL003832	211.819	115.173	766.42	53.1734	11.6994	711.557	-0.493911	0.749391	defensin anti-microbial peptide	Defensin, invertebrate/fungal;Knottin, scorpion toxin-like superfamily	Knottin, scorpion toxin-like superfamily	DEFC	AMP
AAEL029047	44.3811	12.0181	456.904	13.0425	40.9481	338.789	-0.386092	0.816793	cecropin	Cecropin;Cecropin, insect	N/A	CECN	AMP
AAEL027792	0	2.00301	0.98259	0	0	0	-0.0667797	0.481856	Defensin-A [Source:UniProtKB/Swiss-Prot;Acc:P91793]	Defensin, invertebrate/fungal;Knottin, scorpion toxin-like superfamily	Knottin, scorpion toxin-like superfamily	DEFA	AMP
AAEL004522	1595.7	1761.65	1653.7	2118.91	4582.28	1567.02	0.722463	0.0327124	gambicin anti-microbial peptide	N/A	N/A	GAM1	AMP
AAEL004833	104.901	125.188	101.207	206.674	275.912	107.933	0.833863	0.0231355	unspecified product	Attacin, C-terminal	N/A	DPT1	AMP
AAEL017536	4929.33	5099.67	8357.91	9109.71	15306.8	10445.5	0.922975	0.000458555	holotricin glycine rich repeat protein (GRRP) anti-microbial peptide	N/A	N/A	Holotricin glycine rich repeat protein (GRRP) anti-microbial peptide	AMP
AAEL029046	0	4.00603	0	1.00327	14.6243	12.9919	2.83675	0.152741	cecropin	Cecropin;Cecropin, insect	N/A	CECD	AMP
AAEL003389	6.05197	0	0	11.036	757.539	5.99626	6.99985	NA	attacin anti-microbial peptide	Attacin, C-terminal;Attacin/Sarcotoxin-2	N/A	ATT	AMP
AAEL021061	82.7102	43.0648	82.5375	21.0687	23.3989	18.9882	-1.71493	0.000160704	unspecified product	Autophagy-related protein 3	N/A	Atg10	Autophagy
AAEL007162	6147.62	4433.67	4855.96	3043.45	3189.98	4532.18	-0.519986	0.149632	autophagy related gene	Autophagy protein Atg8 ubiquitin-like;Ubiquitin-like domain superfamily	Ubiquitin-like domain superfamily	Atg8	Autophagy
AAEL010427	651.595	577.869	465.748	539.76	332.459	371.768	-0.446493	0.0676444	autophagy related gene	Atg6/Beclin;Beclin-1;Atg6, BARA domain;Atg6/beclin, coiled-coil domain	N/A	Atg6	Autophagy
AAEL009089	140.204	177.116	143.458	106.347	123.819	111.93	-0.42967	0.813102	autophagy related gene	Ubiquitin-like protein Atg12;Ubiquitin-like domain superfamily	Ubiquitin-like domain superfamily	Atg12	Autophagy
AAEL009105	2797.02	2368.56	2486.93	2202.18	2047.4	1998.75	-0.292461	0.0223455	autophagy related gene	Autophagy-related protein 9	N/A	Atg9	Autophagy
AAEL010641	3457.69	3208.83	3125.62	2839.26	2401.31	2844.23	-0.276412	0.0339984	autophagy related gene	THIF-type NAD/FAD binding fold;Ubiquitin-activating enzyme, catalytic cysteine domain;Ubiquitin/SUMO-activating enzyme ubiquitin-like domain;SUMO-activating enzyme subunit Uba2;SUMO-activating enzyme subunit 2, C-terminal domain;Ubiquitin-activating enzyme E1, Cys active site;Ubiquitin-activating enzyme	Ubiquitin-activating enzyme	Atg7A	Autophagy
AAEL007228	1075.23	1009.52	835.201	767.503	702.942	947.41	-0.272218	0.140773	autophagy related gene	Peptidase C54;Papain-like cysteine peptidase superfamily	Papain-like cysteine peptidase superfamily	Atg4B	Autophagy
AAEL012306	745.401	682.026	596.432	678.212	498.201	524.673	-0.250652	0.189683	autophagy related gene	THIF-type NAD/FAD binding fold;E2 binding;NEDD8-activating enzyme E1 catalytic subunit;Ubiquitin-activating enzyme E1, Cys active site;Ubiquitin-activating enzyme	Ubiquitin-activating enzyme	Atg7B	Autophagy
AAEL001515	1023.79	1012.52	1044.49	936.053	740.965	984.386	-0.211121	0.187215	autophagy related gene DEBCL	Blc2 family;Bcl-2-related ovarian killer protein;Blc2-like superfamily	Blc2-like superfamily	DEBCL	Autophagy
AAEL010516	1837.78	1943.92	1645.84	1654.4	1370.79	1849.85	-0.154889	0.342335	autophagy related gene	Peptidase C54;Papain-like cysteine peptidase superfamily	Papain-like cysteine peptidase superfamily	Atg4A	Autophagy
AAEL010791	2076.83	1832.76	1710.69	1688.51	1477.06	1884.83	-0.154248	0.321866	Autophagy-specific protein, putative	WD40 repeat;WD40-repeat-containing domain superfamily	WD40-repeat-containing domain superfamily	Autophagy-specific protein, putative	Autophagy
AAEL009814	1051.03	835.256	845.027	850.775	739.015	881.451	-0.144357	0.386297	autophagy protein	THIF-type NAD/FAD binding fold;Ubiquitin-like modifier-activating enzyme Atg7;Ubiquitin-like modifier-activating enzyme Atg7, N-terminal;Ubiquitin-activating enzyme	Ubiquitin-activating enzyme	Autophagy related gene	Autophagy
AAEL020638	2865.61	2451.69	2580.28	2290.47	2123.45	2753.28	-0.139999	0.359888	unspecified product	Phosphatidylinositol 3-/4-kinase, catalytic domain;PIK-related kinase, FAT;FATC domain;FKBP12-rapamycin binding domain;Protein kinase-like domain superfamily;Armadillo-type fold;Phosphatidylinositol 3/4-kinase, conserved site;Domain of unknown function DUF3385, target of rapamycin protein;Serine/threonine-protein kinase TOR;FKBP12-rapamycin binding domain superfamily	FKBP12-rapamycin binding domain superfamily;Armadillo-type fold;Protein kinase-like domain superfamily	TOR	Autophagy
AAEL019779	910.821	968.457	1007.15	888.899	890.133	846.472	-0.136693	0.279489	unspecified product	WD40 repeat;Autophagy-related protein 16;WD40 repeat, conserved site;G-protein beta WD-40 repeat;WD40-repeat-containing domain superfamily	WD40-repeat-containing domain superfamily	Atg16L	Autophagy
AAEL002286	656.639	715.076	639.666	606.98	600.572	632.606	-0.128357	0.351683	autophagy related gene	Autophagy-related protein 5	N/A	Atg5	Autophagy
AAEL021581	172.481	124.187	168.023	186.609	135.519	110.931	-0.10171	0.731786	unspecified product	Blc2 family;Bcl-2-related ovarian killer protein;Blc2-like superfamily	Blc2-like superfamily	BUFFY	Autophagy
AAEL013063	1876.11	1673.52	1822.7	1745.69	1676.92	1787.89	-0.0441266	0.708165	autophagy related gene	WD40 repeat;WD40-repeat-containing domain superfamily	WD40-repeat-containing domain superfamily	Atg18A	Autophagy
AAEL013995	1388.93	1085.63	1117.2	1356.42	1310.34	1103.31	0.0699002	0.676896	autophagy related gene	WD40 repeat;WD repeat domain phosphoinositide-interacting protein 2;WD40-repeat-containing domain superfamily	WD40-repeat-containing domain superfamily	Atg18B	Autophagy
AAEL000955	1915.45	1756.64	1601.62	2042.66	1719.82	1843.85	0.0882383	0.531443	autophagy related gene	Autophagy-related protein 3, N-terminal;Autophagy-related protein 3;Autophagy-related protein 3, C-terminal	N/A	Atg3	Autophagy
AAEL019922	2437.93	2234.36	2349.37	2616.53	2909.26	2668.34	0.222778	0.0541246	unspecified product	Protein kinase domain;Serine/threonine-protein kinase, active site;Protein kinase-like domain superfamily;Serine/threonine-protein kinase Unc-51;Protein kinase, ATP binding site;Serine/threonine-protein kinase, C-terminal	Protein kinase-like domain superfamily	Atg1	Autophagy
AAEL003777	5397.35	4694.06	3611.02	4526.76	3920.29	8148.92	0.276402	0.326069	unspecified product	Autophagy-related, C-terminal;Autophagy-related protein 2;Vacuolar protein sorting-associated protein 13, N-terminal domain;Autophagy-related protein 2, CAD motif;Vacuolar protein sorting-associated protein 13, C-terminal	N/A	Atg2	Autophagy
AAEL009642	46.3984	285.429	281.021	56.1832	64.347	38.9757	-1.94192	0.000982895	cathepsin b	Cysteine peptidase, cysteine active site;Peptidase C1A, papain C-terminal;Papain-like cysteine peptidase superfamily	Papain-like cysteine peptidase superfamily	Cathepsin B	Caspase and apoptosis
AAEL000874	1327.4	555.836	975.712	346.129	443.604	299.813	-1.39176	9.14271e-06	Apaf-1 Related Killer	NB-ARC;P-loop containing nucleoside triphosphate hydrolase;WD40-repeat-containing domain superfamily;APAF-1 helical domain	WD40-repeat-containing domain superfamily;P-loop containing nucleoside triphosphate hydrolase	ARK	Caspase and apoptosis
AAEL005955	74.6409	98.1476	31.4429	39.1276	18.5241	24.9844	-1.30536	0.0183065	caspase	Peptidase C14 family;Peptidase C14A, caspase catalytic domain;Caspase-like domain superfamily	Caspase-like domain superfamily	CASPS17	Caspase and apoptosis
AAEL006633	2393.55	2435.66	2062.46	1221.99	1395.16	1345.16	-0.798514	4.8672e-09	Inhibitor of Apoptosis (IAP) containing Baculoviral IAP Repeat(s) (BIR domains).	BIR repeat	N/A	IAP2	Caspase and apoptosis
AAEL017498	26.2252	60.0904	49.1295	23.0753	42.898	22.9857	-0.606497	0.251108	caspase	Peptidase C14 family;Peptidase C14A, caspase catalytic domain;Caspase-like domain superfamily	Caspase-like domain superfamily	CASPS21	Caspase and apoptosis
AAEL003444	69.5976	38.0572	67.7987	49.1603	55.5724	23.9851	-0.446878	0.351732	caspase (short)	Peptidase C14 family;Peptidase C14A, caspase catalytic domain;Peptidase family C14A, His active site;Caspase-like domain superfamily;Peptidase family C14A, cysteine active site	Caspase-like domain superfamily	CASPS19	Caspase and apoptosis
AAEL003439	13.1126	26.0392	18.6692	21.0687	13.6494	7.99502	-0.436915	0.519786	caspase (short)	Peptidase C14 family;Peptidase C14A, caspase catalytic domain;Peptidase family C14A, His active site;Caspase-like domain superfamily	Caspase-like domain superfamily	CASPS18	Caspase and apoptosis
AAEL006389	22086.7	19034.6	15226.2	16397.5	9807.06	17074.4	-0.380688	0.109513	cathepsin l	Cysteine peptidase, cysteine active site;Peptidase C1A, papain C-terminal;Cathepsin propeptide inhibitor domain (I29);Cysteine peptidase, histidine active site;Papain-like cysteine peptidase superfamily;Papain-like cysteine endopeptidase	Papain-like cysteine peptidase superfamily	Cathepsin L	Caspase and apoptosis
AAEL014251	635.457	529.797	396.966	441.44	304.186	467.708	-0.364621	0.151947	Inhibitor of Apoptosis (IAP) containing Baculoviral IAP Repeat(s) (BIR domains).	BIR repeat	N/A	IAP5	Caspase and apoptosis
AAEL005956	2153.49	1250.88	1132.93	1245.06	905.732	1379.14	-0.362193	0.189413	caspase (short)	Peptidase C14 family;Peptidase C14A, caspase catalytic domain;Caspase-like domain superfamily	Caspase-like domain superfamily	CASPS16	Caspase and apoptosis
AAEL012143	1002.61	886.333	762.49	745.431	567.423	778.515	-0.342324	0.0766995	caspase (short)	Peptidase C14 family;Peptidase C14A, caspase catalytic domain;Peptidase family C14A, His active site;Caspase-like domain superfamily;Peptidase family C14A, cysteine active site	Caspase-like domain superfamily	CASPS7	Caspase and apoptosis
AAEL012446	9797.13	9377.11	7171.92	7214.53	6139.29	8348.8	-0.279724	0.122744	Inhibitor of Apoptosis (IAP) containing Baculoviral IAP Repeat(s) (BIR domains).	Ubiquitin-conjugating enzyme E2;BIR repeat;Ubiquitin-conjugating enzyme/RWD-like;Baculoviral IAP repeat-containing protein 6	Ubiquitin-conjugating enzyme/RWD-like	IAP6	Caspase and apoptosis
AAEL011562	888.631	732.101	761.507	779.542	729.266	470.707	-0.267171	0.23639	caspase (long)	Peptidase C14 family;Death-like domain superfamily;Peptidase C14A, caspase catalytic domain;Caspase-like domain superfamily	Death-like domain superfamily;Caspase-like domain superfamily	Dronc	Caspase and apoptosis
AAEL014148	105.909	74.1115	114.963	105.344	85.7959	56.9645	-0.249691	0.486318	caspase (long)	Peptidase C14 family;Peptidase C14A, caspase catalytic domain;Peptidase family C14A, His active site;Caspase-like domain superfamily;Peptidase family C14A, cysteine active site	Caspase-like domain superfamily	Dredd	Caspase and apoptosis
AAEL004392	277.382	222.334	390.088	271.887	227.164	265.834	-0.218245	0.400776	IAP-antagonist Michelob_x-like Protein	N/A	N/A	IMP	Caspase and apoptosis
AAEL011096	604.188	536.808	432.34	481.571	333.434	561.65	-0.192659	0.433146	viral IAP-associated factor, putative	Phosducin;Phosducin, thioredoxin-like domain;Thioredoxin-like superfamily	Thioredoxin-like superfamily	Viral IAP-associated factor, putative	Caspase and apoptosis
AAEL011277	968.315	1094.65	1061.2	846.762	900.857	1017.37	-0.176196	0.221997	apoptosis stimulating of P53	SH3 domain;Ankyrin repeat;Ankyrin repeat-containing domain;SH3-like domain superfamily;Ankyrin repeat-containing domain superfamily	Ankyrin repeat-containing domain superfamily;SH3-like domain superfamily	Apoptosis stimulating of p53	Caspase and apoptosis
AAEL010486	2454.07	2389.59	2049.68	2080.79	1903.11	2167.65	-0.164256	0.227141	viral IAP-associated factor, putative	Thioredoxin domain;Thioredoxin-like superfamily	Thioredoxin-like superfamily	Viral IAP-associated factor, putative	Caspase and apoptosis
AAEL007713	810.964	720.083	773.298	701.287	698.067	755.529	-0.0967471	0.478065	viral IAP-associated factor, putative	Phosducin, thioredoxin-like domain;Thioredoxin-like superfamily	Thioredoxin-like superfamily	Viral IAP-associated factor, putative	Caspase and apoptosis
AAEL008634	5939	6220.36	5473.03	5292.26	5123.38	6094.2	-0.0949007	0.462008	jnk	Protein kinase domain;Mitogen-activated protein (MAP) kinase, conserved site;Serine/threonine-protein kinase, active site;Mitogen-activated protein (MAP) kinase, JNK;Protein kinase-like domain superfamily	Protein kinase-like domain superfamily	JNK	Caspase and apoptosis
AAEL011167	1.00866	1.00151	0	0	0	1.99875	-0.00821494	0.998129	cathepsin l	Cysteine peptidase, cysteine active site;Peptidase C1A, papain C-terminal;Cathepsin propeptide inhibitor domain (I29);Cysteine peptidase, histidine active site;Papain-like cysteine peptidase superfamily;Papain-like cysteine endopeptidase	Papain-like cysteine peptidase superfamily	Cathepsin L	Caspase and apoptosis
AAEL009637	5558.73	6324.51	6245.34	6513.24	6728.16	5290.7	0.03176	0.82606	cathepsin b	Cysteine peptidase, cysteine active site;Peptidase C1A, papain C-terminal;Peptidase C1A, propeptide;Cysteine peptidase, histidine active site;Cysteine peptidase, asparagine active site;Papain-like cysteine peptidase superfamily	Papain-like cysteine peptidase superfamily	Cathepsin B	Caspase and apoptosis
AAEL025438	733.297	1031.55	895.139	938.059	1012	854.467	0.0763389	0.669644	unspecified product	TNFR/NGFR cysteine-rich region	N/A	Wengen	Caspase and apoptosis
AAEL026744	98.8488	99.1491	113.98	102.334	179.392	99.9377	0.290853	0.376941	unspecified product	Peptidase C14 family;Peptidase C14A, caspase catalytic domain;Peptidase family C14A, His active site;Caspase-like domain superfamily;Peptidase family C14A, cysteine active site	Caspase-like domain superfamily	CASPS9	Caspase and apoptosis
AAEL009074	5694.9	5616.45	5963.34	8146.57	9118.74	5252.73	0.382422	0.0674541	Inhibitor of Apoptosis (IAP) containing Baculoviral IAP Repeat(s) (BIR domains).	BIR repeat;Zinc finger, RING-type	N/A	IAP1	Caspase and apoptosis
AAEL014196	28.2425	27.0407	10.8085	41.1342	38.9982	15.99	0.540403	0.392335	unspecified product	N/A	N/A	Michelob-x	Caspase and apoptosis
AAEL000420	58.5024	125.188	113.98	144.471	184.266	137.914	0.648626	0.0632585	cathepsin o	Cysteine peptidase, cysteine active site;Peptidase C1A, papain C-terminal;Cathepsin propeptide inhibitor domain (I29);Cysteine peptidase, histidine active site;Papain-like cysteine peptidase superfamily;Papain-like cysteine endopeptidase	Papain-like cysteine peptidase superfamily	Cathepsin O	Caspase and apoptosis
AAEL002833	13614.9	13261.9	16176.4	32632.4	30960.6	18059.7	0.923381	5.90288e-05	cathepsin l	Cysteine peptidase, cysteine active site;Peptidase C1A, papain C-terminal;Cathepsin propeptide inhibitor domain (I29);Cysteine peptidase, histidine active site;Cysteine peptidase, asparagine active site;Papain-like cysteine peptidase superfamily;Papain-like cysteine endopeptidase	Papain-like cysteine peptidase superfamily	Cathepsin L	Caspase and apoptosis
AAEL014348	87.7535	66.0994	100.224	208.681	265.187	61.9614	1.07651	0.0286209	caspase (short)	Peptidase C14 family;Peptidase C14A, caspase catalytic domain;Peptidase family C14A, His active site;Caspase-like domain superfamily;Peptidase family C14A, cysteine active site	Caspase-like domain superfamily	CASPS8	Caspase and apoptosis
AAEL015637	11.0953	10.0151	5.89554	2.00654	3.89982	0	-2.19293	0.0967461	serine carboxypeptidase, putative	Serine proteases, trypsin domain;Peptidase S1A, chymotrypsin family;Peptidase S1, PA clan;Serine proteases, trypsin family, histidine active site;Proteinase, regulatory CLIP domain;Serine proteases, trypsin family, serine active site	Peptidase S1, PA clan	Aaeg:CLIP23	CLIP
AAEL000238	123.057	223.336	140.51	105.344	43.8729	76.952	-1.10624	0.00615957	Clip-Domain Serine Protease family D.	Serine proteases, trypsin domain;Peptidase S1A, chymotrypsin family;Peptidase S1, PA clan;Serine proteases, trypsin family, histidine active site;Serine proteases, trypsin family, serine active site	Peptidase S1, PA clan	CLIPD9	CLIP
AAEL015109	19.1646	39.0588	53.0598	41.1342	10.7245	20.9869	-0.611322	0.354622	Clip-Domain Serine Protease family D.	Serine proteases, trypsin domain;Peptidase S1A, chymotrypsin family;Peptidase S1, PA clan;Serine proteases, trypsin family, histidine active site;Serine proteases, trypsin family, serine active site	Peptidase S1, PA clan	CLIPD10	CLIP
AAEL005718	12.1039	12.0181	8.84331	8.02618	11.6994	2.99813	-0.536748	0.533294	Clip-Domain Serine Protease family A. Protease homologue	Serine proteases, trypsin domain;Peptidase S1A, chymotrypsin family;Peptidase S1, PA clan;PPAF-2, Clip domain	Peptidase S1, PA clan	CLIPA3	CLIP
AAEL001233	12.1039	106.16	204.379	52.1701	100.42	78.9508	-0.478667	0.51443	Clip-Domain Serine Protease family E. Protease homologue.	Serine proteases, trypsin domain;Peptidase S1A, chymotrypsin family;Peptidase S1, PA clan;Serine proteases, trypsin family, histidine active site	Peptidase S1, PA clan	CLIPE9	CLIP
AAEL002585	403.465	580.874	469.678	311.014	593.747	232.855	-0.35403	0.300953	serine protease	Serine proteases, trypsin domain;Peptidase S1A, chymotrypsin family;Peptidase S1, PA clan;Serine proteases, trypsin family, histidine active site	Peptidase S1, PA clan	CLIPA11	CLIP
AAEL027371	364.127	356.536	459.852	294.962	351.958	285.822	-0.339866	0.08944	unspecified product	SEA domain;Serine proteases, trypsin domain;Low-density lipoprotein (LDL) receptor class A repeat;Peptidase S1, PA clan;Frizzled domain;LDL receptor-like superfamily;SEA domain superfamily;Frizzled cysteine-rich domain superfamily	Peptidase S1, PA clan;LDL receptor-like superfamily;Frizzled cysteine-rich domain superfamily;SEA domain superfamily	SPH145	CLIP
AAEL001675	4.03465	4.00603	14.7388	16.0524	1.94991	0.999377	-0.261613	0.83813	Clip-Domain Serine Protease family A. Protease homologue.	Serine proteases, trypsin domain;Peptidase S1A, chymotrypsin family;Peptidase S1, PA clan;Serine proteases, trypsin family, histidine active site	Peptidase S1, PA clan	CLIPA10	CLIP
AAEL003279	299.572	497.749	335.063	327.067	404.606	249.844	-0.206279	0.458788	clip-domain serine protease, putative	Serine proteases, trypsin domain;Peptidase S1A, chymotrypsin family;Peptidase S1, PA clan	Peptidase S1, PA clan	CLIP-domain serine protease, putative	CLIP
AAEL009722	1555.36	1505.26	1705.78	1371.47	1522.88	1376.14	-0.158496	0.215343	clip-domain serine protease, putative	Serine proteases, trypsin domain;Peptidase S1, PA clan	Peptidase S1, PA clan	CLIP-domain serine protease, putative	CLIP
AAEL000224	199.715	87.1311	229.926	109.357	86.7709	296.815	-0.0681084	0.894358	serine protease	Serine proteases, trypsin domain;Peptidase S1A, chymotrypsin family;Peptidase S1, PA clan;Serine proteases, trypsin family, serine active site	Peptidase S1, PA clan	CLIP	CLIP
AAEL013413	103.892	174.262	182.762	100.327	201.815	138.913	-0.0635416	0.859652	Vitamin K-dependent protein C precursor, putative [Source:UniProtKB/TrEMBL;Acc:A0A1S4EZ97]	EGF-type aspartate/asparagine hydroxylation site;EGF-like domain;Serine proteases, trypsin domain;Peptidase S1A, chymotrypsin family;Laminin G domain;EGF-like calcium-binding domain;Peptidase S1, PA clan;EGF-like, conserved site;Concanavalin A-like lectin/glucanase domain superfamily;Serine proteases, trypsin family, histidine active site;Immunoglobulin-like domain superfamily	Immunoglobulin-like domain superfamily;Concanavalin A-like lectin/glucanase domain superfamily;Peptidase S1, PA clan	IgSP2	CLIP
AAEL023229	294.529	301.453	505.051	294.962	456.278	305.809	-0.0588153	0.841333	unspecified product	Sushi/SCR/CCP domain;Serine proteases, trypsin domain;Low-density lipoprotein (LDL) receptor class A repeat;Peptidase S1, PA clan;Serine proteases, trypsin family, histidine active site;Low-density lipoprotein (LDL) receptor class A, conserved site;Sushi/SCR/CCP superfamily;LDL receptor-like superfamily	Peptidase S1, PA clan;LDL receptor-like superfamily;Sushi/SCR/CCP superfamily	HP14	CLIP
AAEL012713	2.01732	0	0	0	0	0	-0.0449072	0.636066	Clip-Domain Serine Protease family C.	Serine proteases, trypsin domain;Peptidase S1A, chymotrypsin family;Peptidase S1, PA clan;Serine proteases, trypsin family, histidine active site	Peptidase S1, PA clan	CLIPC16	CLIP
AAEL008668	26.2252	16.0241	65.8335	22.072	48.7477	33.9788	-0.044519	0.944431	Clip-Domain Serine Protease family B.	Serine proteases, trypsin domain;Peptidase S1A, chymotrypsin family;Peptidase S1, PA clan;Proteinase, regulatory CLIP domain;Serine proteases, trypsin family, serine active site	Peptidase S1, PA clan	CLIPB22	CLIP
AAEL026937	12.1039	11.0166	14.7388	7.0229	21.449	8.99439	-0.0150569	0.985764	unspecified product	Serine proteases, trypsin domain;Peptidase S1A, chymotrypsin family;Peptidase S1, PA clan;Serine proteases, trypsin family, histidine active site	Peptidase S1, PA clan	CLIP	CLIP
AAEL002629	2172.66	2329.5	2429.94	2380.76	2314.54	2187.64	-0.0102683	0.929432	serine protease	Serine proteases, trypsin domain;Peptidase S1A, chymotrypsin family;Peptidase S1, PA clan;Serine proteases, trypsin family, histidine active site;PPAF-2, Clip domain	Peptidase S1, PA clan	CLIPA6	CLIP
AAEL019853	1125.67	1275.92	1362.85	1252.08	1490.7	1091.32	0.0264567	0.877436	unspecified product	Serine proteases, trypsin domain;Peptidase S1A, chymotrypsin family;Peptidase S1, PA clan;Serine proteases, trypsin family, histidine active site;Proteinase, regulatory CLIP domain;Serine proteases, trypsin family, serine active site	Peptidase S1, PA clan	CLIP	CLIP
AAEL006576	2100.03	3064.61	2712.93	2772.04	3532.26	1746.91	0.0314543	0.904836	clip-domain serine protease, putative	Serine proteases, trypsin domain;Peptidase S1A, chymotrypsin family;Peptidase S1, PA clan;Serine proteases, trypsin family, histidine active site;Serine proteases, trypsin family, serine active site	Peptidase S1, PA clan	CLIP-domain serine protease, putative	CLIP
AAEL018347	657.647	668.005	576.78	615.006	563.523	778.515	0.040831	0.824727	Clip-domain serine protease, family E	Serine proteases, trypsin domain;Peptidase S1A, chymotrypsin family;Peptidase S1, PA clan;Serine proteases, trypsin family, histidine active site;Serine proteases, trypsin family, serine active site	Peptidase S1, PA clan	CLIPE12	CLIP
AAEL001098	532.573	474.714	451.991	395.289	469.928	639.601	0.044334	0.842209	clip-domain serine protease, putative	Serine proteases, trypsin domain;Peptidase S1, PA clan	Peptidase S1, PA clan	CLIP-domain serine protease, putative	CLIP
AAEL014349	270.321	300.452	451.009	365.191	426.055	312.805	0.111719	0.66418	Clip-Domain Serine Protease family B.	Serine proteases, trypsin domain;Peptidase S1A, chymotrypsin family;Peptidase S1, PA clan;Serine proteases, trypsin family, histidine active site;Proteinase, regulatory CLIP domain;Serine proteases, trypsin family, serine active site	Peptidase S1, PA clan	CLIPB15	CLIP
AAEL014386	187.611	120.181	219.118	189.618	246.663	181.887	0.230445	0.434392	clip-domain serine protease, putative	Serine proteases, trypsin domain;Peptidase S1A, chymotrypsin family;Peptidase S1, PA clan;Serine proteases, trypsin family, histidine active site	Peptidase S1, PA clan	CLIP-domain serine protease, putative	CLIP
AAEL006700	96.8315	88.1326	120.859	140.458	127.719	93.9414	0.243767	0.411521	trypsin, putative	CUB domain;Serine proteases, trypsin domain;Peptidase S1A, chymotrypsin family;Peptidase S1, PA clan;Serine proteases, trypsin family, histidine active site;Spermadhesin, CUB domain superfamily	Spermadhesin, CUB domain superfamily;Peptidase S1, PA clan	CUBSP3	CLIP
AAEL002590	563.842	450.678	505.051	602.967	633.72	564.648	0.245402	0.130335	serine protease, putative	Serine proteases, trypsin domain;Peptidase S1A, chymotrypsin family;Peptidase S1, PA clan	Peptidase S1, PA clan	CLIPA12	CLIP
AAEL002124	531.565	683.027	783.124	832.716	881.358	708.558	0.278224	0.159788	Clip-Domain Serine Protease family D	Serine proteases, trypsin domain;Peptidase S1A, chymotrypsin family;Peptidase S1, PA clan;Serine proteases, trypsin family, histidine active site;Proteinase, regulatory CLIP domain;Serine proteases, trypsin family, serine active site	Peptidase S1, PA clan	CLIPD6	CLIP
AAEL013245	27.2339	42.0633	52.0773	33.108	60.4471	53.9664	0.281461	0.539936	Clip-Domain Serine Protease family B.	Serine proteases, trypsin domain;Peptidase S1A, chymotrypsin family;Peptidase S1, PA clan;Serine proteases, trypsin family, histidine active site;Proteinase, regulatory CLIP domain	Peptidase S1, PA clan	CLIPB28	CLIP
AAEL019781	89.7709	83.125	108.085	137.448	133.569	83.9477	0.337204	0.284809	unspecified product	Serine proteases, trypsin domain;Peptidase S1, PA clan;Proteinase, regulatory CLIP domain	Peptidase S1, PA clan	CLIP	CLIP
AAEL002288	179.542	252.38	421.531	391.276	499.176	229.857	0.392514	0.296297	serine protease	Serine proteases, trypsin domain;Peptidase S1A, chymotrypsin family;Peptidase S1, PA clan;Serine proteases, trypsin family, histidine active site;PPAF-2, Clip domain	Peptidase S1, PA clan	CLIPA4	CLIP
AAEL019590	317.728	300.452	467.713	553.806	550.849	322.799	0.394562	0.165325	unspecified product	Serine proteases, trypsin domain;Peptidase S1A, chymotrypsin family;Peptidase S1, PA clan;Serine proteases, trypsin family, serine active site	Peptidase S1, PA clan	CLIP	CLIP
AAEL017003	70.6063	134.202	149.354	224.733	133.569	120.925	0.436298	0.259204	Clip-domain serine protease, family B	Serine proteases, trypsin domain;Peptidase S1A, chymotrypsin family;Peptidase S1, PA clan;Serine proteases, trypsin family, histidine active site;Proteinase, regulatory CLIP domain;Serine proteases, trypsin family, serine active site	Peptidase S1, PA clan	CLIPB47	CLIP
AAEL005906	1.00866	3.00452	12.7737	0	3.89982	18.9882	0.447259	0.775777	serine protease	Serine proteases, trypsin domain;Peptidase S1A, chymotrypsin family;Peptidase S1, PA clan;Serine proteases, trypsin family, serine active site	Peptidase S1, PA clan	CLIPD8	CLIP
AAEL006696	10.0866	10.0151	1.96518	8.02618	6.82468	15.99	0.482963	0.61355	lumbrokinase-3T2, putative	CUB domain;Serine proteases, trypsin domain;Peptidase S1A, chymotrypsin family;Peptidase S1, PA clan;Serine proteases, trypsin family, histidine active site;Spermadhesin, CUB domain superfamily	Spermadhesin, CUB domain superfamily;Peptidase S1, PA clan	CUBSP2	CLIP
AAEL005748	426.664	544.82	1080.85	755.464	1341.54	809.495	0.502017	0.160389	elastase, putative	Serine proteases, trypsin domain;Peptidase S1A, chymotrypsin family;Chitin binding domain;Peptidase S1, PA clan;Serine proteases, trypsin family, histidine active site;Chitin binding domain superfamily	Peptidase S1, PA clan;Chitin binding domain superfamily	CBSP	CLIP
AAEL010773	618.309	603.908	506.034	961.135	1037.35	498.689	0.530984	0.0567358	Clip-Domain Serine Protease family E. Protease homologue.	Serine proteases, trypsin domain;Peptidase S1A, chymotrypsin family;Peptidase S1, PA clan;Serine proteases, trypsin family, histidine active site	Peptidase S1, PA clan	CLIPE10	CLIP
AAEL005431	134.152	171.258	295.76	300.982	306.136	272.83	0.549646	0.0792083	Clip-Domain Serine Protease family B.	Serine proteases, trypsin domain;Peptidase S1A, chymotrypsin family;Peptidase S1, PA clan;Serine proteases, trypsin family, histidine active site;Proteinase, regulatory CLIP domain;Serine proteases, trypsin family, serine active site	Peptidase S1, PA clan	CLIPB37	CLIP
AAEL026876	10.0866	6.00904	7.86072	10.0327	21.449	3.99751	0.566565	0.531744	Clip-Domain Serine Protease family C [Source:UniProtKB/TrEMBL;Acc:A0A1S4FWW4]	Serine proteases, trypsin domain;Peptidase S1A, chymotrypsin family;Peptidase S1, PA clan;Serine proteases, trypsin family, histidine active site	Peptidase S1, PA clan	CLIP	CLIP
AAEL007796	350.005	449.676	617.066	582.901	977.879	604.623	0.612052	0.032529	Clip-Domain Serine Protease family D	Serine proteases, trypsin domain;Peptidase S1A, chymotrypsin family;Peptidase S1, PA clan;Serine proteases, trypsin family, histidine active site;Proteinase, regulatory CLIP domain;Serine proteases, trypsin family, serine active site	Peptidase S1, PA clan	CLIPD1	CLIP
AAEL019767	1005.64	1151.73	1916.05	1944.34	2819.57	1665.96	0.65855	0.0211176	unspecified product	Serine proteases, trypsin domain;Peptidase S1A, chymotrypsin family;Peptidase S1, PA clan;Serine proteases, trypsin family, histidine active site;Proteinase, regulatory CLIP domain;Serine proteases, trypsin family, serine active site	Peptidase S1, PA clan	SP-CLIP-SP	CLIP
AAEL007587	66.5717	40.0603	155.249	148.484	205.715	60.962	0.664761	0.243255	unspecified product	N/A	N/A	CLIP-domain serine protease	CLIP
AAEL022578	2188.8	3082.64	3303.47	4194.68	6618.96	3026.11	0.690627	0.0152318	Clip-domain serine protease [Source:UniProtKB/TrEMBL;Acc:Q1HQI3]	Serine proteases, trypsin domain;Peptidase S1A, chymotrypsin family;Peptidase S1, PA clan;Serine proteases, trypsin family, histidine active site;Proteinase, regulatory CLIP domain;Serine proteases, trypsin family, serine active site	Peptidase S1, PA clan	CLIP-domain serine protease	CLIP
AAEL011349	181.559	242.365	196.518	302.988	393.881	318.801	0.711066	0.00123231	serine protease	Thrombospondin type-1 (TSP1) repeat;Serine proteases, trypsin domain;Peptidase S1A, chymotrypsin family;Peptidase S1, PA clan;Serine proteases, trypsin family, histidine active site;Serine proteases, trypsin family, serine active site	Peptidase S1, PA clan	SP55/SP218	CLIP
AAEL005792	66.5717	51.0768	88.4331	107.35	186.216	50.9682	0.741433	0.131562	Clip-Domain Serine Protease family E. Protease homologue.	Serine proteases, trypsin domain;Peptidase S1, PA clan;Proteinase, regulatory CLIP domain	Peptidase S1, PA clan	CLIPE8	CLIP
AAEL006703	1.00866	14.0211	10.8085	10.0327	19.4991	15.99	0.817051	0.389358	lumbrokinase-3(1) precursor, putative	CUB domain;Serine proteases, trypsin domain;Peptidase S1A, chymotrypsin family;Peptidase S1, PA clan;Serine proteases, trypsin family, histidine active site;Spermadhesin, CUB domain superfamily	Spermadhesin, CUB domain superfamily;Peptidase S1, PA clan	CUBSP4	CLIP
AAEL006689	13.1126	18.0271	18.6692	32.1047	37.0483	18.9882	0.823411	0.140541	lumbrokinase-3(1) precursor, putative	CUB domain;Serine proteases, trypsin domain;Peptidase S1A, chymotrypsin family;Peptidase S1, PA clan;Serine proteases, trypsin family, histidine active site;Spermadhesin, CUB domain superfamily	Spermadhesin, CUB domain superfamily;Peptidase S1, PA clan	CUBSP1	CLIP
AAEL003632	12.1039	2.00301	33.4081	28.0916	30.2236	27.9826	0.86094	0.313937	Clip-Domain Serine Protease family B.	Serine proteases, trypsin domain;Peptidase S1A, chymotrypsin family;Peptidase S1, PA clan;Serine proteases, trypsin family, histidine active site;Proteinase, regulatory CLIP domain;Serine proteases, trypsin family, serine active site	Peptidase S1, PA clan	CLIPB39	CLIP
AAEL015430	149.282	273.411	231.891	190.622	831.636	188.882	0.887714	0.0953977	Clip-Domain Serine Protease family B. Protease homologue.	Serine proteases, trypsin domain;Peptidase S1A, chymotrypsin family;Peptidase S1, PA clan;Serine proteases, trypsin family, histidine active site;Proteinase, regulatory CLIP domain	Peptidase S1, PA clan	CLIP	CLIP
AAEL015465	169.455	172.259	244.665	390.273	467.003	228.857	0.889295	0.0043328	clip-domain serine protease, putative	Serine proteases, trypsin domain;Peptidase S1A, chymotrypsin family;Peptidase S1, PA clan;Serine proteases, trypsin family, histidine active site;Proteinase, regulatory CLIP domain;Serine proteases, trypsin family, serine active site	Peptidase S1, PA clan	CLIP-domain serine protease, putative	CLIP
AAEL004979	4.03465	16.0241	16.704	15.0491	33.1484	19.9875	0.89121	0.235093	Clip-Domain Serine Protease family D.	Serine proteases, trypsin domain;Peptidase S1A, chymotrypsin family;Peptidase S1, PA clan;Serine proteases, trypsin family, histidine active site;Serine proteases, trypsin family, serine active site	Peptidase S1, PA clan	CLIPD2	CLIP
AAEL002997	4.03465	0	3.93036	10.0327	4.87477	0	0.90429	0.621548	Clip-Domain Serine Protease family D.	Serine proteases, trypsin domain;Peptidase S1A, chymotrypsin family;Peptidase S1, PA clan;Serine proteases, trypsin family, histidine active site;Proteinase, regulatory CLIP domain;Serine proteases, trypsin family, serine active site	Peptidase S1, PA clan	CLIPD3	CLIP
AAEL002601	387.326	599.902	977.677	1161.79	1709.09	866.46	0.927553	0.00792579	Clip-Domain Serine Protease family A. Protease homologue.	Serine proteases, trypsin domain;Peptidase S1A, chymotrypsin family;Peptidase S1, PA clan;PPAF-2, Clip domain	Peptidase S1, PA clan	CLIPA1	CLIP
AAEL000037	450.872	446.672	943.286	1002.27	1812.44	696.566	0.931638	0.0159735	Clip-Domain Serine Protease family B.	Serine proteases, trypsin domain;Peptidase S1A, chymotrypsin family;Peptidase S1, PA clan;Serine proteases, trypsin family, histidine active site;Proteinase, regulatory CLIP domain;Serine proteases, trypsin family, serine active site	Peptidase S1, PA clan	CLIPB35	CLIP
AAEL006161	53.4591	100.151	199.466	384.253	486.502	128.92	1.50148	0.00535967	Clip-Domain Serine Protease family B	Serine proteases, trypsin domain;Peptidase S1A, chymotrypsin family;Peptidase S1, PA clan;Serine proteases, trypsin family, histidine active site;Proteinase, regulatory CLIP domain;Serine proteases, trypsin family, serine active site	Peptidase S1, PA clan	CLIPB31	CLIP
AAEL005093	89.7709	137.206	247.613	431.407	676.618	240.85	1.507	0.000619591	Clip-Domain Serine Protease family B.	Serine proteases, trypsin domain;Peptidase S1A, chymotrypsin family;Peptidase S1, PA clan;Serine proteases, trypsin family, histidine active site;Proteinase, regulatory CLIP domain;Serine proteases, trypsin family, serine active site	Peptidase S1, PA clan	CLIPB46	CLIP
AAEL016975	1.00866	0	0	0	0.974954	1.99875	1.55982	0.672848	unspecified product	Serine proteases, trypsin domain;Peptidase S1A, chymotrypsin family;Peptidase S1, PA clan;Serine proteases, trypsin family, histidine active site;Serine proteases, trypsin family, serine active site	Peptidase S1, PA clan	ZFSP	CLIP
AAEL008404	7.06063	6.00904	12.7737	33.108	48.7477	22.9857	2.02034	0.0017839	Clip-Domain Serine Protease family A.	Serine proteases, trypsin domain;Peptidase S1A, chymotrypsin family;Peptidase S1, PA clan;Serine proteases, trypsin family, histidine active site	Peptidase S1, PA clan	CLIPA16	CLIP
AAEL011375	6.05197	2.00301	7.86072	24.0785	42.898	13.9913	2.3469	0.00497102	trypsin, putative	Serine proteases, trypsin domain;Peptidase S1A, chymotrypsin family;Peptidase S1, PA clan;Serine proteases, trypsin family, histidine active site;Serine proteases, trypsin family, serine active site	Peptidase S1, PA clan	CLIPD11	CLIP
AAEL007993	6.05197	4.00603	20.6344	68.2225	76.0464	21.9863	2.43745	0.00190662	Clip-Domain Serine Protease family B.	Serine proteases, trypsin domain;Peptidase S1A, chymotrypsin family;Peptidase S1, PA clan;Serine proteases, trypsin family, histidine active site;Proteinase, regulatory CLIP domain;Serine proteases, trypsin family, serine active site	Peptidase S1, PA clan	CLIPB27	CLIP
AAEL006168	78.6756	63.0949	103.172	581.898	678.568	99.9377	2.47352	9.9569e-06	Clip-Domain Serine Protease family B.	Serine proteases, trypsin domain;Peptidase S1A, chymotrypsin family;Peptidase S1, PA clan;Serine proteases, trypsin family, histidine active site;Proteinase, regulatory CLIP domain;Serine proteases, trypsin family, serine active site	Peptidase S1, PA clan	CLIPB42	CLIP
AAEL029028	15.1299	12.0181	14.7388	0	1.94991	6.99564	-2.22726	0.0599313	unspecified product	C-type lectin-like;C-type lectin fold	C-type lectin fold	CTL	CTL
AAEL029068	98.8488	54.0814	55.025	17.0556	41.923	28.9819	-1.24134	0.0124624	unspecified product	EGF-like domain;CUB domain;C-type lectin-like;EGF-like, conserved site;C-type lectin fold;Spermadhesin, CUB domain superfamily	Spermadhesin, CUB domain superfamily;C-type lectin fold	CTL5	CTL
AAEL025598	0	15.0226	0	5.01636	1.94991	0	-1.10868	0.64523	unspecified product	C-type lectin fold	C-type lectin fold	CTLD-S	CTL
AAEL014384	0	2.00301	0	0	0.974954	0	-1.03877	0.810199	C-type lectin domain-containing protein [Source:UniProtKB/TrEMBL;Acc:A0A1S4G1S5]	C-type lectin-like;C-type lectin fold	C-type lectin fold	CTLD-S	CTL
AAEL019633	50.4331	59.0889	97.2764	28.0916	64.347	48.9695	-0.54836	0.239065	unspecified product	Serine proteases, trypsin domain;C-type lectin-like;Peptidase S1A, chymotrypsin family;Peptidase S1, PA clan;C-type lectin fold;C-type lectin, conserved site	Peptidase S1, PA clan;C-type lectin fold	CTLGA9	CTL
AAEL006958	3777.44	3482.24	3148.22	3284.71	2901.46	3383.89	-0.121077	0.370912	Cell adhesion molecule [Source:UniProtKB/TrEMBL;Acc:A0A1S4FFB1]	C-type lectin-like;Immunoglobulin subtype 2;Immunoglobulin subtype;Fibronectin type III;Immunoglobulin I-set;C-type lectin fold;Fibronectin type III superfamily;Immunoglobulin-like domain superfamily;Basigin-like	Immunoglobulin-like domain superfamily;Fibronectin type III superfamily;C-type lectin fold	CTLD-X	CTL
AAEL011079	0	2.00301	0	0	0	0	-0.0449072	0.636066	C-Type Lectin (CTL) - mannose binding.	C-type lectin-like;C-type lectin fold	C-type lectin fold	CTLMA10	CTL
AAEL006825	318.737	306.461	333.098	312.018	332.459	304.81	-0.013627	0.934481	unspecified product	C-type lectin-like;C-type lectin fold	C-type lectin fold	CTLD-E	CTL
AAEL001935	1841.82	1843.77	1656.65	1800.87	1663.27	1929.8	0.0138964	0.914193	CTL-like protein 1 [Source:UniProtKB/Swiss-Prot;Acc:Q17JQ7]	Choline transporter-like	N/A	CTL-like protein 1	CTL
AAEL021200	98.8488	52.0783	75.6594	70.229	117.969	49.9689	0.0719132	0.868742	unspecified product	Coagulation factor 5/8 C-terminal domain;Sushi/SCR/CCP domain;C-type lectin-like;Fucolectin tachylectin-4 pentraxin-1;Galactose-binding-like domain superfamily;C-type lectin fold;C-type lectin, conserved site;Sushi/SCR/CCP superfamily	Galactose-binding-like domain superfamily;C-type lectin fold;Sushi/SCR/CCP superfamily	CTLSE1	CTL
AAEL009338	96.8315	113.17	117.911	117.383	138.443	107.933	0.149672	0.565546	C-Type Lectin (CTL).	C-type lectin-like;C-type lectin fold	C-type lectin fold	CTL10	CTL
AAEL027215	9.07795	9.01356	12.7737	17.0556	12.6744	4.99689	0.170074	0.832361	unspecified product	C-type lectin-like;C-type lectin fold	C-type lectin fold	CTLD-S	CTL
AAEL011622	198.706	232.35	516.842	303.991	505.026	337.789	0.274819	0.470627	serine protease, putative	Serine proteases, trypsin domain;C-type lectin-like;Peptidase S1A, chymotrypsin family;Peptidase S1, PA clan;C-type lectin fold;C-type lectin, conserved site	Peptidase S1, PA clan;C-type lectin fold	CLSP1(mosGCTL-31)	CTL
AAEL026955	3080.45	5832.77	6190.32	5312.33	9634.5	4792.01	0.38615	0.227624	unspecified product	C-type lectin-like;Protein of unknown function DUF560;C-type lectin fold	C-type lectin fold	CTLD-S	CTL
AAEL014382	84.7276	112.169	158.197	135.442	240.814	101.936	0.429392	0.283119	C-Type Lectin (CTL) - mannose binding.	C-type lectin-like;C-type lectin fold;C-type lectin, conserved site	C-type lectin fold	CTLMA14	CTL
AAEL011078	122.048	118.178	185.709	237.775	191.091	166.896	0.484103	0.0926903	C-Type Lectin (CTL) - galactose binding.	C-type lectin-like;C-type lectin fold;C-type lectin, conserved site	C-type lectin fold	CTLGA1	CTL
AAEL022136	1923.52	2011.03	2201	2626.57	4433.12	2156.66	0.587002	0.022956	unspecified product	C-type lectin-like;C-type lectin fold	C-type lectin fold	CTL6	CTL
AAEL000563	142.221	152.229	128.719	245.802	256.413	141.912	0.606107	0.0389538	C-Type Lectin (CTL) - mannose binding.	C-type lectin-like;C-type lectin fold	C-type lectin fold	CTLMA15	CTL
AAEL014357	57.4937	50.0753	78.6072	68.2225	139.418	76.952	0.612231	0.131982	unspecified product	N/A	N/A	CTLD-X	CTL
AAEL018207	18.1559	16.0241	17.6866	28.0916	29.2486	21.9863	0.612997	0.237015	C-Type lectin (CTL)	N/A	N/A	CTL8	CTL
AAEL019726	782.721	545.821	654.405	995.246	1111.45	967.397	0.632513	0.00049755	unspecified product	Collagen triple helix repeat;Collagenase NC10/endostatin;C-type lectin fold	C-type lectin fold	C-type lectin fold	CTL
AAEL000533	742.375	445.67	841.097	937.056	933.031	1288.2	0.638271	0.0154699	C-Type Lectin (CTL16)	C-type lectin-like;C-type lectin fold	C-type lectin fold	CTL16	CTL
AAEL011070	454.906	635.957	626.892	914.984	1010.05	757.528	0.643088	0.0015326	C-Type Lectin (CTL) - galactose binding.	C-type lectin-like;C-type lectin fold;C-type lectin, conserved site	C-type lectin fold	CTLGA3	CTL
AAEL018265	47.4071	37.0557	58.9554	84.2749	72.1466	69.9564	0.658505	0.0612672	C-Type lectin (CTL) [Source:UniProtKB/TrEMBL;Acc:A0A1S4G7E6]	C-type lectin-like;C-type lectin fold	C-type lectin fold	CTL9	CTL
AAEL008681	1.00866	8.01205	7.86072	10.0327	6.82468	9.99377	0.669548	0.513719	C-Type Lectin (CTL).	C-type lectin-like;C-type lectin fold;C-type lectin, conserved site	C-type lectin fold	CTL12	CTL
AAEL005482	120.031	173.261	129.702	189.618	377.307	141.912	0.74482	0.054479	C-Type Lectin (CTL).	C-type lectin-like;C-type lectin fold	C-type lectin fold	CTL18	CTL
AAEL013853	17.1472	50.0753	23.5822	69.2258	59.4722	30.9807	0.814332	0.151311	C-Type Lectin (CTL) - galactose binding.	C-type lectin fold;C-type lectin, conserved site	C-type lectin fold	CTLGA2	CTL
AAEL011455	59.511	119.179	165.075	213.697	186.216	225.859	0.864214	0.0196578	C-Type Lectin (CTLMA12) - mannose binding	C-type lectin-like;C-type lectin fold;C-type lectin, conserved site	C-type lectin fold	CTLMA12	CTL
AAEL011453	33.2858	84.1266	77.6246	107.35	156.968	96.9396	0.889279	0.03549	C-Type Lectin (CTL14)	C-type lectin-like;C-type lectin fold	C-type lectin fold	CTL14	CTL
AAEL002524	30.2598	52.0783	21.617	55.18	73.1215	64.9595	0.894589	0.0474895	C-Type Lectin (CTL).	C-type lectin-like;C-type lectin fold	C-type lectin fold	CTL24	CTL
AAEL011621	12.1039	22.0331	24.5647	28.0916	62.3971	22.9857	0.950889	0.120815	C-Type Lectin (CTL) - mannose binding.	Serine proteases, trypsin domain;C-type lectin-like;Peptidase S1A, chymotrypsin family;Peptidase S1, PA clan;C-type lectin fold;Serine proteases, trypsin family, histidine active site;C-type lectin, conserved site	Peptidase S1, PA clan;C-type lectin fold	CTLMA13	CTL
AAEL011408	265.278	479.722	325.237	655.137	1046.13	398.751	0.972469	0.00656458	C-Type Lectin (CTL21)	C-type lectin-like;C-type lectin fold	C-type lectin fold	CTL21	CTL
AAEL000543	81.7016	111.167	180.797	292.955	295.411	154.903	0.99214	0.00912193	C-Type Lectin (CTLMA11) - mannose binding.	C-type lectin-like;C-type lectin fold	C-type lectin fold	CTLMA11	CTL
AAEL008299	26.2252	44.0663	17.6866	63.2061	66.2969	46.9707	1.00424	0.0348358	C-Type Lectin (CTL).	C-type lectin-like;C-type lectin fold	C-type lectin fold	CTL11	CTL
AAEL000283	16.1386	2.00301	10.8085	5.01636	48.7477	11.9925	1.18357	0.264249	C-Type Lectin (CTL) - mannose binding.	C-type lectin-like;C-type lectin fold	C-type lectin fold	CTLMA16	CTL
AAEL000556	443.811	355.535	1076.92	1149.75	1597.95	1801.88	1.27787	0.000720562	C-Type Lectin (CTL25)	C-type lectin-like;C-type lectin fold	C-type lectin fold	CTL25	CTL
AAEL011404	4.03465	6.00904	0	8.02618	10.7245	5.99626	1.30096	0.300658	C-Type Lectin (CTL19)	C-type lectin-like;C-type lectin fold	C-type lectin fold	CTL19	CTL
AAEL029020	78.6756	119.179	160.162	270.883	408.506	221.862	1.3319	0.00012025	unspecified product	C-type lectin-like;C-type lectin fold	C-type lectin fold	CTL	CTL
AAEL005641	2.01732	30.0452	65.8335	140.458	77.9963	35.9776	1.37796	0.121068	C-Type Lectin (CTL) - galactose binding.	C-type lectin-like;C-type lectin fold	C-type lectin fold	CTLGA5	CTL
AAEL012353	9.07795	20.0301	16.704	56.1832	49.7227	15.99	1.41185	0.0327601	C-Type Lectin (CTL).	C-type lectin-like;C-type lectin fold	C-type lectin fold	CTL15	CTL
AAEL011407	0	11.0166	4.91295	27.0883	0	19.9875	1.56329	0.345243	C-Type Lectin (CTL20)	C-type lectin-like;C-type lectin fold	C-type lectin fold	CTL20	CTL
AAEL023353	39.3378	51.0768	157.214	369.204	348.059	132.917	1.77959	0.00126968	unspecified product	C-type lectin-like;C-type lectin fold	C-type lectin fold	CTLD-S	CTL
AAEL025802	2.01732	0	0	6.01963	0	0.999377	1.79883	0.547176	unspecified product	C-type lectin-like;C-type lectin fold	C-type lectin fold	CTLD-S	CTL
AAEL029039	2.01732	0	0	0	2.92486	6.99564	2.29797	0.413029	unspecified product	C-type lectin-like;C-type lectin fold	C-type lectin fold	CTL	CTL
AAEL011612	76.6583	120.181	162.127	597.95	844.31	494.692	2.43187	1.74912e-14	C-Type Lectin (CTL) - mannose binding. Transcript A	N/A	N/A	CTLMA6	CTL
AAEL027443	6.05197	12.0181	4.91295	54.1767	102.37	38.9757	3.0887	1.14382e-06	unspecified product	C-type lectin-like;C-type lectin fold	C-type lectin fold	CTLD-S	CTL
AAEL028175	372.196	246.371	570.885	0	0	1.99875	-9.21698	2.54718e-49	unspecified product	Fibrinogen, alpha/beta/gamma chain, C-terminal globular domain;Fibrinogen-like, C-terminal	Fibrinogen-like, C-terminal	FREP	FREP
AAEL014773	27.2339	36.0542	29.4777	18.0589	28.2737	21.9863	-0.441309	0.367993	unspecified product	Fibrinogen, alpha/beta/gamma chain, C-terminal globular domain;Fibrinogen, conserved site;Fibrinogen-like, C-terminal	Fibrinogen-like, C-terminal	FREP	FREP
AAEL006704	5707.01	6571.89	5783.52	4896.97	6380.1	3590.76	-0.280797	0.190472	fibrinogen and fibronectin	Fibrinogen, alpha/beta/gamma chain, C-terminal globular domain;Fibrinogen-like, C-terminal	Fibrinogen-like, C-terminal	FREP18	FREP
AAEL022076	360.092	264.398	325.237	287.939	275.912	230.856	-0.25709	0.225592	unspecified product	VWFC domain;Fibronectin type III;Fibronectin type III superfamily	Fibronectin type III superfamily	Fibronectin type III superfamily	FREP
AAEL003156	88.7622	104.157	163.11	80.2618	206.69	49.9689	-0.0795841	0.879056	fibrinogen and fibronectin	Fibrinogen, alpha/beta/gamma chain, C-terminal globular domain;Fibrinogen-like, C-terminal	Fibrinogen-like, C-terminal	FREP28	FREP
AAEL023956	6.05197	2.00301	1.96518	0	8.77459	1.99875	0.10456	0.946495	unspecified product	Fibrinogen, alpha/beta/gamma chain, C-terminal globular domain;Fibrinogen, conserved site;Fibrinogen-like, C-terminal	Fibrinogen-like, C-terminal	FREP	FREP
AAEL011009	50.4331	106.16	188.657	85.2781	200.841	124.922	0.25164	0.616746	fibrinogen and fibronectin	Fibrinogen, alpha/beta/gamma chain, C-terminal globular domain;Fibrinogen-like, C-terminal	Fibrinogen-like, C-terminal	FREP13	FREP
AAEL025744	280.408	465.701	334.081	479.564	492.352	322.799	0.26135	0.329133	unspecified product	Fibrinogen, alpha/beta/gamma chain, C-terminal globular domain;Fibrinogen, conserved site;Fibrinogen-like, C-terminal	Fibrinogen-like, C-terminal	FREP	FREP
AAEL000726	400.439	356.536	515.86	562.836	495.277	656.591	0.429914	0.0430724	fibrinogen and fibronectin	Fibrinogen, alpha/beta/gamma chain, C-terminal globular domain;Fibrinogen-like, C-terminal	Fibrinogen-like, C-terminal	FREP20	FREP
AAEL009723	91.7882	66.0994	70.7465	113.37	106.27	93.9414	0.455798	0.120362	fibrinogen and fibronectin	Fibrinogen, alpha/beta/gamma chain, C-terminal globular domain;Fibrinogen-like, C-terminal	Fibrinogen-like, C-terminal	FREP11	FREP
AAEL006699	300.581	328.494	357.663	464.515	500.151	453.717	0.523509	0.0014903	fibrinogen and fibronectin	Fibrinogen, alpha/beta/gamma chain, C-terminal globular domain;Fibrinogen-like, C-terminal	Fibrinogen-like, C-terminal	FREP34	FREP
AAEL006702	619.318	847.275	694.691	1056.45	1358.11	730.545	0.541218	0.0310388	fibrinogen and fibronectin	Fibrinogen, alpha/beta/gamma chain, C-terminal globular domain;Fibrinogen-like, C-terminal	Fibrinogen-like, C-terminal	FREP33	FREP
AAEL025451	0	2.00301	3.93036	0	1.94991	6.99564	0.592318	0.771945	unspecified product	Fibrinogen, alpha/beta/gamma chain, C-terminal globular domain;Fibrinogen-like, C-terminal	Fibrinogen-like, C-terminal	FREP27	FREP
AAEL007942	541.651	721.085	521.755	852.781	1223.57	892.444	0.734363	0.000726148	fibrinogen and fibronectin	Fibrinogen, alpha/beta/gamma chain, C-terminal globular domain;Fibrinogen-like, C-terminal	Fibrinogen-like, C-terminal	FREP14	FREP
AAEL013417	174.498	551.83	193.57	517.688	932.056	333.792	0.955194	0.045083	fibrinogen and fibronectin	Fibrinogen, alpha/beta/gamma chain, C-terminal globular domain;Fibrinogen-like, C-terminal	Fibrinogen-like, C-terminal	FREP24	FREP
AAEL000508	122.048	136.205	164.092	256.838	314.91	273.829	1.00151	8.00804e-06	fibrinogen and fibronectin	Fibrinogen, alpha/beta/gamma chain, C-terminal globular domain;Fibrinogen, conserved site;Fibrinogen-like, C-terminal	Fibrinogen-like, C-terminal	FREP15	FREP
AAEL020192	130.117	147.221	309.516	464.515	532.325	309.807	1.15479	0.00161136	unspecified product	Fibrinogen, alpha/beta/gamma chain, C-terminal globular domain;Fibrinogen, conserved site;Fibrinogen-like, C-terminal	Fibrinogen-like, C-terminal	FREP	FREP
AAEL010117	7.06063	10.0151	13.7563	30.0982	28.2737	13.9913	1.23083	0.0665056	fibrinogen and fibronectin	Fibrinogen, alpha/beta/gamma chain, C-terminal globular domain;Fibrinogen, conserved site;Fibrinogen-like, C-terminal	Fibrinogen-like, C-terminal	FREP35	FREP
AAEL011007	523.495	483.728	975.712	1477.82	2136.12	1383.14	1.33345	7.44907e-06	fibrinogen and fibronectin	Fibrinogen, alpha/beta/gamma chain, C-terminal globular domain;Fibrinogen, conserved site;Fibrinogen-like, C-terminal	Fibrinogen-like, C-terminal	FREP	FREP
AAEL006691	348.997	285.429	290.847	638.081	1020.78	687.571	1.34252	7.70335e-09	fibrinogen and fibronectin	Fibrinogen, alpha/beta/gamma chain, C-terminal globular domain;Fibrinogen-like, C-terminal	Fibrinogen-like, C-terminal	FREP	FREP
AAEL019868	221.906	389.586	622.962	635.071	1797.82	767.522	1.37438	0.00157977	unspecified product	Fibrinogen, alpha/beta/gamma chain, C-terminal globular domain;Fibrinogen, conserved site;Fibrinogen-like, C-terminal	Fibrinogen-like, C-terminal	FREP	FREP
AAEL002713	0	0	1.96518	4.01309	1.94991	0	1.60138	0.588025	fibrinogen and fibronectin	Fibrinogen, alpha/beta/gamma chain, C-terminal globular domain;Fibrinogen, conserved site;Fibrinogen-like, C-terminal	Fibrinogen-like, C-terminal	FREP31	FREP
AAEL011633	29.2512	38.0572	65.8335	114.373	258.363	95.9402	1.81563	0.000219475	fibrinogen and fibronectin	Fibrinogen, alpha/beta/gamma chain, C-terminal globular domain;Fibrinogen, conserved site;Fibrinogen-like, C-terminal	Fibrinogen-like, C-terminal	FREP16	FREP
AAEL000749	257.209	318.479	451.009	1295.22	1206.02	1517.05	1.96857	2.38607e-17	Angiopoietin-like protein variant (Fragment) [Source:UniProtKB/TrEMBL;Acc:Q1HRV2]	Fibrinogen, alpha/beta/gamma chain, C-terminal globular domain;Fibrinogen-like, C-terminal	Fibrinogen-like, C-terminal	FREP22	FREP
AAEL021180	19.1646	63.0949	27.5125	121.396	209.615	135.915	2.08868	1.34251e-05	unspecified product	Fibrinogen, alpha/beta/gamma chain, C-terminal globular domain;Fibrinogen-like, C-terminal	Fibrinogen-like, C-terminal	FREP26	FREP
AAEL014432	2.01732	6.00904	1.96518	26.0851	16.5742	3.99751	2.22331	0.045682	fibrinogen and fibronectin	Fibrinogen, alpha/beta/gamma chain, C-terminal globular domain;Fibrinogen, conserved site;Fibrinogen-like, C-terminal	Fibrinogen-like, C-terminal	FREP25	FREP
AAEL003294	12.1039	34.0512	37.3384	127.416	238.864	67.9576	2.37875	3.20332e-05	fibrinogen and fibronectin	Fibrinogen, alpha/beta/gamma chain, C-terminal globular domain;Fibrinogen, conserved site;Fibrinogen-like, C-terminal	Fibrinogen-like, C-terminal	FREP3	FREP
AAEL008104	1.00866	0	3.93036	12.0393	22.4239	3.99751	2.96109	0.0428701	fibrinogen and fibronectin	Fibrinogen, alpha/beta/gamma chain, C-terminal globular domain;Fibrinogen, conserved site;Fibrinogen-like, C-terminal	Fibrinogen-like, C-terminal	FREB23	FREP
AAEL011634	2.01732	6.00904	13.7563	52.1701	98.4704	20.9869	2.97803	0.00043805	fibrinogen and fibronectin	Fibrinogen, alpha/beta/gamma chain, C-terminal globular domain;Fibrinogen, conserved site;Fibrinogen-like, C-terminal	Fibrinogen-like, C-terminal	FREP12	FREP
AAEL009384	12.1039	8.01205	18.6692	43.1407	278.837	30.9807	3.18592	0.000244201	fibrinogen and fibronectin	Fibrinogen, alpha/beta/gamma chain, C-terminal globular domain;Fibrinogen-like, C-terminal	Fibrinogen-like, C-terminal	FREP5	FREP
AAEL012003	3.02598	4.00603	1.96518	2.00654	1.94991	0	-1.18527	0.494514	Galectin [Source:UniProtKB/TrEMBL;Acc:Q17AG2]	Galectin, carbohydrate recognition domain;Concanavalin A-like lectin/glucanase domain superfamily	Concanavalin A-like lectin/glucanase domain superfamily	GALE6B	Galectin
AAEL004196	2101.04	2071.12	2012.34	1564.1	1619.4	1578.02	-0.377236	0.000408343	galectin	Galectin, carbohydrate recognition domain;Peroxin/Ferlin domain;Beta-propeller repeat TECPR;Peroxin domain;Concanavalin A-like lectin/glucanase domain superfamily	Concanavalin A-like lectin/glucanase domain superfamily	GALE3	Galectin
AAEL005293	637.474	524.789	768.385	658.146	667.843	348.783	-0.20512	0.467393	Galectin [Source:UniProtKB/TrEMBL;Acc:Q16ND5]	Galectin, carbohydrate recognition domain;Concanavalin A-like lectin/glucanase domain superfamily	Concanavalin A-like lectin/glucanase domain superfamily	GALE8A	Galectin
AAEL026564	436.75	357.538	340.959	377.23	239.839	395.753	-0.164625	0.507977	Galectin [Source:UniProtKB/TrEMBL;Acc:Q0IG26]	Galectin, carbohydrate recognition domain;Concanavalin A-like lectin/glucanase domain superfamily	Concanavalin A-like lectin/glucanase domain superfamily	Galectin	Galectin
AAEL003840	0	0	0	2.00654	1.94991	1.99875	0.14767	0.278019	galectin	Galectin, carbohydrate recognition domain;Concanavalin A-like lectin/glucanase domain superfamily	Concanavalin A-like lectin/glucanase domain superfamily	GALE11	Galectin
AAEL009850	32.2772	50.0753	94.3286	56.1832	71.1716	69.9564	0.159326	0.732724	Galectin [Source:UniProtKB/TrEMBL;Acc:Q16UP0]	Galectin, carbohydrate recognition domain;Concanavalin A-like lectin/glucanase domain superfamily	Concanavalin A-like lectin/glucanase domain superfamily	GALE14	Galectin
AAEL003541	2.01732	77.116	41.2688	2.00654	128.694	23.9851	0.361478	0.827061	galectin	Galectin, carbohydrate recognition domain;Concanavalin A-like lectin/glucanase domain superfamily	Concanavalin A-like lectin/glucanase domain superfamily	GALE1	Galectin
AAEL009842	458.941	361.544	693.708	645.104	856.01	574.642	0.455087	0.101233	Galectin [Source:UniProtKB/TrEMBL;Acc:Q16UP1]	N/A	N/A	GALE12	Galectin
AAEL012135	250.148	197.297	264.317	337.099	385.107	268.832	0.477548	0.0384338	Galectin [Source:UniProtKB/TrEMBL;Acc:Q16MZ7]	Galectin, carbohydrate recognition domain;Concanavalin A-like lectin/glucanase domain superfamily	Concanavalin A-like lectin/glucanase domain superfamily	GALE2	Galectin
AAEL003844	1273.94	1476.22	1401.17	2340.63	2836.14	1477.08	0.680616	0.00424878	galectin	Galectin, carbohydrate recognition domain;Concanavalin A-like lectin/glucanase domain superfamily	Concanavalin A-like lectin/glucanase domain superfamily	GALE5	Galectin
AAEL009178	20.1732	22.0331	57.9728	16.0524	24.3738	23.9851	-0.637198	0.301587	Gram-Negative Binding Protein (GNBP) or Beta-1 3-Glucan Binding Protein (BGBP).	Glycoside hydrolase family 16;Concanavalin A-like lectin/glucanase domain superfamily	Concanavalin A-like lectin/glucanase domain superfamily	GNBPB4	GNBP
AAEL007626	161.386	184.277	274.143	182.596	196.941	160.9	-0.197692	0.471893	Gram-Negative Binding Protein (GNBP) or Beta-1 3-Glucan Binding Protein (BGBP).	Glycoside hydrolase family 16;Concanavalin A-like lectin/glucanase domain superfamily;Beta-1,3-glucan recognition protein, C-terminal	Concanavalin A-like lectin/glucanase domain superfamily	GNBPA1	GNBP
AAEL007064	918.891	995.498	1129.98	1294.22	1629.15	1157.28	0.422656	0.0203712	Gram-Negative Binding Protein (GNBP) or Beta-1 3-Glucan Binding Protein (BGBP).	Glycoside hydrolase family 16;Concanavalin A-like lectin/glucanase domain superfamily	Concanavalin A-like lectin/glucanase domain superfamily	GNBPB6	GNBP
AAEL000652	16.1386	22.0331	14.7388	34.1113	38.0232	17.9888	0.768343	0.174489	Gram-Negative Binding Protein (GNBP) or Beta-1 3-Glucan Binding Protein (BGBP).	Concanavalin A-like lectin/glucanase domain superfamily;Beta-1,3-glucan-binding protein, N-terminal;Beta-1,3-glucan recognition protein, C-terminal	Concanavalin A-like lectin/glucanase domain superfamily	GNBPA2	GNBP
AAEL003889	219.888	181.273	297.725	342.116	572.298	282.824	0.776581	0.0156338	Gram-Negative Binding Protein (GNBP) or Beta-1 3-Glucan Binding Protein (BGBP).	Glycoside hydrolase family 16;Concanavalin A-like lectin/glucanase domain superfamily	Concanavalin A-like lectin/glucanase domain superfamily	GNBPB1	GNBP
AAEL003894	28.2425	39.0588	57.9728	63.2061	85.7959	75.9527	0.844547	0.0367806	Gram-Negative Binding Protein (GNBP) or Beta-1 3-Glucan Binding Protein (BGBP).	Glycoside hydrolase family 16;Concanavalin A-like lectin/glucanase domain superfamily	Concanavalin A-like lectin/glucanase domain superfamily	GNBPB5	GNBP
AAEL026170	1192.24	1473.22	1412.96	992.236	1111.45	891.444	-0.445392	0.0054364	TAK1-associated binding protein 2	N/A	N/A	TAB2	IMD pathway
AAEL013261	353.031	337.508	338.993	336.096	263.238	263.836	-0.254274	0.178486	unspecified product	Zinc finger C2H2-type;Zinc finger C2H2 superfamily	Zinc finger C2H2 superfamily	Cyclic AMP-dependent transcription factor ATF-2 [KO:K04450]	IMD pathway
AAEL001622	2165.6	2063.1	1921.95	1761.75	1512.15	1922.8	-0.243142	0.0937824	dual specificity mitogen-activated protein kinase kinase MAPKK	Protein kinase domain;Serine/threonine-protein kinase, active site;Protein kinase-like domain superfamily;Protein kinase, ATP binding site	Protein kinase-like domain superfamily	Dual specificity mitogen-activated protein kinase kinase 3 isoform X1 [KO:K04432] [EC:2.7.12.2]	IMD pathway
AAEL027860	7325.91	6714.1	5914.21	6163.1	5190.65	5965.28	-0.204335	0.148496	caspar	Ubiquitin-like domain;UBX domain;UAS;Ubiquitin-like domain superfamily;FAS-associated factor 1-like, UBX domain;Thioredoxin-like superfamily	Thioredoxin-like superfamily;Ubiquitin-like domain superfamily	Caspar	IMD pathway
AAEL018130	1059.09	1069.61	1032.7	923.01	803.362	1053.34	-0.185629	0.227143	TGF-B activated kinase 1	Protein kinase domain;Serine-threonine/tyrosine-protein kinase, catalytic domain;Serine/threonine-protein kinase, active site;Protein kinase-like domain superfamily;Mitogen-activated protein (MAP) kinase kinase kinase 7;Protein kinase, ATP binding site	Protein kinase-like domain superfamily	TAK1	IMD pathway
AAEL021333	5967.24	5851.8	5499.56	5016.36	4747.05	5651.48	-0.167998	0.171115	unspecified product	Protein kinase domain;Serine/threonine-protein kinase, active site;Protein kinase-like domain superfamily;Protein kinase, ATP binding site	Protein kinase-like domain superfamily	Dual specificity mitogen-activated protein kinase kinase hemipterous isoform X1 [KO:K04431] [EC:2.7.12.2]	IMD pathway
AAEL003245	1608.81	1712.58	1656.65	1681.48	1402.96	1630.98	-0.0781889	0.553337	IMD pathway signalling I-Kappa-B Kinase 1 (IKK1 IKK-beta). (ird5 orthologue immune response deficient 5)	Protein kinase domain;Serine/threonine-protein kinase, active site;Protein kinase-like domain superfamily	Protein kinase-like domain superfamily	IKK1	IMD pathway
AAEL023782	0	3.00452	0.98259	0	0	0	-0.0712888	0.461087	unspecified product	Protein kinase domain;Serine/threonine-protein kinase, active site;Protein kinase-like domain superfamily;Protein kinase, ATP binding site	Protein kinase-like domain superfamily	Mitogen-activated protein kinase kinase kinase 4 isoform X1 [KO:K04428] [EC:2.7.11.25]	IMD pathway
AAEL003371	8749.13	7162.77	6861.42	8053.27	6048.61	7862.1	-0.0522057	0.760053	F-box and WD-40 domain protein	WD40 repeat;F-box domain;WD40 repeat, conserved site;G-protein beta WD-40 repeat;D domain of beta-TrCP;F-box-like domain superfamily;WD40-repeat-containing domain superfamily	WD40-repeat-containing domain superfamily;F-box-like domain superfamily	Beta-TrCP [KO:K03362]	IMD pathway
AAEL003103	12050.5	11767.7	12272.5	11119.3	12102.1	11929.6	-0.0380652	0.703473	E2 ubiquitin-conjugating enzyme, effete	Ubiquitin-conjugating enzyme E2;Ubiquitin-conjugating enzyme/RWD-like;Ubiquitin-conjugating enzyme, active site	Ubiquitin-conjugating enzyme/RWD-like	Ubiquitin-conjugating enzyme E2-17 kDa [KO:K06689] [EC:2.3.2.23]	IMD pathway
AAEL010083	325.798	253.381	329.168	315.027	256.413	315.803	-0.0339124	0.869574	IMD pathway signalling Immune Deficiency (Imd).	Death domain;Death-like domain superfamily	Death-like domain superfamily	Imd	IMD pathway
AAEL012510	1246.71	1229.85	915.774	1127.68	1171.89	1107.31	0.00617594	0.970217	IMD pathway signalling I-Kappa-B Kinase 2 (IKK2 IKK-gamma).	NF-kappa-B essential modulator NEMO, CC2-LZ domain	N/A	IKK2	IMD pathway
AAEL011873	3147.02	3109.68	3204.23	3212.48	3253.42	3194.01	0.0300279	0.759998	ubiquitin-conjugating enzyme variant 1A	Ubiquitin-conjugating enzyme E2;Ubiquitin-conjugating enzyme/RWD-like	Ubiquitin-conjugating enzyme/RWD-like	Ubiquitin-conjugating enzyme E2 variant 1 [KO:K10704]	IMD pathway
AAEL011563	494.244	368.554	576.78	397.296	626.895	462.712	0.0466636	0.852954	unspecified product	ZU5 domain;Ankyrin repeat;Ankyrin repeat-containing domain;Ankyrin repeat-containing domain superfamily	Ankyrin repeat-containing domain superfamily	Ankyrin-3 isoform X1 [KO:K10380]	IMD pathway
AAEL008379	1312.27	1503.26	1721.5	1623.29	1647.67	1529.05	0.0812912	0.587861	P38 mapk	Protein kinase domain;Mitogen-activated protein (MAP) kinase, conserved site;Mitogen-activated protein (MAP) kinase p38-like;Protein kinase-like domain superfamily;Protein kinase, ATP binding site	Protein kinase-like domain superfamily	Mitogen-activated protein kinase 14B isoform X2 [KO:K04441] [EC:2.7.11.24]	IMD pathway
AAEL013466	3628.15	4228.36	4446.22	4117.43	5130.21	4082.46	0.115708	0.45716	ankyrin 2,3/unc44	Death domain;ZU5 domain;Ankyrin repeat;Death-like domain superfamily;Ankyrin repeat-containing domain;Ankyrin repeat-containing domain superfamily;Ankyrin, UPA domain	Death-like domain superfamily;Ankyrin repeat-containing domain superfamily	Ankyrin-3 isoform X1 [KO:K10380]	IMD pathway
AAEL002118	3325.56	3283.94	3598.24	3504.43	3923.21	3665.72	0.120033	0.295554	ubiquitin-conjugating enzyme rad6	Ubiquitin-conjugating enzyme E2;Ubiquitin-conjugating enzyme/RWD-like;Ubiquitin-conjugating enzyme, active site	Ubiquitin-conjugating enzyme/RWD-like	Ubiquitin-conjugating enzyme E2 N [KO:K10580] [EC:2.3.2.23]	IMD pathway
AAEL001932	98.8488	108.163	82.5375	110.36	104.32	108.932	0.160458	0.544603	IMD pathway signalling Fas-Associated Death Domain (FADD).	Death domain;Death-like domain superfamily	Death-like domain superfamily	FADD	IMD pathway
AAEL028161	314.702	401.604	400.897	379.237	483.577	406.746	0.184438	0.349386	unspecified product	Protein kinase domain;Serine/threonine-protein kinase, active site;Protein kinase-like domain superfamily;Protein kinase, ATP binding site	Protein kinase-like domain superfamily	Mitogen-activated protein kinase kinase kinase 4 isoform X1 [KO:K04428] [EC:2.7.11.25]	IMD pathway
AAEL008953	8776.36	8570.89	10546.1	10092.9	12749.5	10064.7	0.238476	0.132785	unspecified product	AP-1 transcription factor;Basic-leucine zipper domain	N/A	Transcription factor kayak isoform X3 [KO:K09031]	IMD pathway
AAEL003505	993.531	901.356	1070.04	1075.51	1695.44	928.421	0.319284	0.185016	jun	Transcription factor Jun;Basic-leucine zipper domain;Jun-like transcription factor;Transcription Factor c-Jun/v-Jun	N/A	Transcription factor AP-1 isoform X2 [KO:K04448]	IMD pathway
AAEL009822	313.694	305.46	372.402	260.851	254.463	191.88	-0.487586	0.0231929	GPCR Metabotropic glutamate Family	GPCR, family 3, metabotropic glutamate receptor;GPCR, family 3;Receptor, ligand binding region;GPCR, family 3, nine cysteines domain;GPCR family 3, C-terminal;GPCR, family 3, conserved site;Periplasmic binding protein-like I	Periplasmic binding protein-like I	GPRMGL5	Jak-stat
AAEL020559	7773.75	7445.2	7385.15	6590.49	6383.02	6718.81	-0.198951	0.0416527	JAKSTAT pathway signalling transcription factor	SH2 domain;Transcription factor STAT;p53-like transcription factor, DNA-binding;STAT transcription factor, protein interaction;STAT transcription factor, all-alpha domain;STAT transcription factor, DNA-binding;STAT transcription factor, coiled coil;STAT transcription factor, N-terminal domain superfamily;SH2 domain superfamily	STAT transcription factor, coiled coil;STAT transcription factor, N-terminal domain superfamily;p53-like transcription factor, DNA-binding;SH2 domain superfamily	STAT	Jak-stat
AAEL012553	3291.26	3762.66	3289.71	3078.04	2937.54	3092.07	-0.183593	0.120989	JAKSTAT pathway signalling Janus Kinase Hopscotch.	Serine-threonine/tyrosine-protein kinase, catalytic domain;Tyrosine-protein kinase, active site;Protein kinase-like domain superfamily;Protein kinase, ATP binding site;Band 4.1 domain;Tyrosine-protein kinase, catalytic domain	Protein kinase-like domain superfamily	HOP	Jak-stat
AAEL012471	2295.71	2385.59	2340.53	2311.54	2066.9	2356.53	-0.0601752	0.606937	JAKSTAT pathway signalling Transmembrane Receptor Domeless.	Long hematopoietin receptor, Gp130 family 2, conserved site;Fibronectin type III;Fibronectin type III superfamily	Fibronectin type III superfamily	DOME	Jak-stat
AAEL019728	4554.11	4304.48	4084.63	4793.63	4137.7	4293.32	0.0310358	0.798481	suppressor of cytokine signaling	SH2 domain;SOCS box domain;SOCS box-like domain superfamily;SH2 domain superfamily	SOCS box-like domain superfamily;SH2 domain superfamily	SOCS	Jak-stat
AAEL009645	3002.78	3302.97	3092.21	4160.57	5345.67	3570.77	0.476613	0.00689739	unspecified product	Basic-leucine zipper domain	N/A	Hypotheical protein	Jak-stat
AAEL006975	62.537	31.0467	46.1817	10.0327	4.87477	10.9931	-2.43195	4.84996e-05	leucine aminopeptidase	Peptidase M17, leucyl aminopeptidase, C-terminal;Peptidase M17, leucyl aminopeptidase, N-terminal;Peptidase M17, leucine aminopeptidase/peptidase B;Macro domain-like	Macro domain-like	Leucine aminopeptidase	LRR/LRIM
AAEL003408	32.2772	24.0362	18.6692	12.0393	20.474	12.9919	-0.720523	0.221685	leucine-rich transmembrane protein	Cysteine-rich flanking region, C-terminal;Leucine-rich repeat;Leucine-rich repeat, typical subtype	N/A	Leucine-rich transmembrane protein	LRR/LRIM
AAEL012255	401.447	494.744	604.293	283.926	585.947	218.864	-0.462773	0.197594	leucine-rich immune protein (Short)	Leucine-rich repeat;Leucine-rich repeat, typical subtype	N/A	LRIM13	LRR/LRIM
AAEL010772	14.1213	14.0211	11.7911	6.01963	21.449	3.99751	-0.343797	0.694001	Leucine-rich repeat-containing protein 50 homolog	Dynein assembly factor 1, axonemal	N/A	Leucine-rich repeat-containing protein	LRR/LRIM
AAEL000424	8656.33	8269.44	7552.19	6939.63	5816.58	7314.44	-0.286396	0.0402362	leucine aminopeptidase	WD40 repeat;Zinc finger, RING-type;U box domain;Zinc finger, RING-type, conserved site;WD40 repeat, conserved site;G-protein beta WD-40 repeat;WD40-repeat-containing domain superfamily;E3 ubiquitin-protein ligase COP1	WD40-repeat-containing domain superfamily	Leucine aminopeptidase	LRR/LRIM
AAEL006920	219.888	185.279	226.978	184.602	234.964	123.923	-0.218006	0.45029	leucine-rich immune protein (Coil-less)	Leucine-rich repeat	N/A	LRIM20	LRR/LRIM
AAEL007565	5640.43	6004.03	5626.31	4890.95	5308.62	5325.68	-0.153716	0.149019	leucine rich protein, putative	Pentatricopeptide repeat;Leucine-rich PPR motif-containing protein	N/A	Leucine rich protein, putative	LRR/LRIM
AAEL011387	331.85	633.954	638.683	393.283	607.396	446.722	-0.148648	0.615604	leucine-rich repeat	Leucine-rich repeat N-terminal domain;Leucine-rich repeat	N/A	Leucine-rich repeat	LRR/LRIM
AAEL002307	135.161	222.334	116.928	114.373	219.365	98.9383	-0.132888	0.740444	leucine-rich transmembrane protein	Cysteine-rich flanking region, C-terminal;Leucine-rich repeat;Leucine-rich repeat, typical subtype	N/A	Leucine-rich transmembrane protein	LRR/LRIM
AAEL012092	2724.39	3050.59	3500.97	2593.46	3477.66	2500.44	-0.113937	0.533146	leucine-rich repeat	Cysteine-rich flanking region, C-terminal	N/A	Leucine-rich repeat	LRR/LRIM
AAEL010128	392.369	339.511	289.864	284.929	363.658	298.814	-0.108987	0.604086	leucine-rich immune protein (Long)	Leucine-rich repeat;Leucine-rich repeat, typical subtype	N/A	LRIM4	LRR/LRIM
AAEL005734	3680.61	3521.3	3060.77	3295.75	2795.19	3876.58	-0.0420988	0.80045	leucine-rich transmembrane protein	Leucine-rich repeat;Leucine-rich repeat, typical subtype;Immunoglobulin subtype 2;Immunoglobulin subtype;Immunoglobulin-like domain superfamily	Immunoglobulin-like domain superfamily	Leucine-rich transmembrane protein	LRR/LRIM
AAEL007224	102.883	90.1356	99.2416	54.1767	112.12	119.925	-0.0301226	0.935757	leucine-rich immune protein (Coil-less)	Leucine-rich repeat;Leucine-rich repeat, typical subtype	N/A	LRIM22	LRR/LRIM
AAEL004466	103.892	79.119	58.9554	95.3108	64.347	80.9495	-0.00812673	0.981962	leucine-rich immune protein (Coil-less)	Leucine-rich repeat	N/A	Leucine-rich immune protein (Coil-less)	LRR/LRIM
AAEL000108	0	6.00904	3.93036	4.01309	3.89982	1.99875	-0.00403208	0.997542	leucine aminopeptidase	Peptidase M17, leucyl aminopeptidase, C-terminal;Peptidase M17, leucyl aminopeptidase, N-terminal;Peptidase M17, leucine aminopeptidase/peptidase B;Macro domain-like	Macro domain-like	Leucine aminopeptidase	LRR/LRIM
AAEL001766	157.351	200.301	212.239	148.484	250.563	169.894	-0.00240781	0.993872	leucine-rich transmembrane proteins	Leucine-rich repeat;Leucine-rich repeat, typical subtype;Leucine rich repeat 4	N/A	Leucine-rich transmembrane proteins	LRR/LRIM
AAEL004711	11.0953	7.01055	17.6866	13.0425	8.77459	13.9913	0.000643359	0.998914	testis specific leucine rich repeat protein	N/A	N/A	Testis specific leucine rich repeat protein	LRR/LRIM
AAEL003554	2340.09	2105.17	2048.7	2174.09	2135.15	2226.61	0.00927662	0.937129	leucine rich repeat protein	Cilia- and flagella-associated protein 410	N/A	Leucine rich repeat protein	LRR/LRIM
AAEL003713	238.044	174.262	213.222	160.524	333.434	143.91	0.0281832	0.936291	leucine-rich transmembrane protein	Leucine-rich repeat;Leucine-rich repeat, typical subtype	N/A	Leucine-rich transmembrane protein	LRR/LRIM
AAEL007442	2459.12	2630.96	2114.53	2817.19	1922.61	2617.37	0.0302303	0.871251	F-box/leucine rich repeat protein	Leucine-rich repeat;F-box domain;Leucine-rich repeat, cysteine-containing subtype;F-box-like domain superfamily	F-box-like domain superfamily	F-box/leucine rich repeat protein	LRR/LRIM
AAEL000925	1002.61	1004.51	757.577	918.997	908.657	1030.36	0.0478906	0.779514	leucine-zipper-like transcriptional regulator 1 (LZTR-1)	BTB/POZ domain;Kelch repeat type 1;SKP1/BTB/POZ domain superfamily;Kelch-type beta propeller	Kelch-type beta propeller;SKP1/BTB/POZ domain superfamily	Leucine-zipper-like transcriptional regulator 1 (LZTR-1)	LRR/LRIM
AAEL001402	1501.9	2654.99	3050.94	2342.64	3853.02	1370.15	0.0699281	0.846674	leucine-rich immune protein (Short)	Leucine-rich repeat;Leucine-rich repeat, typical subtype	N/A	LRIM10B	LRR/LRIM
AAEL001649	1134.74	1148.73	1204.66	1365.45	1069.52	1254.22	0.0808538	0.58312	leucine aminopeptidase	Peptidase M17, leucyl aminopeptidase, C-terminal;Peptidase M17, leucine aminopeptidase/peptidase B;Probable aminopeptidase NPEPL1, N-terminal	N/A	Leucine aminopeptidase	LRR/LRIM
AAEL012093	305.624	369.556	299.69	395.289	393.881	276.827	0.128923	0.560222	leucine-rich transmembrane protein	Cysteine-rich flanking region, C-terminal;Leucine-rich repeat;Leucine-rich repeat, typical subtype	N/A	Leucine-rich transmembrane protein	LRR/LRIM
AAEL004773	1162.99	1146.73	1220.38	1341.37	1296.69	1356.15	0.178209	0.122436	leucine carboxyl methyltransferase	Methyltransferase Ppm1/Ppm2/Tcmp;Leucine carboxyl methyltransferase 1;S-adenosyl-L-methionine-dependent methyltransferase	S-adenosyl-L-methionine-dependent methyltransferase	Leucine carboxyl methyltransferase	LRR/LRIM
AAEL012763	386.317	419.631	324.255	420.371	522.575	350.781	0.194952	0.373098	leucine-rich immune protein (Coil-less)	Leucine-rich repeat	N/A	LRIM24	LRR/LRIM
AAEL000762	30.2598	38.0572	27.5125	32.1047	57.5223	25.9838	0.270733	0.585518	leucine-rich immune protein (Coil-less)	Leucine-rich repeat;Leucine-rich repeat, typical subtype;Leucine rich repeat 4	N/A	LRIM19	LRR/LRIM
AAEL010132	258.217	237.357	326.22	302.988	388.032	326.796	0.308628	0.153424	leucine-rich immune protein (Long)	Leucine-rich repeat;Leucine-rich repeat, typical subtype	N/A	LRIM3	LRR/LRIM
AAEL006797	14.1213	18.0271	15.7214	21.0687	9.74954	28.9819	0.321034	0.624512	F-box/leucine rich repeat protein	Leucine-rich repeat;F-box domain;Leucine-rich repeat, cysteine-containing subtype;F-box-like domain superfamily	F-box-like domain superfamily	F-box/Leucine rich repeat protein	LRR/LRIM
AAEL012767	158.36	130.196	165.075	243.795	171.592	160.9	0.345268	0.194493	leucine-rich immune protein (Short)	Leucine-rich repeat;Leucine-rich repeat, typical subtype	N/A	LRIM5	LRR/LRIM
AAEL006026	945.116	928.397	1116.22	1294.22	1204.07	1337.17	0.359381	0.011888	leucine rich protein, putative	Pentatricopeptide repeat;Leucine-rich PPR motif-containing protein	N/A	Leucine rich protein, putative	LRR/LRIM
AAEL010656	223.923	251.378	262.351	233.762	356.833	356.778	0.360992	0.128832	leucine-rich immune protein (Short)	Leucine-rich repeat;Leucine-rich repeat, typical subtype	N/A	LRIM12	LRR/LRIM
AAEL012086	1309.24	1729.6	1838.43	1830.97	2735.72	1729.92	0.368502	0.10364	leucine-rich immune protein (Long)	Leucine-rich repeat;Leucine-rich repeat, typical subtype	N/A	LRIM1	LRR/LRIM
AAEL002295	1577.55	1510.27	1649.77	2310.54	2633.35	1254.22	0.387675	0.134543	leucine-rich transmembrane protein	Cysteine-rich flanking region, C-terminal;Leucine-rich repeat;Leucine-rich repeat, typical subtype	N/A	Leucine-rich transmembrane protein	LRR/LRIM
AAEL009894	1069.18	881.326	1149.63	1601.22	1291.81	1256.22	0.42052	0.0166214	leucine-rich immune protein (Coil-less)	Leucine-rich repeat	N/A	LRIM21	LRR/LRIM
AAEL010793	74.6409	160.241	185.709	143.468	249.588	185.884	0.460995	0.231605	F-box/leucine rich repeat protein	F-box domain;F-box-like domain superfamily;F-box only protein 33	F-box-like domain superfamily	F-box/leucine rich repeat protein	LRR/LRIM
AAEL003262	24.2079	26.0392	32.4255	42.1374	30.2236	41.9738	0.467786	0.29528	leucine-rich transmembrane protein	Cysteine-rich flanking region, C-terminal;Leucine-rich repeat;Leucine-rich repeat, typical subtype	N/A	Leucine-rich transmembrane protein	LRR/LRIM
AAEL001420	3608.99	7531.33	8313.69	9765.85	12607.1	4817	0.483007	0.185878	leucine-rich immune protein (Short)	Leucine-rich repeat;Leucine-rich repeat, typical subtype	N/A	LRIM8	LRR/LRIM
AAEL007785	19.1646	32.0482	60.9206	40.1309	66.2969	55.9651	0.534273	0.31096	leucine-rich transmembrane protein	Leucine-rich repeat, typical subtype;BspA type Leucine rich repeat region	N/A	Leucine-rich transmembrane protein	LRR/LRIM
AAEL008658	543.668	650.979	891.209	837.732	1526.78	804.499	0.603392	0.0414279	leucine-rich immune protein (TM)	Leucine-rich repeat;Leucine-rich repeat, typical subtype	N/A	LRIM16	LRR/LRIM
AAEL010125	609.231	847.275	714.343	1070.49	1566.75	688.571	0.615448	0.034932	leucine-rich immune protein (Coil-less)	Leucine-rich repeat;Leucine-rich repeat, typical subtype	N/A	LRIM17	LRR/LRIM
AAEL012911	564.85	624.94	648.509	762.487	1159.22	926.423	0.631643	0.00132248	leucine-rich immune protein (Coil-less)	Leucine-rich repeat	N/A	LRIM18	LRR/LRIM
AAEL009792	6.05197	4.00603	19.6518	20.0654	27.2987	0	0.672857	0.598291	leucine-rich immune protein (Coil-less)	Leucine-rich repeat;Leucine-rich repeat, typical subtype	N/A	LRIM25	LRR/LRIM
AAEL001401	1464.58	2314.48	2534.1	3101.11	4669.05	2427.49	0.691804	0.0138561	leucine-rich immune protein (Short)	Leucine-rich repeat	N/A	LRIM10A	LRR/LRIM
AAEL007363	270.321	181.273	307.551	345.126	542.074	341.787	0.695023	0.0159381	leucine-rich transmembrane protein	Cysteine-rich flanking region, C-terminal;Leucine-rich repeat, typical subtype	N/A	Leucine-rich transmembrane protein	LRR/LRIM
AAEL012538	48.4157	49.0738	80.5724	109.357	112.12	72.9545	0.72555	0.0508418	leucine-rich immune protein (Short)	Leucine-rich repeat;Leucine-rich repeat, typical subtype	N/A	LRIM6	LRR/LRIM
AAEL006377	143.23	210.316	275.125	301.985	506.976	269.832	0.77904	0.019868	leucine-rich immune protein (Coil-less)	Leucine-rich repeat, typical subtype;Leucine rich repeat 4	N/A	LRIM31	LRR/LRIM
AAEL003597	129.109	185.279	135.597	259.847	343.184	171.893	0.784179	0.0130216	leucine-rich transmembrane protein	Leucine-rich repeat;Leucine-rich repeat, typical subtype	N/A	Leucine-rich transmembrane protein	LRR/LRIM
AAEL007778	2405.66	4056.1	3786.9	6507.22	8890.61	3641.73	0.893565	0.00437358	leucine-rich transmembrane protein	Leucine-rich repeat;Leucine-rich repeat, typical subtype;BspA type Leucine rich repeat region	N/A	Leucine-rich transmembrane protein	LRR/LRIM
AAEL005762	186.602	153.231	253.508	393.283	370.483	398.751	0.970318	4.00175e-05	leucine-rich transmembrane proteins	Leucine-rich repeat;Leucine-rich repeat, typical subtype	N/A	Leucine-rich transmembrane proteins	LRR/LRIM
AAEL007103	604.188	783.178	881.383	1603.23	2101.03	1121.3	1.0888	2.07269e-05	leucine-rich immune protein (TM)	Leucine-rich repeat;Leucine-rich repeat, typical subtype	N/A	LRIM15	LRR/LRIM
AAEL010286	4.03465	16.0241	41.2688	42.1374	49.7227	44.972	1.1578	0.115467	leucine-rich transmembrane protein	Leucine-rich repeat;Leucine-rich repeat, typical subtype	N/A	Leucine-rich transmembrane protein	LRR/LRIM
AAEL001417	117.005	162.244	150.336	432.41	387.057	175.89	1.21227	0.000611896	leucine-rich immune protein (Short)	Leucine-rich repeat;Leucine-rich repeat, typical subtype	N/A	LRIM7	LRR/LRIM
AAEL001414	1442.39	2998.51	4131.79	9500.99	9684.22	3742.67	1.41928	0.0163792	leucine-rich immune protein (Short)	Leucine-rich repeat;Leucine-rich repeat, typical subtype	N/A	LRIM9	LRR/LRIM
AAEL000243	10.0866	12.0181	1.96518	81.265	39.9731	154.903	3.52011	1.71137e-06	leucine-rich transmembrane protein	Cysteine-rich flanking region, C-terminal;Leucine-rich repeat;Leucine-rich repeat, typical subtype;Fibronectin type III;Fibronectin type III superfamily	Fibronectin type III superfamily	Leucine-rich transmembrane protein	LRR/LRIM
AAEL015404	786.756	937.41	1168.3	1052.43	1754.92	848.471	0.337896	0.23494	C-Type Lysozyme (Lys-B).	Glycoside hydrolase, family 22, lysozyme;Glycoside hydrolase, family 22;Glycoside hydrolase family 22 domain;Lysozyme-like domain superfamily	Lysozyme-like domain superfamily	LYSC7B	Lysozymes
AAEL003712	0	0	1.96518	2.00654	0	0.999377	0.613146	0.850803	C-Type Lysozyme (Lys-E).	Glycoside hydrolase, family 22, lysozyme;Glycoside hydrolase, family 22;Glycoside hydrolase family 22 domain;Lysozyme-like domain superfamily	Lysozyme-like domain superfamily	LYSC10	Lysozymes
AAEL019435	106.918	177.267	189.64	225.736	341.234	222.861	0.737191	0.0172912	C-Type Lysozyme (multi-lysozyme domain protein).	Glycoside hydrolase, family 22;Glycoside hydrolase family 22 domain;Lysozyme-like domain superfamily	Lysozyme-like domain superfamily	LYSC6	Lysozymes
AAEL017132	793.817	724.089	986.52	1171.82	2729.87	1005.37	0.970381	0.00537846	C-Type Lysozyme (Lys-C).	Glycoside hydrolase, family 22;Glycoside hydrolase family 22 domain;Lysozyme-like domain superfamily	Lysozyme-like domain superfamily	LYSC4	Lysozymes
AAEL003723	243.087	194.292	442.165	442.443	1093.9	409.745	1.14575	0.00688552	C-Type Lysozyme (Lys-A).	Glycoside hydrolase, family 22, lysozyme;Glycoside hydrolase, family 22;Glycoside hydrolase family 22 domain;Lysozyme-like domain superfamily	Lysozyme-like domain superfamily	LYSC11	Lysozymes
AAEL015136	44.3811	74.1115	35.3732	35.1145	5.84972	4.99689	-1.74319	0.0297551	Niemann-Pick Type C-2, putative	MD-2-related lipid-recognition domain;Immunoglobulin E-set;Npc2 like, ML domain;Sterol transport protein NPC2-like	Immunoglobulin E-set	ML6	ML
AAEL006854	788.773	912.372	174.901	436.423	0	339.788	-1.27317	0.535101	Niemann-Pick Type C-2, putative	MD-2-related lipid-recognition domain;Immunoglobulin E-set;Npc2 like, ML domain;Sterol transport protein NPC2-like	Immunoglobulin E-set	ML13	ML
AAEL009556	6.05197	0	13.7563	0	5.84972	3.99751	-1.00831	0.568406	Niemann-Pick Type C-2, putative	MD-2-related lipid-recognition domain;Immunoglobulin E-set;Npc2 like, ML domain;Sterol transport protein NPC2-like	Immunoglobulin E-set	ML15B	ML
AAEL007592	8.06929	49.0738	28.4951	30.0982	15.5993	5.99626	-0.728267	0.386011	ML domain-containing protein [Source:UniProtKB/TrEMBL;Acc:A0A1S4FH88]	MD-2-related lipid-recognition domain;Immunoglobulin E-set;Sterol transport protein NPC2-like	Immunoglobulin E-set	ML20B	ML
AAEL026174	1.00866	20.0301	4.91295	0	0	0	-0.359482	0.0704097	unspecified product	MD-2-related lipid-recognition domain;Immunoglobulin E-set;Npc2 like, ML domain;Sterol transport protein NPC2-like	Immunoglobulin E-set	ML9B	ML
AAEL007591	0	17.0256	10.8085	15.0491	5.84972	1.99875	-0.28166	0.834769	ML domain-containing protein [Source:UniProtKB/TrEMBL;Acc:A0A1S4FH47]	MD-2-related lipid-recognition domain;Immunoglobulin E-set;Sterol transport protein NPC2-like	Immunoglobulin E-set	ML26A	ML
AAEL008492	704.046	675.015	511.929	528.724	518.676	623.611	-0.178421	0.350734	unspecified product	Magnesium transporter	N/A	DVRF1	ML
AAEL019883	11155.8	9668.54	9480.03	9331.43	9527.25	10239.6	-0.0585907	0.63238	unspecified product	N/A	N/A	ML1	ML
AAEL009956	1.00866	0	0	0	0	0	-0.0225391	0.812266	unspecified product	MD-2-related lipid-recognition domain;Immunoglobulin E-set;Npc2 like, ML domain;Sterol transport protein NPC2-like	Immunoglobulin E-set	Aaeg:ML18	ML
AAEL015137	1.00866	0	0	0	0	0	-0.0225391	0.812266	Niemann-Pick Type C-2, putative	MD-2-related lipid-recognition domain;Immunoglobulin E-set;Sterol transport protein NPC2-like	Immunoglobulin E-set	ML20	ML
AAEL009760	2472.23	2644.98	1809.93	2929.55	2427.64	1556.03	-0.00290162	0.990932	Niemann-Pick Type C-2, putative	MD-2-related lipid-recognition domain;Immunoglobulin E-set;Sterol transport protein NPC2-like	Immunoglobulin E-set	ML21	ML
AAEL001634	0	0	0	0	0.974954	0	0.0221971	0.815062	ML domain-containing protein [Source:UniProtKB/TrEMBL;Acc:A0A1S4EZB9]	MD-2-related lipid-recognition domain;Immunoglobulin E-set;Sterol transport protein NPC2-like	Immunoglobulin E-set	ML32	ML
AAEL009553	0	0	0	2.00654	0	0	0.0445652	0.638639	Niemann-Pick Type C-2, putative	MD-2-related lipid-recognition domain;Immunoglobulin E-set;Npc2 like, ML domain;Sterol transport protein NPC2-like	Immunoglobulin E-set	ML9B	ML
AAEL009531	167.438	176.265	268.247	207.677	272.987	163.898	0.0749061	0.803241	niemann-pick C1	Sterol-sensing domain;Protein patched/dispatched;NPC1-like;Niemann-Pick C1, N-terminal	N/A	Niemann-Pick	ML
AAEL019611	585.024	553.833	559.094	815.66	741.94	651.594	0.379726	0.0142073	unspecified product	NRF1/Ewg family	N/A	ML31	ML
AAEL004120	483.149	834.255	1138.82	1306.26	1446.83	831.482	0.545359	0.089438	Niemann-Pick Type C-2, putative	MD-2-related lipid-recognition domain;Immunoglobulin E-set;Npc2 like, ML domain;Sterol transport protein NPC2-like	Immunoglobulin E-set	ML1	ML
AAEL012064	620.327	723.088	849.94	1788.83	1525.8	1054.34	0.994157	1.72947e-05	Niemann-Pick Type C-2, putative	MD-2-related lipid-recognition domain;Immunoglobulin E-set;Npc2 like, ML domain;Sterol transport protein NPC2-like	Immunoglobulin E-set	ML2	ML
AAEL001654	2.01732	0	0	2.00654	29.2486	1.99875	4.04301	0.0830514	unspecified product	MD-2-related lipid-recognition domain;Immunoglobulin E-set;Sterol transport protein NPC2-like	Immunoglobulin E-set	ML30	ML
AAEL001650	4.03465	10.0151	5.89554	74.2421	2559.25	0	7.04479	NA	ML domain-containing protein [Source:UniProtKB/TrEMBL;Acc:A0A1S4EZF1]	MD-2-related lipid-recognition domain;Immunoglobulin E-set;Sterol transport protein NPC2-like	Immunoglobulin E-set	ML33	ML
AAEL012380	56.485	48.0723	51.0947	20.0654	17.5492	25.9838	-1.29126	0.00252246	Peptidoglycan Recognition Protein (Long)	N-acetylmuramoyl-L-alanine amidase domain;Peptidoglycan recognition protein family domain, metazoa/bacteria;Peptidoglycan recognition protein;N-acetylmuramoyl-L-alanine amidase/PGRP domain superfamily	N-acetylmuramoyl-L-alanine amidase/PGRP domain superfamily	PGRPLA	PGRP
AAEL014640	1388.93	1736.61	1666.47	1266.13	2060.08	1093.32	-0.11674	0.639766	Peptidoglycan Recognition Protein (Long)	N-acetylmuramoyl-L-alanine amidase domain;Peptidoglycan recognition protein family domain, metazoa/bacteria;Peptidoglycan recognition protein;N-acetylmuramoyl-L-alanine amidase/PGRP domain superfamily	N-acetylmuramoyl-L-alanine amidase/PGRP domain superfamily	PGRPLC	PGRP
AAEL017056	0	0	0	0	1.94991	0	0.0445652	0.638639	Peptidoglycan Recognition Protein (Short)	N-acetylmuramoyl-L-alanine amidase domain;Peptidoglycan recognition protein family domain, metazoa/bacteria;Peptidoglycan recognition protein;Peptidoglycan recognition protein, PGRP-S;N-acetylmuramoyl-L-alanine amidase/PGRP domain superfamily	N-acetylmuramoyl-L-alanine amidase/PGRP domain superfamily	PGRPS4	PGRP
AAEL027982	60.5197	102.154	91.3809	85.2781	113.095	67.9576	0.068081	0.849026	peptidoglycan recognition protein LE	N-acetylmuramoyl-L-alanine amidase domain;Peptidoglycan recognition protein family domain, metazoa/bacteria;Peptidoglycan recognition protein;N-acetylmuramoyl-L-alanine amidase/PGRP domain superfamily	N-acetylmuramoyl-L-alanine amidase/PGRP domain superfamily	PGRPLE	PGRP
AAEL019745	2242.25	2455.69	2314	2739.94	3386.99	2552.41	0.307769	0.0435199	unspecified product	N-acetylmuramoyl-L-alanine amidase domain;Peptidoglycan recognition protein family domain, metazoa/bacteria;Peptidoglycan recognition protein;N-acetylmuramoyl-L-alanine amidase/PGRP domain superfamily	N-acetylmuramoyl-L-alanine amidase/PGRP domain superfamily	PGPPLD putative	PGRP
AAEL010171	474.071	445.67	434.305	604.973	619.096	548.658	0.388694	0.00883183	peptidoglycan recognition protein (Long)	N-acetylmuramoyl-L-alanine amidase domain;Peptidoglycan recognition protein family domain, metazoa/bacteria;Peptidoglycan recognition protein;Peptidoglycan recognition protein, PGRP-S;N-acetylmuramoyl-L-alanine amidase/PGRP domain superfamily	N-acetylmuramoyl-L-alanine amidase/PGRP domain superfamily	PGRPLB	PGRP
AAEL009474	133.143	186.28	182.762	187.612	355.858	236.852	0.635851	0.0367819	Peptidoglycan Recognition Protein (Short)	N-acetylmuramoyl-L-alanine amidase domain;Peptidoglycan recognition protein family domain, metazoa/bacteria;Peptidoglycan recognition protein;Peptidoglycan recognition protein, PGRP-S;N-acetylmuramoyl-L-alanine amidase/PGRP domain superfamily	N-acetylmuramoyl-L-alanine amidase/PGRP domain superfamily	PGRPS1	PGRP
AAEL021026	72.6236	87.1311	105.137	113.37	252.513	85.9464	0.770375	0.0786214	unspecified product	N-acetylmuramoyl-L-alanine amidase domain;Peptidoglycan recognition protein family domain, metazoa/bacteria;Peptidoglycan recognition protein;N-acetylmuramoyl-L-alanine amidase/PGRP domain superfamily	N-acetylmuramoyl-L-alanine amidase/PGRP domain superfamily	PGRP	PGRP
AAEL007039	0	0	1.96518	1.00327	7.79963	0	2.16332	0.466536	peptidoglycan recognition protein (short)	N-acetylmuramoyl-L-alanine amidase domain;Peptidoglycan recognition protein family domain, metazoa/bacteria;Peptidoglycan recognition protein;Peptidoglycan recognition protein, PGRP-S;N-acetylmuramoyl-L-alanine amidase/PGRP domain superfamily	N-acetylmuramoyl-L-alanine amidase/PGRP domain superfamily	Peptidoglycan recognition protein (short)	PGRP
AAEL015113	29.2512	65.0979	24.5647	45.1472	21.449	24.9844	-0.376802	0.518291	prophenoloxidase	Hemocyanin/hexamerin middle domain;Tyrosinase copper-binding domain;Hemocyanin, C-terminal;Hemocyanin, N-terminal;Uncharacterised domain, di-copper centre;Hemocyanin/hexamerin;Immunoglobulin E-set;Hemocyanin, N-terminal domain superfamily	Hemocyanin, N-terminal domain superfamily;Uncharacterised domain, di-copper centre;Immunoglobulin E-set	PPO2	PPO
AAEL014544	48.4157	103.155	77.6246	117.383	66.2969	39.9751	-0.0353052	0.942009	prophenoloxidase	Hemocyanin/hexamerin middle domain;Tyrosinase copper-binding domain;Hemocyanin, C-terminal;Hemocyanin, N-terminal;Uncharacterised domain, di-copper centre;Hemocyanin/hexamerin;Immunoglobulin E-set;Hemocyanin, N-terminal domain superfamily	Hemocyanin, N-terminal domain superfamily;Uncharacterised domain, di-copper centre;Immunoglobulin E-set	PPO1	PPO
AAEL013496	243.087	172.259	693.708	471.538	770.214	405.747	0.570946	0.221912	prophenoloxidase	Hemocyanin/hexamerin middle domain;Tyrosinase copper-binding domain;Hemocyanin, C-terminal;Hemocyanin, N-terminal;Uncharacterised domain, di-copper centre;Hemocyanin/hexamerin;Immunoglobulin E-set;Hemocyanin, N-terminal domain superfamily	Hemocyanin, N-terminal domain superfamily;Uncharacterised domain, di-copper centre;Immunoglobulin E-set	PPO8	PPO
AAEL013493	0	0	1.96518	2.00654	0.974954	0	0.601376	0.853307	prophenoloxidase	Hemocyanin/hexamerin middle domain;Tyrosinase copper-binding domain;Hemocyanin, C-terminal;Hemocyanin, N-terminal;Uncharacterised domain, di-copper centre;Hemocyanin/hexamerin;Immunoglobulin E-set;Hemocyanin, N-terminal domain superfamily	Hemocyanin, N-terminal domain superfamily;Uncharacterised domain, di-copper centre;Immunoglobulin E-set	PPO7	PPO
AAEL015116	111.961	208.313	529.616	461.505	609.346	386.759	0.778256	0.0977179	prophenoloxidase	Hemocyanin/hexamerin middle domain;Tyrosinase copper-binding domain;Hemocyanin, C-terminal;Hemocyanin, N-terminal;Uncharacterised domain, di-copper centre;Hemocyanin/hexamerin;Immunoglobulin E-set;Hemocyanin, N-terminal domain superfamily	Hemocyanin, N-terminal domain superfamily;Uncharacterised domain, di-copper centre;Immunoglobulin E-set	PPO1	PPO
AAEL011763	97.8402	226.34	431.357	352.149	662.969	392.755	0.897941	0.0530302	prophenoloxidase	Hemocyanin/hexamerin middle domain;Tyrosinase copper-binding domain;Hemocyanin, C-terminal;Hemocyanin, N-terminal;Uncharacterised domain, di-copper centre;Hemocyanin/hexamerin;Immunoglobulin E-set;Hemocyanin, N-terminal domain superfamily	Hemocyanin, N-terminal domain superfamily;Uncharacterised domain, di-copper centre;Immunoglobulin E-set	PPO3	PPO
AAEL013501	31.2685	80.1205	97.2764	140.458	176.467	123.923	1.07909	0.0117982	prophenoloxidase	Hemocyanin/hexamerin middle domain;Tyrosinase copper-binding domain;Hemocyanin, C-terminal;Hemocyanin, N-terminal;Uncharacterised domain, di-copper centre;Hemocyanin/hexamerin;Immunoglobulin E-set;Hemocyanin, N-terminal domain superfamily	Hemocyanin, N-terminal domain superfamily;Uncharacterised domain, di-copper centre;Immunoglobulin E-set	PPO4	PPO
AAEL013492	86.7449	182.274	305.585	434.417	518.676	397.752	1.23322	0.00172094	prophenoloxidase	Hemocyanin/hexamerin middle domain;Tyrosinase copper-binding domain;Hemocyanin, C-terminal;Hemocyanin, N-terminal;Uncharacterised domain, di-copper centre;Hemocyanin/hexamerin;Immunoglobulin E-set;Hemocyanin, N-terminal domain superfamily	Hemocyanin, N-terminal domain superfamily;Uncharacterised domain, di-copper centre;Immunoglobulin E-set	PPO5	PPO
AAEL011764	56.485	74.1115	147.388	216.707	356.833	163.898	1.40751	0.00110981	prophenoloxidase	Hemocyanin/hexamerin middle domain;Tyrosinase copper-binding domain;Hemocyanin, C-terminal;Hemocyanin, N-terminal;Uncharacterised domain, di-copper centre;Hemocyanin/hexamerin;Immunoglobulin E-set;Hemocyanin, N-terminal domain superfamily	Hemocyanin, N-terminal domain superfamily;Uncharacterised domain, di-copper centre;Immunoglobulin E-set	PPO10	PPO
AAEL020579	51.4417	43.0648	155.249	298.975	382.182	201.874	1.82195	0.000173961	unspecified product	Hemocyanin/hexamerin middle domain;Tyrosinase copper-binding domain;Hemocyanin, C-terminal;Hemocyanin, N-terminal;Uncharacterised domain, di-copper centre;Hemocyanin/hexamerin;Immunoglobulin E-set;Hemocyanin, N-terminal domain superfamily	Hemocyanin, N-terminal domain superfamily;Uncharacterised domain, di-copper centre;Immunoglobulin E-set	PPO9	PPO
AAEL007696	4149.63	3776.68	3144.29	3557.6	3264.15	3887.58	-0.047866	0.757377	TOLL pathway signalling NF-kappaB Relish-like transcription factor	NF-kappa-B/Dorsal;IPT domain;p53-like transcription factor, DNA-binding;Rel homology domain (RHD), DNA-binding domain;Immunoglobulin E-set;Rel homology domain, conserved site;Rel homology dimerisation domain;NFkappaB IPT domain	p53-like transcription factor, DNA-binding;Immunoglobulin E-set	REL1A	Relish
AAEL006930	3.02598	4.00603	2.94777	8.02618	0	1.99875	0.00651242	0.997866	TOLL pathway signalling NF-kappaB Relish-like transcription factor	NF-kappa-B/Dorsal;IPT domain;p53-like transcription factor, DNA-binding;Dorsal-related immunity factor Dif;Rel homology domain (RHD), DNA-binding domain;Immunoglobulin E-set;Rel homology domain, conserved site;Rel homology dimerisation domain;NFkappaB IPT domain	p53-like transcription factor, DNA-binding;Immunoglobulin E-set	REL1B	Relish
AAEL007624	623.353	903.359	955.077	1353.41	1742.24	1085.32	0.752461	0.00164791	IMD pathway signalling NF-kappaB Relish-like transcription factor	NF-kappa-B/Dorsal;Ankyrin repeat;IPT domain;p53-like transcription factor, DNA-binding;Death-like domain superfamily;Rel homology domain (RHD), DNA-binding domain;Immunoglobulin E-set;Ankyrin repeat-containing domain;Rel homology dimerisation domain;NFkappaB IPT domain;Ankyrin repeat-containing domain superfamily	Death-like domain superfamily;Ankyrin repeat-containing domain superfamily;p53-like transcription factor, DNA-binding;Immunoglobulin E-set	REL2	Relish
AAEL009051	726.236	737.109	557.128	451.472	450.429	336.79	-0.705877	0.000596467	Thioredoxin Peroxidase.	Alkyl hydroperoxide reductase subunit C/ Thiol specific antioxidant;Peroxiredoxin, C-terminal;Peroxiredoxin, AhpC-type;Thioredoxin-like superfamily	Thioredoxin-like superfamily	TPX5	ROS
AAEL004388	35059.1	28618	18872.6	21468	9826.56	20432.3	-0.67435	0.0299492	heme peroxidase	Haem peroxidase superfamily;Haem peroxidase, animal-type;Chorion peroxidase	Haem peroxidase superfamily	HPX8A	ROS
AAEL004390	29989.5	34538	41305.1	25771.1	18378.9	28985.9	-0.533134	0.00961589	heme peroxidase	Haem peroxidase superfamily;Haem peroxidase, animal-type;Chorion peroxidase	Haem peroxidase superfamily	HPX8B	ROS
AAEL019408	18780.3	17301	13580.4	13793	9999.13	13459.6	-0.414825	0.0271968	2-Cys thioredoxin peroxidase [Source:UniProtKB/TrEMBL;Acc:Q8WSF6]	Alkyl hydroperoxide reductase subunit C/ Thiol specific antioxidant;Peroxiredoxin, C-terminal;Peroxiredoxin, AhpC-type;Thioredoxin-like superfamily	Thioredoxin-like superfamily	TPX2	ROS
AAEL002309	1494.84	1093.65	1452.27	991.233	1240.14	959.402	-0.340715	0.0718801	Thioredoxin Peroxidase.	Alkyl hydroperoxide reductase subunit C/ Thiol specific antioxidant;Peroxiredoxin, C-terminal;Peroxiredoxin, AhpC-type;Thioredoxin-like superfamily	Thioredoxin-like superfamily	TPX4	ROS
AAEL004386	27759.4	23902	26580	26041.9	19134.4	22424	-0.2109	0.171794	chorion peroxidase	Haem peroxidase superfamily;Haem peroxidase, animal-type;Chorion peroxidase	Haem peroxidase superfamily	pxt	ROS
AAEL007563	4701.37	5251.9	4498.3	4463.56	3812.07	5137.8	-0.107548	0.490172	Dual Oxidase: Peroxidase and NADPH-Oxidase domains.	EF-hand domain;Haem peroxidase superfamily;EF-hand domain pair;FAD-binding 8;Ferric reductase, NAD binding domain;Ferric reductase transmembrane component-like domain;Riboflavin synthase-like beta-barrel;EF-Hand 1, calcium-binding site;Haem peroxidase, animal-type;Dual oxidase 1/Duox;Dual oxidase, peroxidase domain;Ferredoxin-NADP reductase (FNR), nucleotide-binding domain	EF-hand domain pair;Haem peroxidase superfamily;Ferredoxin-NADP reductase (FNR), nucleotide-binding domain;Riboflavin synthase-like beta-barrel	DUOX	ROS
AAEL013528	1093.39	1020.54	1240.03	1066.48	1041.25	1009.37	-0.105658	0.445951	thioredoxin peroxidase	Alkyl hydroperoxide reductase subunit C/ Thiol specific antioxidant;Peroxiredoxin, C-terminal;Thioredoxin-like superfamily	Thioredoxin-like superfamily	TPX1	ROS
AAEL025567	1032.87	1159.74	1493.54	1190.88	1136.8	1103.31	-0.103489	0.559108	unspecified product	Alkyl hydroperoxide reductase subunit C/ Thiol specific antioxidant;Peroxiredoxin, C-terminal;Thioredoxin-like superfamily	Thioredoxin-like superfamily	TPX3	ROS
AAEL026038	5965.22	8312.5	10915.6	8325.15	9354.68	6671.84	-0.04902	0.835196	unspecified product	Haem peroxidase superfamily;Haem peroxidase, animal-type;Chorion peroxidase	Haem peroxidase superfamily	PRDX	ROS
AAEL019639	2026.4	4977.49	7323.24	4224.78	6680.38	3142.04	-0.0284665	0.961577	unspecified product	Haem peroxidase superfamily;Haem peroxidase, animal-type	Haem peroxidase superfamily	HPX3	ROS
AAEL002354	45.3898	33.0497	52.0773	29.0949	41.923	57.9639	-0.0170675	0.969435	heme peroxidase	Haem peroxidase superfamily;Haem peroxidase, animal-type	Haem peroxidase superfamily	HPX5	ROS
AAEL000507	18.1559	12.0181	3.93036	17.0556	9.74954	8.99439	0.0699864	0.932726	unspecified product	Haem peroxidase superfamily;Haem peroxidase, animal-type	Haem peroxidase superfamily	Peroxidase	ROS
AAEL013171	1953.78	2093.15	2308.1	2568.38	3305.09	1621.99	0.238118	0.337871	heme peroxidase	Haem peroxidase superfamily;Haem peroxidase, animal-type	Haem peroxidase superfamily	HPX2	ROS
AAEL000495	35.3031	19.0286	6.87813	20.0654	33.1484	19.9875	0.258107	0.713762	glutathione peroxidase	Glutathione peroxidase;Thioredoxin-like superfamily	Thioredoxin-like superfamily	GPXH3	ROS
AAEL011941	163.403	115.173	111.033	174.569	157.943	145.909	0.296253	0.26439	oxidase/peroxidase	Haem peroxidase superfamily;Haem peroxidase, animal-type	Haem peroxidase superfamily	Oxidase/peroxidase	ROS
AAEL008397	881.57	881.326	1078.88	1351.41	1578.45	1122.3	0.511896	0.00533694	Glutathione peroxidase [Source:UniProtKB/TrEMBL;Acc:Q5K6H6]	Glutathione peroxidase;Glutathione peroxidase active site;Glutathione peroxidase conserved site;Thioredoxin-like superfamily	Thioredoxin-like superfamily	GPXH2	ROS
AAEL006014	25.2165	19.0286	0	18.0589	29.2486	18.9882	0.583395	0.580179	heme peroxidase	Haem peroxidase superfamily;Haem peroxidase, animal-type;Peroxidase Pxd-like	Haem peroxidase superfamily	HPX1	ROS
AAEL000342	435.742	401.604	408.757	780.546	700.017	411.743	0.602722	0.0182397	peroxidasin	Cysteine-rich flanking region, C-terminal;VWFC domain;Leucine-rich repeat;Leucine-rich repeat, typical subtype;Immunoglobulin subtype 2;Immunoglobulin subtype;Haem peroxidase superfamily;Immunoglobulin I-set;Haem peroxidase, animal-type;Peroxidasin, peroxidase domain;Immunoglobulin-like domain superfamily	Haem peroxidase superfamily;Immunoglobulin-like domain superfamily	PRDX	ROS
AAEL012069	1292.1	1292.94	1338.29	2105.87	2491.98	1439.1	0.621743	0.00336607	glutathione peroxidase	Glutathione peroxidase;Thioredoxin-like superfamily	Thioredoxin-like superfamily	GPXH1	ROS
AAEL020747	171.472	221.333	222.065	408.332	557.674	397.752	1.14923	4.83616e-07	unspecified product	Haem peroxidase superfamily;Haem peroxidase, animal-type	Haem peroxidase superfamily	PRDX	ROS
AAEL009420	231.992	270.407	265.299	169.553	232.039	174.891	-0.413261	0.0651408	Class B Scavenger Receptor (CD36 domain).	CD36 family	N/A	SCRBQ1	SCR
AAEL027927	550.729	356.536	406.792	428.397	347.084	314.804	-0.269324	0.253523	unspecified product	CD36 family	N/A	SCR	SCR
AAEL001914	1130.71	1161.75	1213.5	914.984	1006.15	1018.37	-0.254236	0.0437412	scavenger receptor, putative	SRCR domain;Parallel beta-helix repeat;Pectin lyase fold/virulence factor;C-type lectin fold;SRCR-like domain;SRCR-like domain superfamily	Pectin lyase fold/virulence factor;C-type lectin fold;SRCR-like domain superfamily	SCRAC1	SCR
AAEL000227	556.781	703.058	701.569	526.718	763.389	692.568	0.0155588	0.93877	Class B Scavenger Receptor (CD36 domain).	CD36 family	N/A	SCRB8	SCR
AAEL008370	4016.49	3729.61	4308.66	4077.3	4394.12	3852.6	0.0318697	0.796251	Class B Scavenger Receptor (CD36 domain).	CD36 family	N/A	SCRB17	SCR
AAEL009432	154.325	133.2	204.379	192.628	220.34	114.928	0.101877	0.75309	Class B Scavenger Receptor (CD36 domain).	CD36 family	N/A	SCRBQ3	SCR
AAEL027694	1502.91	1528.3	1424.76	1689.51	1362.99	1931.8	0.161652	0.332919	unspecified product	SEA domain;Serine proteases, trypsin domain;Low-density lipoprotein (LDL) receptor class A repeat;Peptidase S1, PA clan;SRCR-like domain;Low-density lipoprotein (LDL) receptor class A, conserved site;LDL receptor-like superfamily;SEA domain superfamily;SRCR-like domain superfamily	Peptidase S1, PA clan;SRCR-like domain superfamily;LDL receptor-like superfamily;SEA domain superfamily	SCRASP3	SCR
AAEL000234	732.288	865.302	826.358	980.197	1211.87	833.481	0.319836	0.0870801	Class B Scavenger Receptor (CD36 domain).	CD36 family	N/A	SCRB7	SCR
AAEL009192	2748.6	2709.08	2872.11	3484.36	3982.69	2958.16	0.323724	0.0303534	Class A Scavenger Receptor (SRCR domain) with Serine Protease domain.	SRCR domain;Serine proteases, trypsin domain;Peptidase S1A, chymotrypsin family;Low-density lipoprotein (LDL) receptor class A repeat;Chitin binding domain;Peptidase S1, PA clan;SRCR-like domain;Serine proteases, trypsin family, histidine active site;Low-density lipoprotein (LDL) receptor class A, conserved site;Serine proteases, trypsin family, serine active site;LDL receptor-like superfamily;Ch…	Peptidase S1, PA clan;SRCR-like domain superfamily;LDL receptor-like superfamily;Chitin binding domain superfamily	SCRASP1	SCR
AAEL010655	55.4764	58.0874	59.938	42.1374	104.32	73.9539	0.345249	0.407507	Class A Scavenger Receptor (SRCR domain) with Serine Protease domain.	Serine proteases, trypsin domain;Peptidase S1A, chymotrypsin family;Low-density lipoprotein (LDL) receptor class A repeat;Peptidase S1, PA clan;SRCR-like domain;Serine proteases, trypsin family, histidine active site;Frizzled domain;Serine proteases, trypsin family, serine active site;LDL receptor-like superfamily;Frizzled cysteine-rich domain superfamily	Peptidase S1, PA clan;LDL receptor-like superfamily;Frizzled cysteine-rich domain superfamily	SCRBSP2	SCR
AAEL000256	705.054	705.061	665.213	786.565	953.505	974.393	0.387327	0.0108306	Class B Scavenger Receptor (CD36 domain).	CD36 family	N/A	SCRB9	SCR
AAEL011222	468.019	630.949	670.126	697.274	951.555	743.537	0.435427	0.0394049	Class B Scavenger Receptor (CD36 domain).	CD36 family	N/A	SCRB5	SCR
AAEL005374	147.265	101.152	216.17	228.746	313.935	160.9	0.598769	0.0991331	Class B Scavenger Receptor (CD36 domain)	CD36 family	N/A	SCRB1	SCR
AAEL002741	35.3031	27.0407	41.2688	35.1145	73.1215	52.967	0.63768	0.161186	Class B Scavenger Receptor (CD36 domain).	CD36 family	N/A	SCRB6	SCR
AAEL009423	964.28	1085.63	987.503	1808.9	1765.64	1193.26	0.650478	0.000903813	Class B Scavenger Receptor (CD36 domain).	CD36 family	N/A	SCRBQ2	SCR
AAEL005979	260.235	193.291	166.058	270.883	410.456	306.809	0.673429	0.0117212	Class B Scavenger Receptor (CD36 domain).	CD36 family	N/A	SCRB3	SCR
AAEL019436	78.6756	93.1401	115.946	163.533	213.515	145.909	0.861821	0.00284477	unspecified product	CD36 family	N/A	SCRB16	SCR
AAEL006355	54.4677	69.104	83.5201	153.501	227.164	64.9595	1.10556	0.0169771	Class C Scavenger Receptor (Sushi/SCR/CCP MAM and Somatomedin B domains).	Sushi/SCR/CCP domain;MAM domain;Somatomedin B domain;Concanavalin A-like lectin/glucanase domain superfamily;Sushi/SCR/CCP superfamily;Somatomedin B-like domain superfamily	Concanavalin A-like lectin/glucanase domain superfamily;Sushi/SCR/CCP superfamily;Somatomedin B-like domain superfamily	SCRC1	SCR
AAEL022263	95.8228	80.1205	127.737	274.897	267.137	111.93	1.10666	0.00463651	unspecified product	SRCR domain;Lysyl oxidase;SRCR-like domain;Lysyl oxidase, conserved site;SRCR-like domain superfamily	SRCR-like domain superfamily	SCRAL1	SCR
AAEL006361	7.06063	27.0407	14.7388	78.2552	55.5724	19.9875	1.65506	0.0189188	Class C Scavenger Receptor (Sushi/SCR/CCP MAM and Somatomedin B domains).	Sushi/SCR/CCP domain;MAM domain;Somatomedin B domain;Concanavalin A-like lectin/glucanase domain superfamily;Sushi/SCR/CCP superfamily;Somatomedin B-like domain superfamily	Concanavalin A-like lectin/glucanase domain superfamily;Sushi/SCR/CCP superfamily;Somatomedin B-like domain superfamily	SCRC2	SCR
AAEL028034	0	0	38.321	0	0	0.999377	-5.26096	0.203081	unspecified product	Serpin family;Serpin domain;Serpin superfamily	Serpin superfamily	SRPN	Serpins
AAEL006137	12.1039	80.1205	41.2688	9.02945	24.3738	6.99564	-1.72438	0.0358055	Serine Protease Inhibitor (serpin) homologue - unlikely to be inhibitory.	Serpin family;Serpin domain;Serpin superfamily	Serpin superfamily	SRPN19	Serpins
AAEL017249	6.05197	18.0271	5.89554	6.01963	0.974954	7.99502	-0.999779	0.362806	Serine Protease Inhibitor (serpin) homologue - unlikely to be inhibitory.	Serpin family;Serpin, conserved site;Serpin domain;Serpin superfamily	Serpin superfamily	SRPN24	Serpins
AAEL011777	182.568	189.285	329.168	17.0556	233.989	129.919	-0.879803	0.183121	Serine Protease Inhibitor (serpin) likely cleavage at K/A.	Serpin family;Serpin domain;Serpin superfamily	Serpin superfamily	SRPN8	Serpins
AAEL012378	1630	1724.59	1531.86	1128.68	1233.32	1308.18	-0.412935	0.00164062	serine-type protease inhibitor	Fibronectin type III;PKD/Chitinase domain;PKD domain superfamily	PKD domain superfamily	SRPN	Serpins
AAEL008364	5894.62	5730.62	5248.01	5565.15	4785.07	4947.92	-0.141382	0.251269	Serine Protease Inhibitor (serpin) likely cleavage at S/S.	Serpin family;Serpin, conserved site;Serpin domain;Serpin superfamily	Serpin superfamily	SRPN9	Serpins
AAEL007765	2466.18	2198.31	2278.63	2167.07	2490.03	1715.93	-0.123602	0.472186	Serine Protease Inhibitor (serpin) likely cleavage at K/R. Transcript A.	Serpin family;Serpin, conserved site;Serpin domain;Serpin superfamily	Serpin superfamily	SRPN10	Serpins
AAEL002699	0	4.00603	1.96518	0	0	0	-0.0943751	0.392861	Serine Protease Inhibitor (serpin) likely cleavage at R/S.	Serpin family;Serpin, conserved site;Serpin domain;Serpin superfamily	Serpin superfamily	SRPN7	Serpins
AAEL005665	1213.42	1134.71	1868.89	1200.92	1619.4	1174.27	-0.0781762	0.742914	Serine Protease Inhibitor (serpin) likely cleavage at T/I.	Serpin family;Serpin, conserved site;Serpin domain;Serpin superfamily	Serpin superfamily	SRPN3	Serpins
AAEL014079	719.176	773.163	967.851	909.968	913.532	692.568	0.0324014	0.867936	serine protease inhibitor, serpin	Serpin family;Serpin, conserved site;Serpin domain;Serpin superfamily	Serpin superfamily	SRPN1	Serpins
AAEL002731	77.6669	76.1145	97.2764	83.2716	127.719	50.9682	0.0613202	0.878212	Serine Protease Inhibitor (serpin) homologue - unlikely to be inhibitory.	Serpin family;Serpin domain;Serpin superfamily	Serpin superfamily	SRPN14	Serpins
AAEL020823	4054.82	4140.23	4452.11	4371.26	5466.57	3951.54	0.124742	0.431756	unspecified product	Serpin family;Serpin domain;Serpin superfamily	Serpin superfamily	SRPN11	Serpins
AAEL014141	524.504	835.256	819.48	763.49	900.857	740.538	0.142143	0.52018	Serine Protease Inhibitor (serpin) likely cleavage at S/M.	Serpin family;Serpin domain;Serpin superfamily	Serpin superfamily	SRPN5	Serpins
AAEL003653	2.01732	30.0452	17.6866	19.0622	10.7245	26.9832	0.190453	0.834554	Serine Protease Inhibitor (serpin) homologue - unlikely to be inhibitory.	Serpin family;Serpin, conserved site;Serpin domain;Serpin superfamily	Serpin superfamily	SRPN12	Serpins
AAEL024006	0	0	0	10.0327	1.94991	0.999377	0.233966	0.160419	unspecified product	Serpin family;Serpin, conserved site;Serpin domain;Serpin superfamily	Serpin superfamily	SRPN	Serpins
AAEL003182	869.466	711.07	1256.73	1287.2	892.083	1365.15	0.321051	0.213371	Serine Protease Inhibitor (serpin) homologue - unlikely to be inhibitory.	Serpin family;Serpin domain;Serpin superfamily	Serpin superfamily	SRPN26	Serpins
AAEL003697	987.479	1026.54	1220.38	1159.78	1825.11	1111.31	0.340789	0.133469	Serine Protease Inhibitor (serpin) homologue - unlikely to be inhibitory.	Serpin family;Serpin domain;Serpin superfamily	Serpin superfamily	SRPN17	Serpins
AAEL013936	3732.05	4168.27	5148.77	5191.93	7036.24	4673.09	0.373182	0.0663711	Serine Protease Inhibitor (serpin) likely cleavage at I/S. Transcript A.	Serpin family;Serpin domain;Serpin superfamily	Serpin superfamily	SRPN4	Serpins
AAEL002720	1114.57	1801.71	2108.64	2343.64	3575.16	1327.17	0.528079	0.126557	Serine Protease Inhibitor (serpin) likely cleavage at V/V.	Serpin family;Serpin, conserved site;Serpin domain;Serpin superfamily	Serpin superfamily	SRPN20	Serpins
AAEL002704	1144.83	1442.17	1499.43	2341.64	1715.92	2300.57	0.637759	0.000648511	Serine Protease Inhibitor (serpin) homologue	Serpin family;Serpin domain;Serpin superfamily	Serpin superfamily	SRPN	Serpins
AAEL014078	2550.9	2709.08	3239.6	5375.53	6629.69	2812.25	0.801836	0.00464631	serine protease inhibitor, serpin	Serpin family;Serpin, conserved site;Serpin domain;Serpin superfamily	Serpin superfamily	SRPN2	Serpins
AAEL010769	681.855	599.902	561.059	1098.58	1547.25	759.527	0.885896	0.00068845	Serine Protease Inhibitor (serpin) likely cleavage at S/A.	Serpin family;Serpin, conserved site;Serpin domain;Serpin superfamily	Serpin superfamily	SRPN6	Serpins
AAEL014138	93.8055	109.164	125.771	273.893	353.908	113.929	1.17394	0.00373752	Serine Protease Inhibitor (serpin) likely cleavage at S/L.	Serpin family;Serpin domain;Serpin superfamily	Serpin superfamily	SRPN16	Serpins
AAEL002730	49.4244	78.1175	68.7813	153.501	245.688	93.9414	1.32874	0.00122111	Serine Protease Inhibitor (serpin) likely cleavage at R/V.	Serpin family;Serpin domain;Serpin superfamily	Serpin superfamily	SRPN21	Serpins
AAEL007420	193.663	229.345	376.332	517.688	812.137	753.53	1.38203	3.01918e-06	Serine Protease Inhibitor (serpin) homologue - unlikely to be inhibitory	Serpin family;Serpin domain;Serpin superfamily	Serpin superfamily	SRPN25	Serpins
AAEL017251	4606.56	4382.59	4054.17	1111.63	1418.56	316.803	-2.1958	0.000283915	unspecified product	Piwi domain;Ribonuclease H-like superfamily;Argonaute, linker 1 domain;Argonaute linker 2 domain;Protein argonaute, N-terminal;PAZ domain superfamily	PAZ domain superfamily;Ribonuclease H-like superfamily	AGO2	siRNA
AAEL010402	10507.2	9284.97	8042.5	7101.16	5496.79	7129.56	-0.496675	0.00315246	DEAD box ATP-dependent RNA helicase	ATP-dependent RNA helicase DEAD-box, conserved site;Helicase, C-terminal;K Homology domain;K Homology domain, type 1;DEAD/DEAH box helicase domain;Helicase superfamily 1/2, ATP-binding domain;P-loop containing nucleoside triphosphate hydrolase;K Homology domain, type 1 superfamily	P-loop containing nucleoside triphosphate hydrolase;K Homology domain, type 1 superfamily	RM62G	siRNA
AAEL007698	10057.4	8588.92	6191.3	6633.64	5072.69	7646.23	-0.360001	0.10834	PIWI	PAZ domain;Piwi domain;Ribonuclease H-like superfamily;PAZ domain superfamily	PAZ domain superfamily;Ribonuclease H-like superfamily	PIWI4	siRNA
AAEL007823	6377.77	6003.03	5929.93	4836.77	4772.4	4785.02	-0.347202	0.000481573	PIWI	PAZ domain;Piwi domain;Ribonuclease H-like superfamily;Argonaute, linker 1 domain;PAZ domain superfamily	PAZ domain superfamily;Ribonuclease H-like superfamily	PIWI	siRNA
AAEL013692	5459.88	5250.9	4913.93	4354.2	4004.14	3928.55	-0.34671	0.00227883	PIWI	PAZ domain;Piwi domain;Ribonuclease H-like superfamily;PAZ domain superfamily	PAZ domain superfamily;Ribonuclease H-like superfamily	PIWI3	siRNA
AAEL004978	43183.8	45524.5	43436.4	33852.4	34715.2	35570.8	-0.343616	0.000271663	DEAD box ATP-dependent RNA helicase	ATP-dependent RNA helicase DEAD-box, conserved site;Helicase, C-terminal;DEAD/DEAH box helicase domain;Helicase superfamily 1/2, ATP-binding domain;P-loop containing nucleoside triphosphate hydrolase	P-loop containing nucleoside triphosphate hydrolase	RM62E	siRNA
AAEL009326	5833.09	6192.32	4779.32	4661.2	3853.02	4884.96	-0.326722	0.0438051	fragile X mental retardation syndrome-related protein 1, putative	K Homology domain;K Homology domain, type 1;Agenet-like domain;Fragile X-related 1 protein, C-terminal core;K Homology domain, type 1 superfamily;Fragile X mental retardation syndrome-related protein;Synaptic functional regulator FMRP, KH0 domain;Fxr1, tudor domain	K Homology domain, type 1 superfamily	FMR1	siRNA
AAEL012410	4612.61	4097.16	3444.96	3321.83	2889.76	3825.62	-0.276159	0.109154	eukaryotic translation initiation factor 2C	PAZ domain;Piwi domain;Ribonuclease H-like superfamily;Argonaute, linker 1 domain;Argonaute linker 2 domain;Protein argonaute, Mid domain;Protein argonaute, N-terminal;PAZ domain superfamily	PAZ domain superfamily;Ribonuclease H-like superfamily	AGO1B	siRNA
AAEL008098	1073.22	1085.63	1069.06	873.85	866.734	987.385	-0.242772	0.0606168	PIWI	PAZ domain;Piwi domain;Ribonuclease H-like superfamily;Protein argonaute, N-terminal;PAZ domain superfamily	PAZ domain superfamily;Ribonuclease H-like superfamily	PIWI2	siRNA
AAEL001317	1875.1	1768.66	1990.73	1730.64	1364.94	1836.86	-0.191985	0.229474	DEAD box ATP-dependent RNA helicase	ATP-dependent RNA helicase DEAD-box, conserved site;Helicase, C-terminal;DEAD/DEAH box helicase domain;Helicase superfamily 1/2, ATP-binding domain;P-loop containing nucleoside triphosphate hydrolase	P-loop containing nucleoside triphosphate hydrolase	RM62A	siRNA
AAEL010787	57738.8	68633.2	80437.7	55079.6	72517.1	56299.9	-0.16941	0.34608	DEAD box ATP-dependent RNA helicase	ATP-dependent RNA helicase DEAD-box, conserved site;Helicase, C-terminal;DEAD/DEAH box helicase domain;Helicase superfamily 1/2, ATP-binding domain;P-loop containing nucleoside triphosphate hydrolase	P-loop containing nucleoside triphosphate hydrolase	DEAD box ATP-dependent RNA helicase	siRNA
[truncated: 60 more rows]
