# Supplementary material for: Aedes aegypti Argonaute 2 controls arbovirus infection and host mortality
Source: Nat Commun. 2023 Sep 18;14:5773. doi: 10.1038/s41467-023-41370-y (PMC10507101; doi:10.1038/s41467-023-41370-y)
Supplement: Supplementary file 7 — Source Data [file 41467_2023_41370_MOESM7_ESM.xlsx]

## Sheet: Fig.1d
DENV2-7dpi			DENV2-14dpi			ZIKV-7dpi			ZIKV-14dpi			MAYV-3dpi			MAYV-7dpi
Cas9	ArgoN-/-	Ago2-/-	Cas9	ArgoN-/-	Ago2-/-	Cas9	ArgoN-/-	Ago2-/-	Cas9	ArgoN-/-	Ago2-/-	Cas9	ArgoN-/-	Ago2-/-	Cas9	ArgoN-/-	Ago2-/-
160	400	2000000	80000	320000	2000000	12000	1040000	3000000	320000	400000	2700000	4000000	4000000	2000000	2000000	28000000	128000000
8000	2800	32000	400000	1440000	280000	4000	80000	15000000	40000	200000	3000000	200000	800000	142000000	800000	20000000	102000000
4000	520	80000	40000	1040000	80000	280000	760000	72000000	160000	800000	9000000	80000	320000	10000000	4000000	2000000	114000000
320000	1600	240000	40000	40000	2100000	12000	320000	39000000	460000	200000	3000000	8000	4000000	18000000	12000000	10000000	192000000
24000	120	40000	120000	520000	20000	160000	120000	6000000	260000	200000	6000000	4000	120000	4800000	6000000	2000000	120000000
8000	200	16000	40000	2080000	3000000	28000	120000	12000000	180000	200000	3000000	280000	800000	26000	4000000	1800000	90000000
4000	2800	1400000	28000	640000	9000000	8000	40000	63000000	80000	400000	600000	800000	4000000	20000000	12000000	800000	93000000
8000	2400	40000	4000	28000	870000	12000	76000	63000000	24000	260000	9000000	2000000	40000	24000000	12000000	16000000	153000000
80000	12000	480000	60000	80000	1080000	16000	40000	21000000	260000	2000000	9000000	2000000	40000	4000000	2000000	8000000	156000000
20000	12000	240000	2000	80000	720000	80000	880000	15000000	60000	20000	3000000	4000000	40000	36000000	1200000	2000000	45000000
2800	12000	200000	40000	160000	6000000	280000	200000	600000	260000	240000	300000	1600000	2400000	4000000	12000000	92000000	105000000
80000	80	640000	28000	600000	660000	9600	840000	300000	26000	6600	3000000	1600000	2400000	2000000	6000000	60000000	39000000
80000	8000	200000	4000	16000	3000000	120000	40000	90000	120000	220000	15000000	40000	400000	400000	3000000	26000000	78000000
36000	8000	240000	12000	80000	960000	36000	80000	1200000	120000	200000	3000000	2400000	80000	24000000	4000000	12000000	102000000
80000	16000	1800000	4000	40000	630000	8000	80000	300000	20000	6000000	6000000	40000	1600000	18000000	1800000	6000000	303000000
28000	80000	6000000	40000	40000	30000	20000	32000	600000	20000	20000000	9000000	4800000	160000	1200000	4000000	6000000	30000000
4000	36000	120000	200000	600000	300000	200	16000	5700000	240000	800000	12000000	400000	12000000	54000000	2000000	18000000	126000000
12000	20000	60000	24000	8000	600000	600	300000	1800000	120000	600000	5400000	720000	1600000	40000000	400000	10000000	12000000
6000	400	300000	32000	280000	600000	1000	280000		20000	200000	5700000	800000	80000	1000000	2000000	26000000	192000000
8000	40000	20000	20000	120000	900000	200	840000		100000	18000000	6000000	3200000	800000	1800000	2000000	30000000	114000000
16000	80000	3900000	8000	520000	300000	200	260000		220000	3600000	3000000	4000	8000000	98000000	2400000	24000000	48000000
8000	80000	80000	80000	120000	1500000	800	300000		160000	200000	3000000	360000	400000	300000	4000000	20000000	87000000
120	64000	40000	20000	80000	90000	6000	16000		440000	6000000	3000000	400000	4000000	9000000	2000000	18000000	117000000
4000	40000	3600	4000	4000	330000	2000	960000		360000	6000000	12000000	80000	2400000	3600000	2000000	40000000	171000000
8000	28000	3300000	40000	20000	300000	800	8000		44000	360000	6000000	48000	28000	1200000	4000000	18000000	2280000
320	4000	330000	40000	24000	390000	140000	20000		840000	1200000	1500000	2000000	8000	9000000	1600000	4000000	150000000
1200	4000	300000	8000	80000		200	460000		240000	8000000	24000000	2000000	40000	3000000	3600000	4000000	105000000
1600	120000	2400000	44000	12000		600	120000		40000	8000000	6000000	400000	400000	12000000	16000000	6000000	88200000
1200	8000	600000	80000	80000		1800	40000		240000	200000	6000000	400000	1200	9000000	8000000	10000000	168000000
800	8000	6000000	8000	920000		400	20000		360000	320000	12000000	32000	44000	3600000	4000000	4000000	45000000
40000	40000	900000	20000	16000		600	40000		4000	1600000	5400000	800000	400000	3000000	4000000	22000000	145200000
4000	2800	1500000	200000	80000		20000	100000		480000	80000	9000000	56000	800000	6000000	8000000	4000000	84330000
800	3200	300000	40000	120000		2000	12000		120000	400000	6000000	40000	200000	78000000	4000000	12000000	114000000
8000	1600	300000	8000	16000		40	720000		280000	160000	3000000	24000	800000	6000000	800000	8000000	63000000
800	4000	330000	800	520000		200	80000		120000	160000	3000000	120000	800000	30000	8000000	96000000
8000	16000	90000	40000	200000		14000	300000		120000	640000	10000000	2400000	800000	2700000	2400000	72000000
80000	800	600000	4000	40000			80000		80000	120000	2700000	800000	120000	48000000		68000000
8000	8000	60000	24000				26000		560000	240000	3000000	160000	2000000	21000000		96000000
2000	2000	600000	40000				380000		120000	4000000	9000000	80000	48000	2700000		36000000
800000		90000	800				200000		280000	800000	3000000	1200000	800000	30000000		12000000
40000		180000	80000						120000	3200000	6000000	80000	80000	21000000		6400000
12000		240000	2800						240000	1200000	300000	120000	2400000	12000000		32000000
28000		3000000	16000						280000	4000000	2000000	320000	36000000	12000000		4000000
2800		900000	80000						570000	80000	3000000	400000	8000			80000000
200									180000	800000	3300000	800000	400000
400									30000	720000	9000000	40000	1200000
16000									330000	120000		40000	800000
400									21000	2800000		2000000
3600									330000
4000
8000
2400
40000
4000
5200
76000
44000
12000
1200
6000
4000
2000
800
1600

## Sheet: Fig.1g
DENV2 titer			DENV2 prevalence			MAYV titer			MAYV prevalence
WT	Ago2-/-		WT	87.5		WT	Ago2-/-		WT	100
240	120		Ago2-/-	33.3333		800			Ago2-/-	15.7895
800						2800
200						400
160						400
						160
120						240
200						400
160						480	1600
	80					1600
1200	120					880	160
400						1200	40
800						280
320	200					600
280						800
160	120					160
80						3200
						160
						80
						200

## Sheet: Fig.1h
DENV2-infected mosquitoes			MAYV-infected mosquitoes
WT	Ago2-/-		WT	Ago2-/-
83.3333	66.6667		50	33.3333
66.6667	50		66.6667	16.6667
83.3333	50		50	16.6667
83.3333	66.6667		66.6667	16.6667
33.3333	50		83.3333	33.3333
83.3333	16.6667		33.3333	33.3333
80	33.3333		66.6667	66.6667
66.6667	33.3333		66.6667	50
50	50		83.3333	16.6667
83.3333	66.6667		83.3333	66.6667
100	16.6667		100	83.3333
66.6667	33.3333		50	16.6667
66.6667	83.3333		100	50
66.6667	16.6667		83.3333	83.3333
66.6667	66.6667		83.3333	50
100			100	50
			66.6667	16.6667
			50	0
			33.3333	0

## Sheet: Fig.1i
		DENV titer (Log10)
		WT							Ago2-/-
Number of fed mosquitoes	1								0	0	0
	2	0							0	0	0
	3	0							1.90309	0	0	0
	4	2.90309	2.30103	2.20412	2.90309	2.44716	2.20412	0	2.07918	2.07918	0	0
	5	2.38021	2.30103	2.20412	2.07918	3.07918			2.30103
	6	2.60206	1.90309
		MAYV titer (Log10)
		WT					Ago2-/-
Number of fed mosquitoes	1						0	0	0	0	0	0	0
	2	2.38021	2.30103				0	0	0	0
	3	2.90309	2.60206	2.44716	1.90309		3.20412	0	0	0
	4	3.44716	2.60206	2.60206	2.68124	2.20412	0	2.20412
	5	2.20412	3.20412	2.94448	2.90309	2.20412		1.60206	0
	6	3.07918	2.77815	3.50515

## Sheet: Fig.1j
DENV2 titer			DENV2 prevalence			MAYV titer			MAYV prevalence
WT	Ago2-/-		WT	48.3871		WT	Ago2-/-		WT	66.0714
4	20		Ago2-/-	24.5902		4	260		Ago2-/-	21.4286
10	12					2	6
16	20					2	2
80	10					4	2
12	20					8	6
60	4					120	6
4	6					16	16
20	20					8	60
80	8					40	6
12	4					16	20
12	6					20	8
10	4					160	6
60	10					10
40	8					4
80	6					20
8	60					2
2						12
16						2
2						2
6						2
6						8
14						20
8						60
4						60
4						60
8						2
4						4
8						20
14						38
10						40
						40
						20
						10
						200
						8
						4
						6

## Sheet: Fig.2a
MAYV sRNA reads (RPMx10,000)
WT	Ago2-/-
3.44121	95.5682
2.25181	43.5609
2.98248	33.779

## Sheet: Fig.2b
ID Number		siRNA	MAYV
1	WT	3.48918	44.9058
2	WT	3.3248	38.2551
3	WT	3.44711	32.7568
4	Ago2-/-	4.91134	1095.8
5	Ago2-/-	4.57456	568.114
6	Ago2-/-	4.44823	750.137

## Sheet: Fig.2c
	Number of MAYV sRNA reads (x1000)
Read length (nt)	WT-1	WT-2	WT-3	Ago2-/- -1	Ago2-/- -2	Ago2-/- -3
18	4.481	2.011	1.121	203.174	70.952	84.948
19	4.966	2.491	1.228	209.682	72.332	84.472
20	12.136	9.125	2.375	237.772	101.199	112.611
21	66.764	55.002	36.183	691.219	477.756	458.433
22	5.293	3.229	2.065	200.034	77.37	80.411
23	3.09	1.525	0.953	161.093	50.716	54.319
24	2.463	1.311	0.671	158.974	46.458	50.968
25	2.181	1.067	0.628	147.423	42.363	44.899
26	2.089	0.972	0.539	142.817	40.963	42.46
27	2.92	1.878	1.256	144.48	45.025	43.937
28	1.783	0.85	0.582	133.48	40.864	38.423
29	1.694	0.704	0.532	126.712	37.886	36.199
30	1.727	0.676	0.526	122.648	35.337	34.238
31	1.314	0.485	0.374	114.389	32.96	31.392
32	1.231	0.578	0.359	109.435	30.862	30.654
33	1.138	0.438	0.339	104.993	29.533	28.188
34	0.947	0.447	0.304	99.397	27.931	26.643
35	0.926	0.418	0.254	96.671	27.551	26.452
36	0.803	0.384	0.277	91.108	24.426	23.243
37	0.816	0.456	0.35	83.834	22.622	21.296
38	0.819	0.336	0.239	77.594	22.087	20.922
39	0.523	0.273	0.166	74.797	21.015	19.028
40	0.596	0.189	0.123	70.888	19.431	17.851

## Sheet: Fig.2d
21nt-MAYV reads (RPMx10,000)
WT	Ago2-/-
6.676	69.122
5.5	47.776
3.618	45.843

## Sheet: Fig.2e
MAYV sRNA to total viral sRNA
WT	Ago2-/-
0.55314	0.191866
0.648264	0.341831
0.703347	0.324672

[truncated: 40 more sheets: Fig.2g, Fig.2h, Fig.2i, Fig.2j, Fig.3a, Fig.4c, Fig.4d, Fig.4e, Fig.4f, Fig.4h, Fig.4i, Fig.4j, Fig.4k, Fig.5b, Fig.5c, Fig.5d, Fig.5e, Fig.5f, Fig.5g, Fig.5h …]
